# Supplementary material for: Novel Role of JAC1 in Influencing Photosynthesis, Stomatal Conductance, and Photooxidative Stress Signalling Pathway in Arabidopsis thaliana
Source: Front Plant Sci. 2020 Jul 29;11:1124. doi: 10.3389/fpls.2020.01124 (PMC7403226; doi:10.3389/fpls.2020.01124)
Supplement: Supplementary file 2 [file DataSheet_2.xlsx]

## Sheet: Whole analysis
		COUNTS PER MILLION												PAIRWISE CONTRASTS UV EFFECT										PAIRWISE CONTRASTS GENOTYPE EFFECT										2-WAY ANOVA
		Col - NT			Col - UV			jac1 - NT			jac1 - UV			Col: UV / NT					jac1: UV / NT					Non-treated: jac1 / Col					UV: jac1 / Col					(jac1 UV / NT) / (Col UV / NT)
Gene	Description	Col0NT_1_S1	Col0NT_2_S2	Col0NT_5_S3	Col0UV_1_S16	Col0UV_4_S17	Col0UV_5_S18	jac1NT_2_S13	jac1NT_3_S14	jac1NT_4_S15	jac1UV_1_S28	jac1UV_2_S29	jac1UV_4_S30	log2FC	logCPM	LR	PValue	FDR	log2FC	logCPM	LR	PValue	FDR	log2FC	logCPM	LR	PValue	FDR	log2FC	logCPM	LR	PValue	FDR	logFC	logCPM	LR	PValue	FDR
AT1G44478	Cyclophilin	0	0	0	0	0	0	0.0726325	0.0818086	0	0.574912	0.343727	0.461823	0	-2.55882	0	1	1	3.03966	-2.55882	23.833	1.05068e-06	3.52155e-06	3.77859	-2.55882	8.57374	0.00341046	0.0196244	6.81825	-2.55882	33.104	8.73568e-09	9.29932e-08	3.03966	-2.55882	2.04239e-07	0.999639	0.999876
AT1G01020	Arv1-like protein	12.4301	10.1556	10.671	12.0957	14.5345	9.56453	15.277	11.9441	12.3671	8.81531	9.45248	10.6219	0.129936	3.53793	0.853883	0.355456	0.454204	-0.449286	3.53793	10.4275	0.00124155	0.00264642	0.244503	3.53793	3.48854	0.0617949	0.18544	-0.33472	3.53793	5.09386	0.0240107	0.0539191	-0.579222	3.53793	8.57334	0.00341121	0.0161697
AT1G01030	AP2/B3-like transcriptional factor family protein	3.84638	3.85865	6.99222	3.86703	3.82252	3.5933	3.60741	3.27234	3.44004	4.45556	6.01522	5.43925	-0.179034	2.0701	0.83091	0.362009	0.461496	0.618247	2.0701	11.1713	0.000830724	0.00182675	-0.308274	2.0701	2.69847	0.100445	0.261355	0.489006	2.0701	6.39962	0.0114145	0.0286622	0.79728	2.0701	8.76099	0.00307741	0.0148944
AT2G20880	Integrase-type DNA-binding superfamily protein	0.130386	0.118364	0.808801	0.0449655	0.266687	0.158528	0.0968433	0.109078	0.11372	3.20992	4.81217	7.49179	-0.169461	0.326486	0.0644003	0.799672	0.852719	5.51856	0.326486	125.022	5.03235e-29	9.26518e-28	-0.715932	0.326486	1.26708	0.260316	0.482531	4.97208	0.326486	96.5335	8.77446e-23	4.12214e-21	5.68802	0.326486	45.6689	1.40027e-11	4.67061e-10
AT1G01050	pyrophosphorylase 1	82.23	85.4822	82.4977	78.5997	83.4731	76.3049	85.2947	83.5266	84.409	93.7106	82.8381	85.5912	-0.0693196	6.38784	1.0043	0.316271	0.413939	0.0506786	6.38784	0.534445	0.464744	0.537191	0.0173682	6.38784	0.0657067	0.797694	0.901375	0.137366	6.38784	3.77386	0.0520594	0.102244	0.119998	6.38784	1.50147	0.220445	0.386522
AT5G22570	WRKY DNA-binding protein 38	0	0	0	0.40469	0.444479	0	0.29053	0.163617	0.255871	0.239546	0.114576	0.307882	6.29834	-2.04268	34.2029	4.96545e-09	3.51392e-08	-0.086254	-2.04268	0.0202134	0.886943	0.911772	5.86356	-2.04268	30.6769	3.04776e-08	6.39778e-07	-0.521043	-2.04268	0.668456	0.413591	0.531406	-6.3846	-2.04268	24.5994	7.05736e-07	1.037e-05
AT1G01070	nodulin MtN21 /EamA-like transporter family protein	5.28063	3.81131	5.84424	8.94814	6.44494	12.8936	6.31902	5.69933	5.0037	10.4442	7.27555	9.74959	0.839805	2.796	15.4576	8.43773e-05	0.000308936	0.691579	2.796	11.8287	0.000583247	0.00131908	0.186928	2.796	0.876749	0.349094	0.574718	0.0387031	2.796	0.0323407	0.857282	0.900571	-0.148225	2.796	0.25541	0.613291	0.753733
AT4G38410	Dehydrin family protein	0.0651929	0.0710182	0.0260904	0.0449655	0.133344	0	0.145265	0	0	2.63501	1.31762	2.20649	0.17002	-0.858113	0.0359013	0.84972	0.89071	6.68642	-0.858113	88.2562	5.75031e-21	6.85414e-20	-1.56191	-0.858113	1.98527	0.158836	0.354183	4.95449	-0.858113	73.1122	1.22483e-17	3.87856e-16	6.5164	-0.858113	25.3828	4.70087e-07	7.22569e-06
AT4G28140	Integrase-type DNA-binding superfamily protein	1.04309	0.355091	0.808801	0.269793	0.533374	0.264213	0.266319	0.736278	0.170581	6.46776	9.05147	13.5468	-1.08188	1.34534	5.77635	0.0162433	0.0340715	4.96902	1.34534	119.876	6.73312e-28	1.16566e-26	-1.33997	1.34534	8.73665	0.00311877	0.0182529	4.71093	1.34534	122.947	1.43206e-28	9.84873e-27	6.0509	1.34534	94.552	2.3874e-22	2.4756e-20
AT1G01100	60S acidic ribosomal protein family	209.074	204.225	201.209	250.098	255.397	245.454	212.644	196.532	203.218	258.039	205.606	242.354	0.289309	7.80809	14.082	0.000175007	0.00060324	0.231133	7.80809	8.38268	0.00378814	0.00741656	-0.00494264	7.80809	0.00414499	0.948666	0.978693	-0.0631178	7.80809	0.61914	0.431367	0.54857	-0.0581752	7.80809	0.274589	0.60027	0.743668
AT3G22640	cupin family protein	0.0434619	0.0946909	0.104361	0.0449655	0.0444479	0.0528427	0.145265	0	0.0568602	1.86846	1.08847	0.923646	-0.70412	-1.38097	0.59354	0.441053	0.539829	4.32844	-1.38097	54.3896	1.64433e-13	1.12506e-12	-0.364416	-1.38097	0.222421	0.637201	0.801075	4.66814	-1.38097	49.8639	1.64791e-12	3.0368e-11	5.03256	-1.38097	21.2631	4.00355e-06	4.87663e-05
AT3G48360	BTB and TAZ domain protein 2	23.7954	37.6633	13.3061	4.18179	6.53384	5.60133	74.5693	71.6643	46.0283	134.146	72.8128	114.276	-2.13076	5.68897	58.0748	2.52336e-14	3.08868e-13	0.764453	5.68897	9.4029	0.00216643	0.00442551	1.42841	5.68897	25.6356	4.12354e-07	6.93482e-06	4.32361	5.68897	226.134	4.15448e-51	1.06594e-48	2.89521	5.68897	59.6367	1.14089e-14	5.23686e-13
AT1G01130	CONTAINS InterPro DOMAIN/s: CBL-interacting protein kinase (InterPro:IPR020660), Calcium/calmodulin-dependent protein kinase-like (InterPro:IPR020636); BEST Arabidopsis thaliana protein match is: unknown protein (TAIR:AT5G47170.1); Has 176 Blast hits to 176 proteins in 20 species: Archae - 0; Bacteria - 0; Metazoa - 0; Fungi - 0; Plants - 176; Viruses - 0; Other Eukaryotes - 0 (source: NCBI BLink…	2.02098	2.17789	2.00896	2.69793	3.64473	3.32909	3.09898	2.42699	2.38813	2.49128	2.74981	2.51437	0.637396	1.4105	12.4941	0.000408237	0.0012991	-0.0380258	1.4105	0.0413195	0.838922	0.871767	0.355358	1.4105	4.35508	0.0368986	0.127439	-0.320064	1.4105	2.68615	0.101224	0.176664	-0.675422	1.4105	6.7982	0.00912499	0.0357165
AT4G10910	unknown protein; Has 30201 Blast hits to 17322 proteins in 780 species: Archae - 12; Bacteria - 1396; Metazoa - 17338; Fungi - 3422; Plants - 5037; Viruses - 0; Other Eukaryotes - 2996 (source: NCBI BLink).	0.173848	0.0710182	0.0782711	0.0449655	0.0888957	0	0.60527	0.136348	0.142151	1.10191	0.802029	0.974959	-1.15683	-1.45231	1.75721	0.184973	0.268118	2.17978	-1.45231	16.7225	4.32647e-05	0.000116113	0.906767	-1.45231	2.15083	0.142493	0.329334	4.24338	-1.45231	37.5649	8.842e-10	1.09842e-08	3.33661	-1.45231	11.0003	0.000910972	0.00538749
AT1G01150	Homeodomain-like protein with RING/FYVE/PHD-type zinc finger domain	0.108655	0.284073	0.234813	0.314759	0.266687	0.317056	0.145265	0.190887	0.11372	0.239546	0.114576	0.307882	0.523864	-1.84066	1.12635	0.288555	0.384811	0.565255	-1.84066	0.963427	0.326325	0.39958	-0.448398	-1.84066	0.814692	0.366737	0.590704	-0.407007	-1.84066	0.525564	0.468478	0.583627	0.0413908	-1.84066	0.00349408	0.952864	0.974471
AT5G07010	sulfotransferase 2A	0.195579	0.686509	0.260904	3.64221	6.26715	2.53645	0.411584	0.736278	0.454882	72.5347	56.2566	32.071	3.62393	3.75959	87.7704	7.35104e-21	1.44515e-19	6.70845	3.75959	371.987	6.90984e-83	5.48756e-81	0.829035	3.75959	4.01297	0.0451516	0.147609	3.91355	3.75959	147.648	5.6626e-34	5.34555e-32	3.08451	3.75959	33.9964	5.52148e-09	1.24299e-07
AT1G01170	Protein of unknown function (DUF1138)	55.2836	55.5125	54.5028	71.4952	77.8282	76.9918	50.6006	42.0224	52.283	87.4824	74.3595	79.2283	0.452983	6.02389	30.1964	3.90425e-08	2.4692e-07	0.710836	6.02389	68.1692	1.50052e-16	1.30281e-15	-0.165661	6.02389	3.82656	0.0504465	0.159972	0.0921924	6.02389	1.22768	0.267859	0.382505	0.257853	6.02389	4.7182	0.0298449	0.0896067
AT5G02020	unknown protein; FUNCTIONS IN: molecular_function unknown; INVOLVED IN: biological_process unknown; LOCATED IN: chloroplast; EXPRESSED IN: 13 plant structures; EXPRESSED DURING: 6 growth stages; BEST Arabidopsis thaliana protein match is: unknown protein (TAIR:AT5G59080.1); Has 77 Blast hits to 77 proteins in 14 species: Archae - 0; Bacteria - 0; Metazoa - 0; Fungi - 0; Plants - 77; Viruses - 0; …	7.47545	6.81775	6.39214	6.52	9.64519	8.61336	12.057	9.78976	12.1397	111.629	124.2	138.034	0.298387	5.19717	5.1749	0.0229154	0.0457281	3.45462	5.19717	895.791	8.07012e-197	2.18253e-194	0.717949	5.19717	37.204	1.06395e-09	2.92886e-08	3.87419	5.19717	909.566	8.17111e-200	8.17642e-196	3.15624	5.19717	339.521	8.11275e-76	1.476e-72
AT3G49620	2-oxoglutarate (2OG) and Fe(II)-dependent oxygenase superfamily protein	0.0869239	0.0710182	0.0782711	0.40469	0.0888957	0.0528427	0.145265	0.109078	0.227441	1.96428	1.54677	2.00123	0.688096	-0.870312	0.861346	0.353362	0.452284	3.49898	-0.870312	89.5291	3.02165e-21	3.67836e-20	0.975692	-0.870312	2.91098	0.0879786	0.238149	3.78658	-0.870312	62.7433	2.35485e-15	6.09671e-14	2.81089	-0.870312	10.8246	0.00100161	0.0058424
AT1G01200	RAB GTPase homolog A3	1.30386	0.994254	0.887072	1.4389	0.755614	1.53244	1.08949	1.03624	0.682323	0.67073	0.572878	0.615764	0.231927	0.0623577	0.617768	0.431878	0.530679	-0.593632	0.0623577	3.02132	0.0821765	0.120909	-0.181123	0.0623577	0.422023	0.515929	0.717633	-1.00668	0.0623577	8.11508	0.00438984	0.0127138	-0.825558	0.0623577	3.33528	0.0678089	0.165515
AT5G44420	plant defensin 1.2	0	0.0473455	0.0782711	0.089931	0.133344	0.422742	0.145265	0.0545391	0.199011	0.191637	2.52066	13.2389	2.26931	-0.813298	4.78726	0.028671	0.0556215	4.25996	-0.813298	18.8827	1.3901e-05	3.99197e-05	1.61372	-0.813298	2.52201	0.112268	0.281062	3.60436	-0.813298	13.7384	0.000210119	0.000895278	1.99064	-0.813298	1.71817	0.189929	0.348638
AT1G01220	L-fucokinase/GDP-L-fucose pyrophosphorylase	33.0311	34.4912	35.5351	23.0223	23.6463	25.1003	30.9898	31.7963	28.885	21.0801	20.9673	23.6043	-0.522924	4.81399	47.8684	4.55818e-12	4.59561e-11	-0.481545	4.81399	38.0307	6.96399e-10	3.35913e-09	-0.167797	4.81399	5.67125	0.0172452	0.0713368	-0.126419	4.81399	2.31654	0.128004	0.213248	0.0413783	4.81399	0.144227	0.704114	0.819556
AT1G01225	NC domain-containing protein-related	2.36868	2.43829	2.66122	3.01269	3.24469	2.27224	2.37266	2.56334	2.13226	2.87456	2.92168	2.41174	0.204618	1.40648	1.37693	0.240625	0.332318	0.212788	1.40648	1.35585	0.244258	0.312293	-0.0752851	1.40648	0.212448	0.644856	0.806191	-0.0671147	1.40648	0.122467	0.726374	0.802702	0.00817036	1.40648	0.00105343	0.974108	0.986081
AT1G77760	nitrate reductase 1	4.08542	12.0731	10.4883	5.84552	5.2004	6.23544	27.9151	44.5039	43.3559	90.2132	27.7273	67.1183	-0.748061	4.85444	5.8964	0.0151719	0.0320527	0.793841	4.85444	7.01772	0.0080707	0.0148907	1.99575	4.85444	40.1195	2.38891e-10	7.21105e-09	3.53765	4.85444	116.955	2.93643e-27	1.85971e-25	1.5419	4.85444	12.8714	0.000333641	0.00233631
AT5G53710	unknown protein; FUNCTIONS IN: molecular_function unknown; INVOLVED IN: biological_process unknown; LOCATED IN: endomembrane system; EXPRESSED IN: 8 plant structures; EXPRESSED DURING: 4 anthesis, C globular stage, petal differentiation and expansion stage; Has 30201 Blast hits to 17322 proteins in 780 species: Archae - 12; Bacteria - 1396; Metazoa - 17338; Fungi - 3422; Plants - 5037; Viruses - …	0.21731	0.118364	0.0521807	0.134897	0.0444479	0.0528427	0.121054	0.0272695	0.0852903	0.574912	1.03118	1.18021	-0.728957	-1.61838	0.937209	0.332997	0.4314	3.47738	-1.61838	39.7389	2.9029e-10	1.45348e-09	-0.715526	-1.61838	1.21645	0.270058	0.492677	3.49081	-1.61838	31.2303	2.2916e-08	2.2753e-07	4.20633	-1.61838	20.59	5.68926e-06	6.65844e-05
AT1G01250	Integrase-type DNA-binding superfamily protein	2.1731	2.55665	2.79167	0.719448	0.933405	0.79264	1.59791	1.6089	2.38813	1.58101	1.14576	1.69335	-1.6101	0.845056	39.3849	3.47984e-10	2.87302e-09	-0.295979	0.845056	1.4333	0.231226	0.297859	-0.456533	0.845056	4.72727	0.029688	0.108798	0.857591	0.845056	8.36798	0.0038189	0.0112725	1.31412	0.845056	13.0864	0.000297446	0.00212448
AT1G01260	basic helix-loop-helix (bHLH) DNA-binding superfamily protein	12.2128	12.0494	14.1149	10.7018	8.97847	10.7799	13.5581	15.0801	12.2818	10.8754	8.65045	9.95485	-0.333977	3.5671	8.52574	0.00350158	0.00883475	-0.468741	3.5671	16.2591	5.52449e-05	0.000146187	0.0945	3.5671	0.79475	0.372668	0.596	-0.0402647	3.5671	0.104778	0.746169	0.81861	-0.134765	3.5671	0.679987	0.409591	0.585636
AT1G01290	cofactor of nitrate reductase and xanthine dehydrogenase 3	12.4736	13.1384	12.6799	13.1749	13.9122	12.6294	13.4612	14.2347	13.1916	11.8336	12.546	10.9298	0.0551853	3.69592	0.418133	0.51787	0.61232	-0.213592	3.69592	5.78024	0.0162074	0.0282247	0.0948306	3.69592	1.45957	0.226999	0.442781	-0.173947	3.69592	3.34724	0.0673179	0.126667	-0.268777	3.69592	4.75211	0.0292625	0.088191
AT1G35140	Phosphate-responsive 1 family protein	1.47771	4.1664	0.808801	45.7299	86.0511	46.6073	52.6585	31.769	13.9592	94.7646	66.4538	87.6437	5.26423	5.52622	117.077	2.76144e-27	7.17722e-26	1.38237	5.52622	12.9218	0.000324775	0.000763863	4.40341	5.52622	86.5365	1.37184e-20	1.29503e-18	0.521542	5.52622	2.18341	0.139505	0.228621	-3.88187	5.52622	47.4415	5.66715e-12	1.95546e-10
AT1G01310	CAP (Cysteine-rich secretory proteins, Antigen 5, and Pathogenesis-related 1 protein) superfamily protein	0.412888	0.213055	0	0.269793	0.355583	0.475584	0.363162	0.190887	0.312731	0.335365	0.0572878	0.410509	0.727376	-1.51296	1.27606	0.258633	0.351942	-0.0866142	-1.51296	0.0186301	0.891432	0.9154	0.401594	-1.51296	0.420055	0.51691	0.718247	-0.412396	-1.51296	0.3963	0.529006	0.638926	-0.81399	-1.51296	0.815089	0.36662	0.542989
AT1G01320	Tetratricopeptide repeat (TPR)-like superfamily protein	521.456	514.905	545.315	377.935	369.451	392.41	496.975	539.119	525.275	326.646	339.086	331.127	-0.472751	8.78297	50.2563	1.34919e-12	1.42789e-11	-0.64738	8.78297	93.3651	4.34847e-22	5.54659e-21	-0.0186562	8.78297	0.0795029	0.777972	0.8903	-0.193285	8.78297	8.28451	0.00399846	0.0117385	-0.174629	8.78297	3.43197	0.0639459	0.15877
AT1G01340	cyclic nucleotide gated channel 10	6.32371	8.14342	6.96613	7.824	7.51169	6.44681	6.19797	7.33551	6.7948	8.67158	7.16097	9.08252	0.0281696	2.88612	0.0430837	0.835568	0.879866	0.298667	2.88612	4.76655	0.0290179	0.0475646	-0.076895	2.88612	0.354983	0.551306	0.743783	0.193602	2.88612	1.83544	0.175487	0.274677	0.270497	2.88612	1.9734	0.160088	0.309609
AT4G27580	unknown protein; FUNCTIONS IN: molecular_function unknown; INVOLVED IN: biological_process unknown; LOCATED IN: mitochondrion, cell wall; EXPRESSED IN: 9 plant structures; EXPRESSED DURING: 6 growth stages; Has 30201 Blast hits to 17322 proteins in 780 species: Archae - 12; Bacteria - 1396; Metazoa - 17338; Fungi - 3422; Plants - 5037; Viruses - 0; Other Eukaryotes - 2996 (source: NCBI BLink).	0.021731	0.118364	0.0782711	0.0449655	0	0	0.145265	0.109078	0.0568602	0.0958186	0.343727	0.205255	-1.93145	-2.6205	2.74431	0.0976012	0.158046	0.964245	-2.6205	2.03995	0.153215	0.208053	0.533978	-2.6205	0.59053	0.442214	0.657995	3.42968	-2.6205	10.3928	0.00126508	0.00433749	2.8957	-2.6205	4.6598	0.0308768	0.0917228
AT1G01355	Putative endonuclease or glycosyl hydrolase	0.21731	0.189382	0.0782711	0.269793	0.355583	0	0.217897	0.190887	0.142151	0.766549	0.802029	0.307882	0.503702	-1.55002	0.70303	0.401767	0.501382	1.73243	-1.55002	11.3704	0.000746241	0.00165498	0.16592	-1.55002	0.0908625	0.763083	0.881962	1.39465	-1.55002	6.26741	0.0122979	0.0305508	1.22873	-1.55002	2.3987	0.121436	0.254509
AT4G01023	RING/U-box superfamily protein	0.0434619	0.0236727	0.0260904	0	0.0444479	0.158528	0.0242108	0.0545391	0.0284301	0.431184	0.802029	0.615764	0.708319	-2.21005	0.464061	0.495732	0.591633	3.95707	-2.21005	39.2901	3.65296e-10	1.80957e-09	0.147112	-2.21005	0.0241818	0.876423	0.944171	3.39586	-2.21005	23.5266	1.23197e-06	8.93633e-06	3.24875	-2.21005	5.85008	0.0155764	0.0540259
AT1G01370	Histone superfamily protein	3.45522	2.81705	2.53076	5.03614	3.42249	4.28026	2.44529	3.02692	2.24598	2.73083	1.94778	3.43801	0.528006	1.65564	6.77137	0.00926316	0.0208273	0.0865207	1.65564	0.154518	0.694255	0.750222	-0.193454	1.65564	0.926256	0.335838	0.560848	-0.634939	1.65564	8.26524	0.00404113	0.0118481	-0.441485	1.65564	2.18048	0.139771	0.28093
AT1G01380	Homeodomain-like superfamily protein	0.695391	0.639164	0.521807	0.40469	0.84451	1.05685	1.04107	0.463582	0.682323	1.38937	1.20304	0.872332	0.306772	-0.223277	0.688821	0.406566	0.50585	0.682219	-0.223277	3.71474	0.0539339	0.0829358	0.210278	-0.223277	0.370223	0.542883	0.73799	0.585725	-0.223277	2.4438	0.11799	0.199783	0.375447	-0.223277	0.539736	0.462542	0.6331
AT1G53990	GDSL-motif lipase 3	0.108655	0.0473455	0.0260904	0.0449655	0	0	0.0484216	0	0.142151	0.239546	0.229151	0.102627	-1.75033	-2.82838	2.11754	0.145621	0.220213	1.79891	-2.82838	4.84871	0.0276668	0.0456017	-0.255718	-2.82838	0.0905805	0.76344	0.882175	3.29353	-2.82838	8.92211	0.00281739	0.00866918	3.54924	-2.82838	6.06323	0.0138025	0.049256
AT1G01420	UDP-glucosyl transferase 72B3	11.1697	13.02	14.141	11.5112	10.4897	12.0481	13.1949	14.8346	13.2769	13.3667	14.2074	12.1613	-0.179304	3.68956	2.78078	0.0954018	0.155175	-0.0570252	3.68956	0.289785	0.590358	0.655215	0.101244	3.68956	1.0216	0.312139	0.537131	0.223523	3.68956	3.90808	0.0480544	0.0957119	0.122279	3.68956	0.655466	0.418165	0.593651
AT1G13300	myb-like transcription factor family protein	0.0869239	0.0946909	0.0260904	0.179862	0.133344	0	0.532638	0.981703	0.454882	2.10801	0.401014	1.07759	0.594101	-0.995146	0.52113	0.47036	0.567991	0.739998	-0.995146	1.93004	0.164754	0.221961	3.14407	-0.995146	24.7839	6.41304e-07	1.03623e-05	3.28997	-0.995146	23.3437	1.35486e-06	9.73952e-06	0.145897	-0.995146	0.0143849	0.904533	0.946947
AT1G01440	Protein of unknown function (DUF3133)	23.5781	21.6605	18.4198	20.3694	20.1349	18.812	23.2182	26.4515	23.6823	22.0383	20.7382	22.1675	-0.12443	4.46166	1.742	0.186886	0.270415	-0.174166	4.46166	3.58314	0.0583686	0.0890275	0.180105	4.46166	4.04678	0.0442558	0.145793	0.130369	4.46166	1.81313	0.178133	0.277862	-0.0497365	4.46166	0.142344	0.705962	0.820561
AT3G55500	expansin A16	21.8396	26.6792	39.2399	5.26097	8.40065	8.08493	16.8749	13.1712	18.0247	49.3945	72.7555	67.6314	-1.86126	4.80479	86.7292	1.24448e-20	2.40172e-19	1.9934	4.80479	119.735	7.23089e-28	1.24859e-26	-0.749055	4.80479	16.4643	4.95748e-05	0.000529141	3.10561	4.80479	237.109	1.6793e-53	4.7335e-51	3.85467	4.80479	203.393	3.79646e-46	1.85314e-43
AT1G01480	1-amino-cyclopropane-1-carboxylate synthase 2	0.173848	0.0946909	0.0260904	0.089931	0.0888957	0.211371	0.29053	0	0.0284301	0.287456	0.286439	0.718391	0.325265	-2.12847	0.162999	0.68641	0.760638	3.22119	-2.12847	13.2542	0.000271964	0.000647722	-1.16531	-2.12847	1.53289	0.21568	0.428865	1.73062	-2.12847	5.33779	0.0208679	0.0477619	2.89593	-2.12847	5.74923	0.0164959	0.0564767
AT5G19810	Proline-rich extensin-like family protein	0.521543	0.402436	0.156542	0	0.0444479	0.0528427	0.314741	0.518121	0.284301	0.143728	0.343727	0.410509	-3.38723	-1.5095	17.8683	2.36729e-05	9.65686e-05	-0.325811	-1.5095	0.367394	0.544428	0.61332	0.0126706	-1.5095	0.000722596	0.978555	0.991808	3.07409	-1.5095	12.076	0.000510738	0.00195662	3.06142	-1.5095	9.04141	0.00263932	0.0131036
AT2G41260	glycine-rich protein / late embryogenesis abundant protein (M17)	0.021731	0.0236727	0	0.449655	0.400031	0.105685	0.363162	0.218156	0.199011	1.38937	0.0572878	0.56445	4.04322	-1.65923	19.0228	1.29167e-05	5.55561e-05	1.13672	-1.65923	2.69694	0.100541	0.143991	3.74293	-1.65923	16.962	3.81353e-05	0.000417278	0.836436	-1.65923	1.37882	0.240303	0.351702	-2.9065	-1.65923	6.23825	0.012502	0.0456074
AT5G63160	BTB and TAZ domain protein 1	11.3653	10.558	10.0187	9.75752	12.1787	11.414	32.4667	45.8946	32.1829	114.695	54.3088	86.5661	0.0612497	4.93175	0.134547	0.713763	0.783831	1.28608	4.93175	52.0538	5.40006e-13	3.53637e-12	1.73646	4.93175	108.234	2.38796e-25	3.43815e-23	2.96129	4.93175	266.533	6.46343e-60	2.35187e-57	1.22483	4.93175	25.1678	5.2553e-07	7.96775e-06
AT3G45330	Concanavalin A-like lectin protein kinase family protein	0.021731	0	0	0.089931	0	0.105685	0.145265	0.0272695	0.199011	0.0479093	0	0.256568	2.49292	-2.92522	3.98753	0.0458382	0.0833282	-0.714062	-2.92522	0.561751	0.453556	0.526448	3.4151	-2.92522	10.6609	0.00109421	0.00767829	0.208115	-2.92522	0.0349199	0.851764	0.896421	-3.20698	-2.92522	4.29935	0.038127	0.107409
AT3G49580	response to low sulfur 1	0.130386	0	0	0.089931	0.266687	0.105685	0.314741	0.136348	0.11372	0.287456	0.0572878	0.461823	3.0438	-2.16156	7.8386	0.00511422	0.0123314	0.507219	-2.16156	0.556118	0.455829	0.528748	3.32813	-2.16156	10.8511	0.000987391	0.00705738	0.791556	-2.16156	1.11631	0.290714	0.407512	-2.53658	-2.16156	3.93237	0.0473652	0.126761
AT1G01550	Protein of unknown function (DUF793)	131.081	147.884	146.889	143.755	146.056	148.118	116.212	128.058	136.919	172.953	161.666	171.593	0.040437	7.18789	0.271181	0.602541	0.688908	0.409747	7.18789	27.6843	1.42815e-07	5.36138e-07	-0.159969	7.18789	4.29889	0.0381372	0.130506	0.209341	7.18789	7.14794	0.00750501	0.0200611	0.36931	7.18789	11.2872	0.000780436	0.00475605
AT1G01560	MAP kinase 11	0.738853	0.639164	0.365265	11.0166	11.4231	9.72306	0.363162	0.981703	0.852903	11.5941	13.9209	17.344	4.15177	2.61728	337.56	2.16919e-75	1.80883e-73	4.15422	2.61728	319.903	1.52079e-71	9.81796e-70	0.395126	2.61728	1.87954	0.170386	0.370296	0.39758	2.61728	5.12877	0.0235324	0.0529816	0.00245398	2.61728	6.01131e-07	0.999381	0.999876
AT1G01570	Protein of unknown function (DUF604)	1.28213	1.58607	1.27843	1.39393	1.55568	1.42675	1.08949	1.17259	1.62052	2.0601	1.94778	2.46306	0.0787213	0.677614	0.115507	0.733959	0.799735	0.747751	0.677614	10.9941	0.000914035	0.00199418	-0.105291	0.677614	0.242984	0.622059	0.792443	0.563738	0.677614	5.48337	0.0191982	0.0445361	0.66903	0.677614	4.31688	0.0377361	0.106551
AT1G01580	ferric reduction oxidase 2	0.825777	0.7812	0.965343	2.33821	1.33344	1.74381	1.08949	1.66344	1.08034	1.91637	2.06236	1.74466	1.07474	0.545512	16.7842	4.18804e-05	0.000163414	0.593149	0.545512	5.30333	0.0212847	0.035969	0.558611	0.545512	4.73594	0.0295387	0.10845	0.0770215	0.545512	0.0867341	0.768371	0.83532	-0.48159	0.545512	1.73032	0.18837	0.34694
AT1G01590	ferric reduction oxidase 1	1.71675	1.46771	1.22625	0.629517	0.666718	0.58127	0.8958	1.30894	0.796043	0.622821	0.0572878	0.256568	-1.22762	0.0165007	15.142	9.97201e-05	0.000360886	-1.86372	0.0165007	17.7918	2.46449e-05	6.82844e-05	-0.5596	0.0165007	4.36318	0.0367236	0.127044	-1.1957	0.0165007	5.79572	0.0160653	0.0382983	-0.636101	0.0165007	1.24227	0.265033	0.437886
AT1G01600	cytochrome P450, family 86, subfamily A, polypeptide 4	1.02136	1.01793	1.66978	0.944276	1.0223	0.898326	0.629481	1.06351	0.796043	0.958186	1.8905	0.872332	-0.341144	0.127092	1.13213	0.287322	0.383652	0.446383	0.127092	1.69138	0.19342	0.254917	-0.55162	0.127092	3.32875	0.0680787	0.198638	0.235907	0.127092	0.431536	0.511236	0.622687	0.787527	0.127092	2.81258	0.0935278	0.210335
AT4G37220	Cold acclimation protein WCOR413 family	0.391157	0.378764	0.339175	1.21407	1.86681	1.37391	0.8958	1.39075	1.1372	11.8815	10.5409	12.1613	1.99391	1.70548	51.2855	7.98627e-13	8.65346e-12	3.34132	1.70548	330.948	5.97545e-74	4.13795e-72	1.6021	1.70548	36.3698	1.63211e-09	4.35511e-08	2.94951	1.70548	233.802	8.83611e-53	2.35783e-50	1.34741	1.70548	14.4935	0.00014064	0.00111471
AT5G09930	ABC transporter family protein	0.0434619	0.0710182	0.313084	0.674483	0.533374	0.528427	0.774746	0.899895	1.02348	0.814458	0.572878	0.769705	2.70255	-0.61709	28.6017	8.89048e-08	5.38514e-07	-0.303883	-0.61709	0.931248	0.334539	0.40824	3.32399	-0.61709	58.346	2.19845e-14	1.14577e-12	0.317556	-0.61709	0.745931	0.387767	0.506321	-3.00643	-0.61709	25.2081	5.14654e-07	7.81469e-06
AT1G01630	Sec14p-like phosphatidylinositol transfer family protein	38.9854	44.3153	38.2224	26.6196	28.4022	32.6039	41.0858	46.7127	45.0333	28.0748	30.3052	26.9397	-0.48194	5.17466	28.7311	8.3159e-08	5.05394e-07	-0.639196	5.17466	50.8721	9.85873e-13	6.29155e-12	0.127708	5.17466	2.2779	0.131229	0.311755	-0.0295479	5.17466	0.0977352	0.754565	0.824362	-0.157256	5.17466	1.53684	0.215088	0.380262
AT5G45830	delay of germination 1	0	0	0.0521807	0.539586	0.84451	0.845483	0.193687	0.272695	0.312731	5.6533	5.78606	5.18268	5.79624	0.595386	76.4045	2.31119e-18	3.87385e-17	4.40908	0.595386	301.723	1.3879e-67	8.12165e-66	4.28571	0.595386	29.6831	5.08753e-08	1.03053e-06	2.89855	0.595386	148.241	4.20089e-34	4.00345e-32	-1.38716	0.595386	2.32482	0.127325	0.262805
AT1G13530	Protein of unknown function (DUF1262)	0.173848	0.0946909	0.0521807	0.989241	0.533374	0.422742	0.435795	0.381774	0.227441	4.93466	4.52573	4.25903	2.44182	0.357181	28.835	7.88131e-08	4.8132e-07	3.68365	0.357181	181.748	2.01236e-41	6.10203e-40	1.63981	0.357181	13.5668	0.000230223	0.0020217	2.88164	0.357181	99.6218	1.8446e-23	9.18309e-22	1.24183	0.357181	4.24369	0.0393965	0.110269
AT1G01660	RING/U-box superfamily protein	1.34732	1.53873	1.64369	1.61876	1.46678	1.63812	1.47686	1.47256	2.33127	1.5331	1.48948	1.43678	0.062313	0.70106	0.0726406	0.78753	0.843322	-0.165767	0.70106	0.460484	0.497398	0.56824	0.148171	0.70106	0.469389	0.493268	0.69963	-0.0799088	0.70106	0.0959859	0.756701	0.825818	-0.22808	0.70106	0.459239	0.49798	0.662726
AT1G01670	RING/U-box superfamily protein	3.73773	3.1248	3.83528	2.96772	4.04476	3.9632	3.22004	3.02692	3.46847	3.25783	3.95286	4.00246	0.0342964	1.84562	0.0428569	0.835995	0.880104	0.203135	1.84562	1.4082	0.235356	0.3024	-0.138947	1.84562	0.800263	0.371015	0.594675	0.0298914	1.84562	0.0274991	0.868292	0.907848	0.168838	1.84562	0.503426	0.477999	0.646932
AT3G09220	laccase 7	0.130386	1.18364	0.0521807	1.52883	2.31129	0.422742	2.27582	1.96341	0.625462	2.20383	0.286439	1.28284	3.02923	0.313405	12.8736	0.00033325	0.00108304	-0.359296	0.313405	0.291888	0.589013	0.653939	3.21511	0.313405	14.4803	0.000141632	0.00133262	-0.17342	0.313405	0.0664585	0.796565	0.857355	-3.38853	0.313405	10.2546	0.00136342	0.00757735
AT4G35770	Rhodanese/Cell cycle control phosphatase superfamily protein	44.9179	41.593	53.4591	124.644	126.81	134.802	74.8841	74.664	58.7935	1080.02	949.086	793.771	1.47559	8.16404	155.154	1.29603e-35	4.60702e-34	3.75604	8.16404	831.913	6.22066e-183	1.43097e-180	0.600836	8.16404	25.855	3.68041e-07	6.24734e-06	2.88128	8.16404	554.87	1.09814e-122	2.19771e-119	2.28044	8.16404	186.818	1.57405e-42	6.1597e-40
AT1G01695	Phosphatidylinositol N-acetyglucosaminlytransferase subunit P-related	0.434619	0.2604	0.339175	0.449655	0.577822	0.422742	0.193687	0.109078	0.255871	0.239546	0.114576	0.56445	0.483234	-1.38917	1.31535	0.251429	0.344151	0.53988	-1.38917	0.924843	0.336207	0.409974	-0.884392	-1.38917	3.93871	0.0471868	0.152438	-0.827745	-1.38917	2.51513	0.112758	0.192463	0.0566467	-1.38917	0.00764294	0.930335	0.96065
AT1G01700	RHO guanyl-nucleotide exchange factor 2	1.8254	1.46771	2.00896	2.20331	1.55568	1.79665	1.76739	1.82706	1.53523	1.5331	0.802029	0.974959	0.0703072	0.767675	0.0976	0.754729	0.817028	-0.648049	0.767675	6.18857	0.0128578	0.0228285	-0.0434647	0.767675	0.0432497	0.835256	0.922244	-0.76182	0.767675	7.72283	0.00545267	0.0153007	-0.718356	0.767675	4.32064	0.0376527	0.106373
AT1G73480	alpha/beta-Hydrolases superfamily protein	5.99775	5.53942	12.8886	16.7272	21.5128	17.2796	13.8002	11.2896	13.5043	98.1662	144.938	139.624	1.53619	5.33332	66.8563	2.92045e-16	4.21391e-15	3.34261	5.33332	370.596	1.38789e-82	1.08925e-80	1.01124	5.33332	30.0705	4.16623e-08	8.52543e-07	2.81767	5.33332	270.9	7.22436e-61	2.83492e-58	1.80642	5.33332	54.9469	1.23833e-13	5.09932e-12
AT1G01720	NAC (No Apical Meristem) domain transcriptional regulator superfamily protein	19.71	21.8263	34.1523	57.8257	47.337	56.436	25.0582	23.2336	31.1878	60.222	60.2094	60.3449	1.26866	5.36752	85.1098	2.82242e-20	5.33382e-19	1.21233	5.36752	87.9824	6.60391e-21	7.84356e-20	0.218471	5.36752	2.53182	0.111571	0.280125	0.162135	5.36752	1.72003	0.189689	0.291481	-0.056336	5.36752	0.0932529	0.760082	0.85776
AT1G01725	unknown protein; FUNCTIONS IN: molecular_function unknown; INVOLVED IN: biological_process unknown; LOCATED IN: endomembrane system; EXPRESSED IN: 23 plant structures; EXPRESSED DURING: 14 growth stages; BEST Arabidopsis thaliana protein match is: unknown protein (TAIR:AT4G00530.1); Has 20 Blast hits to 20 proteins in 7 species: Archae - 0; Bacteria - 0; Metazoa - 0; Fungi - 0; Plants - 20; Virus…	5.01985	4.63985	4.04401	6.87972	6.3116	5.75985	5.27796	3.54504	3.95179	6.13239	5.1559	6.56815	0.467132	2.39129	8.77853	0.00304796	0.00781736	0.529134	2.39129	9.86472	0.00168478	0.00350131	-0.147002	2.39129	0.838279	0.35989	0.58415	-0.0850008	2.39129	0.265602	0.606298	0.705743	0.0620017	2.39129	0.0726336	0.78754	0.87537
AT5G41590	Protein of unknown function (DUF567)	1.69502	1.32567	2.79167	0.40469	0.133344	0.422742	0.532638	0.518121	0.739183	1.86846	2.86439	2.00123	-2.49391	0.341186	40.6776	1.79535e-10	1.53549e-09	1.90268	0.341186	33.7882	6.1449e-09	2.6957e-08	-1.58905	0.341186	24.1586	8.87194e-07	1.39258e-05	2.80754	0.341186	51.1596	8.51544e-13	1.63834e-11	4.39659	0.341186	74.4531	6.20964e-18	4.14245e-16
AT1G01740	Protein kinase protein with tetratricopeptide repeat domain	6.21506	5.51575	6.99222	4.58648	6.48939	5.75985	5.95586	6.3538	5.94189	4.50347	4.86946	5.18268	-0.146153	2.54255	1.03122	0.309872	0.407294	-0.327376	2.54255	4.7949	0.0285442	0.0468433	-0.0352096	2.54255	0.0700098	0.791322	0.897672	-0.216432	2.54255	1.83679	0.175328	0.274477	-0.181222	2.54255	0.759813	0.383387	0.559823
AT1G01750	actin depolymerizing factor 11	0.0869239	0.284073	0.130452	0.179862	0.177791	0.105685	0.145265	0.218156	0.142151	0.0479093	0.343727	0.153941	-0.0307211	-2.1253	0.00223072	0.96233	0.97337	-0.0271177	-2.1253	0.00168816	0.967226	0.975071	0.0702863	-2.1253	0.0151919	0.901905	0.956789	0.0738898	-2.1253	0.010033	0.920213	0.945974	0.00360342	-2.1253	1.17897e-05	0.99726	0.999586
AT1G01760	adenosine deaminases;RNA binding;RNA binding;adenosine deaminases	4.30273	4.35578	4.53972	5.80055	5.37819	5.75985	3.82531	4.82671	4.60568	6.22821	6.70267	7.28654	0.359743	2.39175	7.17706	0.00738415	0.0170862	0.611311	2.39175	20.7081	5.34904e-06	1.63137e-05	0.00334924	2.39175	0.000687004	0.979089	0.992027	0.254918	2.39175	3.32686	0.0681567	0.127942	0.251568	2.39175	1.76521	0.183975	0.341391
AT2G46670	CCT motif family protein	0.021731	0.0473455	0.208723	0.089931	0.177791	0.0528427	0.0242108	0	0.0568602	0.862367	0.51559	0.974959	0.820022	-1.84603	0.970058	0.324666	0.422714	4.69158	-1.84603	49.1421	2.38071e-12	1.46691e-11	-1.06726	-1.84603	1.26464	0.260774	0.482866	2.8043	-1.84603	21.7105	3.17048e-06	2.10033e-05	3.87156	-1.84603	10.8026	0.00101356	0.00589067
AT1G01780	GATA type zinc finger transcription factor family protein	10.1918	8.28545	10.984	9.75752	11.2453	9.93443	10.0959	10.5806	9.7231	11.3066	11.6294	11.4429	0.0468666	3.39276	0.175669	0.675122	0.750831	0.176619	3.39276	2.5893	0.107588	0.152803	0.0202075	3.39276	0.0366422	0.848195	0.929777	0.14996	3.39276	1.68118	0.194767	0.297536	0.129752	3.39276	0.686713	0.407285	0.58338
AT1G01790	K+ efflux antiporter 1	248.993	266.626	278.41	179.053	194.593	194.937	233.295	280.876	263.632	155.657	161.895	169.027	-0.481832	7.77677	35.6418	2.37138e-09	1.74994e-08	-0.682614	7.77677	69.4323	7.90822e-17	7.02161e-16	-0.0238712	7.77677	0.0874311	0.767469	0.884806	-0.224653	7.77677	7.58568	0.00588337	0.0163465	-0.200782	7.77677	3.06245	0.0801208	0.18732
AT1G71030	MYB-like 2	13.9513	11.0788	11.1928	17.6714	20.0904	18.0194	13.8486	12.844	9.7231	126.864	134.34	128.13	0.649902	5.44332	35.5713	2.45889e-09	1.80985e-08	3.36226	5.44332	916.621	2.39142e-201	6.64714e-199	0.0894685	5.44332	0.642381	0.42285	0.640807	2.80183	5.44332	737.809	1.79586e-162	1.19802e-158	2.71236	5.44332	322.483	4.17027e-72	5.96141e-69
AT1G01810	unknown protein; Has 12 Blast hits to 12 proteins in 5 species: Archae - 0; Bacteria - 0; Metazoa - 5; Fungi - 0; Plants - 7; Viruses - 0; Other Eukaryotes - 0 (source: NCBI BLink).	0.347695	0.331418	0.234813	0.494621	0.62227	0.58127	0.0968433	0.218156	0.0568602	0.191637	0.401014	0.56445	0.873163	-1.35471	4.64063	0.0312236	0.0599001	1.65681	-1.35471	9.41813	0.00214851	0.0043916	-1.34587	-1.35471	7.50836	0.00614134	0.0317342	-0.562222	-1.35471	1.57453	0.20955	0.31539	0.78365	-1.35471	1.37501	0.240953	0.410086
AT1G01820	peroxin 11c	55.4792	56.8145	48.9455	44.6058	41.2921	40.1605	47.3079	51.1304	47.4499	52.1732	48.7519	46.9007	-0.357351	5.60365	20.8729	4.90793e-06	2.25315e-05	0.0197276	5.60365	0.0638735	0.800475	0.840894	-0.147542	5.60365	3.80606	0.0510675	0.161532	0.229536	5.60365	8.11194	0.00439746	0.0127305	0.377079	5.60365	11.6413	0.000645052	0.0040634
AT5G66400	Dehydrin family protein	6.58448	6.34429	10.3318	1.97848	3.24469	2.95919	5.06006	3.65412	4.63411	15.4268	22.5714	18.1137	-1.39651	3.00695	41.8574	9.81767e-11	8.61382e-10	2.06715	3.00695	115.857	5.10851e-27	8.4633e-26	-0.695435	3.00695	12.4542	0.000417059	0.00339568	2.76823	3.00695	172.079	2.6002e-39	3.35727e-37	3.46366	3.00695	144.885	2.27518e-33	5.48593e-31
AT1G01840	unknown protein; Has 23 Blast hits to 23 proteins in 9 species: Archae - 0; Bacteria - 0; Metazoa - 0; Fungi - 0; Plants - 23; Viruses - 0; Other Eukaryotes - 0 (source: NCBI BLink).	0.021731	0.142036	0.0782711	0.179862	0.444479	0.0528427	0.0726325	0.0272695	0.142151	0.287456	0.114576	0.102627	1.37893	-2.39605	3.22057	0.0727184	0.123604	1.05958	-2.39605	1.73807	0.187383	0.247941	0.00433284	-2.39605	3.18378e-05	0.995498	0.998692	-0.315017	-2.39605	0.16401	0.685491	0.769622	-0.31935	-2.39605	0.0804354	0.776708	0.868681
AT1G49500	unknown protein; FUNCTIONS IN: molecular_function unknown; INVOLVED IN: biological_process unknown; LOCATED IN: endomembrane system; EXPRESSED IN: 19 plant structures; EXPRESSED DURING: 10 growth stages; BEST Arabidopsis thaliana protein match is: unknown protein (TAIR:AT3G19030.1); Has 24 Blast hits to 24 proteins in 2 species: Archae - 0; Bacteria - 0; Metazoa - 0; Fungi - 0; Plants - 24; Virus…	6.23679	10.4397	5.6877	10.2521	14.3122	12.1538	25.494	28.1694	28.8281	85.039	71.0941	75.8416	0.911684	4.98378	37.4958	9.16112e-10	7.13669e-09	1.49249	4.98378	151.817	6.94738e-35	1.68123e-33	2.08645	4.98378	209.626	1.65764e-47	8.29357e-45	2.66725	4.98378	397.557	1.87414e-88	1.70487e-85	0.580803	4.98378	9.37847	0.00219549	0.0112259
AT1G01880	5'-3' exonuclease family protein	2.49906	2.24891	2.53076	3.55228	2.1335	2.58929	2.51793	1.58163	2.01854	2.34756	2.74981	2.82225	0.1576	1.31454	0.537048	0.463659	0.561531	0.363099	1.31454	2.72446	0.0988214	0.141873	-0.244293	1.31454	1.44725	0.228969	0.445278	-0.0387936	1.31454	0.028364	0.866256	0.90662	0.205499	1.31454	0.447757	0.503402	0.667854
AT1G01900	subtilase family protein	1.45597	1.49138	2.00896	2.92276	1.33344	2.69498	1.45265	1.69071	1.5068	2.15592	2.69253	2.617	0.583524	1.01585	5.84359	0.0156339	0.0329141	0.678526	1.01585	8.11859	0.00438136	0.00849501	-0.0870839	1.01585	0.146279	0.702117	0.843879	0.00791796	1.01585	0.00100233	0.974743	0.982854	0.0950019	1.01585	0.0789465	0.77873	0.869907
AT3G05640	Protein phosphatase 2C family protein	8.30123	5.53942	7.3053	8.76828	9.51185	9.7759	5.10848	4.33586	3.66748	51.215	72.87	58.6515	0.370501	4.14411	6.09464	0.0135593	0.0290817	3.75588	4.14411	611.608	5.00095e-135	7.58212e-133	-0.720633	4.14411	22.596	1.99902e-06	2.90532e-05	2.66475	4.14411	330.994	5.83821e-74	3.43647e-71	3.38538	4.14411	260.546	1.30496e-58	1.30581e-55
AT1G01920	SET domain-containing protein	30.532	31.0349	31.7781	35.208	33.0692	37.1484	31.3288	30.1601	29.5957	33.2491	36.5496	34.2775	0.174296	5.03297	6.13595	0.0132461	0.0285016	0.190156	5.03297	7.04149	0.00796429	0.0147133	-0.0343485	5.03297	0.255657	0.61312	0.786426	-0.0184887	5.03297	0.0626325	0.802382	0.861809	0.0158598	5.03297	0.0249724	0.874436	0.929842
AT2G29670	Tetratricopeptide repeat (TPR)-like superfamily protein	50.6114	50.4466	49.7021	70.416	85.1177	80.4266	58.8081	61.0838	58.964	497.778	510.72	493.073	0.658013	7.42919	72.1069	2.03848e-17	3.18968e-16	3.06954	7.42919	1529.26	0	0	0.246372	7.42919	10.7243	0.00105738	0.00745384	2.6579	7.42919	1099.91	3.46359e-241	6.93169e-237	2.41152	7.42919	498.01	2.57574e-110	1.03097e-106
AT1G01940	Cyclophilin-like peptidyl-prolyl cis-trans isomerase family protein	11.474	11.5996	11.3493	13.4897	12.5343	13.2107	10.4107	9.10803	9.04077	11.642	11.4003	11.7508	0.187906	3.51045	4.49942	0.0339063	0.0642887	0.282179	3.51045	8.88745	0.00287137	0.00574188	-0.266344	3.51045	9.81063	0.00173506	0.0113107	-0.17207	3.51045	3.12316	0.0771869	0.141732	0.0942733	3.51045	0.531144	0.466126	0.636085
AT1G01950	armadillo repeat kinesin 2	24.5777	26.6318	25.125	28.8679	27.4688	29.1692	26.0266	29.942	28.0605	30.4703	30.5344	29.8645	0.163092	4.80755	4.7389	0.029488	0.0570163	0.11383	4.80755	2.2884	0.130344	0.180712	0.137692	4.80755	3.70681	0.0541908	0.168587	0.0884308	4.80755	1.2716	0.259467	0.373389	-0.0492614	4.80755	0.215472	0.642512	0.775127
AT3G22090	unknown protein; BEST Arabidopsis thaliana protein match is: unknown protein (TAIR:AT1G71470.2); Has 12 Blast hits to 12 proteins in 2 species: Archae - 0; Bacteria - 0; Metazoa - 0; Fungi - 0; Plants - 12; Viruses - 0; Other Eukaryotes - 0 (source: NCBI BLink).	0.21731	0.0946909	0.0782711	0.089931	0.0444479	0.0528427	0.0242108	0.190887	0.227441	0.574912	0.458302	0.205255	-1.0295	-2.03356	1.52703	0.216559	0.304782	1.44081	-2.03356	5.33157	0.0209425	0.0354797	0.172473	-2.03356	0.0707378	0.790266	0.896982	2.64279	-2.03356	11.5098	0.000692318	0.00255587	2.47032	-2.03356	5.69042	0.0170578	0.058008
AT5G23950	Calcium-dependent lipid-binding (CaLB domain) family protein	0.325965	0.189382	0.234813	0.0449655	0.888957	0.211371	0.411584	0.136348	0.0852903	1.48519	1.48948	1.18021	-0.198376	-0.874336	0.0935432	0.75972	0.820937	2.95804	-0.874336	30.3643	3.58066e-08	1.44011e-07	-0.51571	-0.874336	0.811021	0.367819	0.591593	2.64071	-0.874336	19.4402	1.03799e-05	6.14232e-05	3.15642	-0.874336	14.3117	0.000154898	0.00121282
AT1G01990	unknown protein; Has 32 Blast hits to 32 proteins in 6 species: Archae - 0; Bacteria - 0; Metazoa - 0; Fungi - 0; Plants - 32; Viruses - 0; Other Eukaryotes - 0 (source: NCBI BLink).	28.9022	29.0701	27.3949	26.3498	29.0245	30.913	26.0751	26.5878	26.1273	31.716	31.05	32.1737	0.0125724	4.84457	0.0303021	0.861807	0.900503	0.269468	4.84457	13.5825	0.000228301	0.000549686	-0.116335	4.84457	2.83566	0.0921929	0.246073	0.14056	4.84457	3.41981	0.0644183	0.122141	0.256895	4.84457	6.25547	0.012381	0.0452901
AT1G02000	UDP-D-glucuronate 4-epimerase 2	8.58373	8.54585	9.02726	12.0058	10.7564	11.3612	10.6043	10.526	9.55252	11.4982	13.3481	12.8284	0.384339	3.4095	15.8691	6.78794e-05	0.000253304	0.291089	3.4095	9.20377	0.00241518	0.00488874	0.232718	3.4095	6.62601	0.01005	0.0467746	0.139468	3.4095	1.89782	0.168322	0.265861	-0.09325	3.4095	0.472222	0.491967	0.658062
AT1G02010	secretory 1A	19.384	18.5357	21.2376	18.0312	14.49	16.8568	21.7413	21.5702	21.5216	16.6724	18.3894	16.4717	-0.25117	4.25057	8.03939	0.0045771	0.0112004	-0.333461	4.25057	14.3818	0.000149241	0.000370153	0.133386	4.25057	2.73884	0.0979357	0.256845	0.0510952	4.25057	0.285786	0.592933	0.694428	-0.0822907	4.25057	0.433251	0.510398	0.673919
AT2G24850	tyrosine aminotransferase 3	0.304234	4.40313	0.182632	1.93352	3.33359	4.3331	5.1569	3.05419	1.84796	0.766549	36.3777	20.4741	2.70217	2.68203	8.42609	0.00369874	0.00927838	2.55857	2.68203	10.3148	0.00131966	0.00279681	2.77119	2.68203	8.84459	0.0029396	0.0174674	2.62759	2.68203	10.7534	0.00104086	0.00364557	-0.1436	2.68203	0.017825	0.89379	0.941153
AT1G02050	Chalcone and stilbene synthase family protein	14.8423	13.2567	14.428	12.0058	15.379	16.5398	15.4707	14.0711	14.0445	12.8876	11.6867	14.4191	0.0806566	3.83301	0.560107	0.454217	0.552532	-0.159518	3.83301	2.23459	0.134953	0.186353	0.0363452	3.83301	0.134771	0.713536	0.851926	-0.203829	3.83301	3.14751	0.076043	0.13994	-0.240175	3.83301	2.5072	0.113327	0.242388
AT1G02060	Tetratricopeptide repeat (TPR)-like superfamily protein	17.0805	16.6419	16.9326	15.603	16.4457	16.9097	17.117	17.2343	18.7639	15.7142	17.1863	15.8559	-0.0508074	4.07879	0.419958	0.516958	0.611567	-0.124681	4.07879	2.42257	0.119598	0.16779	0.0670444	4.07879	0.866843	0.351831	0.577147	-0.00682962	4.07879	0.0063024	0.936724	0.957073	-0.073874	4.07879	0.433624	0.510216	0.673775
AT5G47450	tonoplast intrinsic protein 2;3	0.0651929	0.0473455	0.0782711	0.089931	0.0444479	0.0528427	0.145265	0.0272695	0.0852903	0.143728	0.401014	0.718391	-0.0113998	-2.31732	0.000147812	0.9903	0.993527	2.17001	-2.31732	10.535	0.00117136	0.00250801	0.443402	-2.31732	0.336148	0.562061	0.751053	2.62481	-2.31732	11.0936	0.000866239	0.00310029	2.18141	-2.31732	3.56404	0.0590438	0.149879
AT4G06536	SPla/RYanodine receptor (SPRY) domain-containing protein	1.2604	0.875891	1.27843	1.52883	2.0446	2.00802	1.98529	1.58163	1.39308	10.4921	12.3169	11.5969	0.703874	1.88565	10.0641	0.00151187	0.00420647	2.78104	1.88565	256.033	1.25686e-57	5.74279e-56	0.545984	1.88565	7.10955	0.00766743	0.0379166	2.62315	1.88565	198.855	3.71297e-45	7.01016e-43	2.07716	1.88565	54.3739	1.65749e-13	6.71486e-12
AT1G02080	transcription regulators	119.477	117.819	127.19	105.894	97.3853	109.596	125.63	144.938	130.665	103.58	119.445	108.323	-0.220562	6.87933	7.53302	0.00605783	0.0143406	-0.276587	6.87933	11.8139	0.000587913	0.00132843	0.138568	6.87933	3.05853	0.0803142	0.224205	0.0825438	6.87933	1.02507	0.311318	0.428944	-0.0560245	6.87933	0.242892	0.622125	0.759924
AT1G02090	Proteasome component (PCI) domain protein	28.1416	31.9582	30.1605	37.0066	39.5142	39.4735	27.6972	29.2057	29.1409	39.0461	36.3204	37.0998	0.361982	5.06637	24.9704	5.82176e-07	3.13538e-06	0.387878	5.06637	27.5756	1.51074e-07	5.65128e-07	-0.0689758	5.06637	0.945965	0.330749	0.555588	-0.04308	5.06637	0.328664	0.566447	0.672738	0.0258958	5.06637	0.062819	0.802095	0.88462
AT1G02100	Leucine carboxyl methyltransferase	66.3012	61.5728	60.8427	73.6535	79.5172	76.5691	70.9619	67.6285	67.8342	86.4763	79.4008	82.9229	0.283368	6.18261	17.1238	3.50214e-05	0.000138514	0.269774	6.18261	15.4824	8.32749e-05	0.000214379	0.129194	6.18261	3.69022	0.0547323	0.169797	0.1156	6.18261	2.75155	0.0971603	0.170882	-0.0135934	6.18261	0.0197078	0.888356	0.937605
AT1G02110	Protein of unknown function (DUF630 and DUF632)	55.6965	59.0161	56.0421	58.7699	63.2049	71.8132	56.4354	60.9747	54.6995	68.8936	64.2196	65.938	0.164638	5.92962	4.36237	0.0367411	0.0690292	0.210313	5.92962	7.40408	0.0065076	0.0122058	0.0114194	5.92962	0.0228154	0.879938	0.945317	0.0570943	5.92962	0.50343	0.477997	0.592441	0.0456749	5.92962	0.171155	0.679088	0.802183
AT3G55240	Plant protein 1589 of unknown function	2.08617	1.39669	1.80023	13.1749	14.0455	9.7759	4.55163	3.16327	4.00865	73.6845	83.5256	78.2533	2.83766	4.52222	365.211	2.06539e-81	1.87035e-79	4.30052	4.52222	1070.82	7.25988e-235	2.50503e-232	1.15884	4.52222	54.6111	1.46903e-13	7.01664e-12	2.6217	4.52222	452.649	1.91214e-100	2.55117e-97	1.46286	4.52222	53.1828	3.03912e-13	1.20678e-11
AT1G02130	RAS 5	29.9887	33.5916	32.8217	29.947	30.4468	27.0026	30.5541	29.9692	30.6477	36.8423	31.1073	31.9171	-0.138913	4.96547	2.99744	0.0833962	0.138392	0.125176	4.96547	2.34121	0.125992	0.175419	-0.0798021	4.96547	1.07447	0.299938	0.525017	0.184287	4.96547	4.71459	0.0299077	0.0649037	0.264089	4.96547	5.31136	0.0211868	0.0686102
AT1G02140	mago nashi family protein	68.3656	68.864	68.3567	68.1228	75.6058	66.3704	67.2819	61.411	68.1754	78.3317	68.5735	71.5312	0.032052	6.11385	0.18259	0.669157	0.745565	0.15085	6.11385	3.99504	0.0456344	0.0711611	-0.0624508	6.11385	0.716933	0.397152	0.61741	0.0563469	6.11385	0.539962	0.462449	0.578183	0.118798	6.11385	1.24672	0.264179	0.437124
AT1G02145	homolog of asparagine-linked glycosylation 12	26.49	25.7559	25.7251	22.7975	24.9353	22.0882	28.4719	26.3696	28.5438	24.1463	22.686	20.936	-0.157716	4.65261	4.24778	0.0393016	0.073092	-0.298421	4.65261	14.6864	0.000126959	0.000317683	0.0967376	4.65261	1.82642	0.176551	0.378502	-0.0439667	4.65261	0.283252	0.594578	0.695855	-0.140704	4.65261	1.65704	0.198004	0.358741
AT1G02150	Tetratricopeptide repeat (TPR)-like superfamily protein	132.45	137.562	135.565	152.658	158.59	166.19	138.728	138.557	138.085	177.169	169.056	179.29	0.235054	7.24617	12.5909	0.000387639	0.00123907	0.339526	7.24617	26.1843	3.10332e-07	1.11442e-06	0.0344784	7.24617	0.275792	0.599473	0.777528	0.13895	7.24617	4.32012	0.0376642	0.0783937	0.104472	7.24617	1.2433	0.264836	0.437668
AT1G02160	Cox19 family protein (CHCH motif)	14.4294	14.9138	13.7757	15.9628	15.6012	13.7391	15.4949	12.6531	15.267	16.4808	14.1501	12.8284	0.0734476	3.87553	0.508405	0.47583	0.573282	-0.014046	3.87553	0.0170679	0.896057	0.918641	0.018347	3.87553	0.0338922	0.853936	0.932733	-0.0691466	3.87553	0.390878	0.531838	0.641533	-0.0874936	3.87553	0.345386	0.556736	0.71023
AT5G51810	gibberellin 20 oxidase 2	0.173848	0.118364	0.182632	0.224828	0.311135	0.369899	0.193687	0.463582	0.255871	1.43728	2.06236	1.89861	0.90254	-0.679391	3.23046	0.0722803	0.122977	2.60666	-0.679391	56.1295	6.78502e-14	4.80328e-13	0.861715	-0.679391	3.60389	0.0576447	0.176614	2.56584	-0.679391	45.5619	1.47892e-11	2.4024e-10	1.70412	-0.679391	7.40525	0.0065034	0.0271944
AT1G02180	ferredoxin-related	5.38928	4.6872	6.02687	5.89048	6.17825	6.97524	5.49586	5.48118	5.0037	6.46776	4.86946	7.79968	0.240222	2.55189	2.52828	0.111822	0.176295	0.283896	2.55189	3.20516	0.0734062	0.109217	-0.00835353	2.55189	0.00331643	0.954076	0.981376	0.0353202	2.55189	0.0464829	0.8293	0.880606	0.0436737	2.55189	0.03984	0.841794	0.909895
AT1G67980	caffeoyl-CoA 3-O-methyltransferase	0.434619	0.875891	0.339175	0.674483	1.37788	0.475584	0.677903	0.763547	0.824473	5.03048	2.86439	5.49056	0.611519	0.662594	2.13182	0.144269	0.218483	2.57002	0.662594	60.2211	8.47768e-15	6.43397e-14	0.599256	0.662594	2.5255	0.112019	0.280686	2.55776	0.662594	47.4038	5.77707e-12	9.88175e-11	1.9585	0.662594	13.5645	0.000230502	0.00170487
AT5G57560	Xyloglucan endotransglucosylase/hydrolase family protein	7.04083	17.9676	4.46145	345.65	443.901	348.709	60.8902	67.7375	25.5302	563.797	533.005	553.931	5.73993	8.1211	242.193	1.30796e-54	7.37356e-53	3.29029	8.1211	127.963	1.14374e-29	2.17789e-28	2.98589	8.1211	84.4984	3.84524e-20	3.51392e-18	0.536257	8.1211	4.64529	0.0311389	0.0670306	-2.44963	8.1211	38.5375	5.37129e-10	1.41256e-08
AT1G02220	NAC domain containing protein 3	1.06482	1.25465	1.01752	1.79862	2.57798	1.42675	2.2274	1.22713	2.13226	2.39546	2.29151	3.59196	0.799931	0.945206	8.23864	0.00410077	0.0101671	0.535424	0.945206	4.06179	0.0438639	0.0687214	0.773107	0.945206	8.34258	0.00387266	0.0218013	0.5086	0.945206	3.42042	0.0643945	0.122108	-0.264507	0.945206	0.476972	0.489797	0.656151
AT1G02230	NAC domain containing protein 4	0.0651929	0.0946909	0.0782711	0.809379	0.444479	0.369899	0.0242108	0.218156	0.199011	0.287456	0.286439	0.615764	2.72315	-1.60444	22.0399	2.67036e-06	1.28776e-05	1.35756	-1.60444	5.46517	0.0193992	0.0331118	0.912617	-1.60444	1.94418	0.163215	0.360741	-0.45297	-1.60444	0.760464	0.383183	0.502006	-1.36559	-1.60444	2.67779	0.101757	0.223861
AT4G17340	tonoplast intrinsic protein 2;2	51.8501	45.9488	59.4599	34.3537	46.937	34.929	28.6414	33.1052	33.3201	150.244	258.024	215.723	-0.473386	6.24952	10.4931	0.00119821	0.00340844	2.7652	6.24952	325.546	8.97229e-73	5.98541e-71	-0.726202	6.24952	26.641	2.44992e-07	4.27838e-06	2.51238	6.24952	248.488	5.5476e-56	1.76229e-53	3.23859	6.24952	234.181	7.30431e-53	5.22075e-50
AT1G02270	Calcium-binding endonuclease/exonuclease/phosphatase family	13.647	15.9317	16.1238	11.8259	13.9566	14.4261	13.437	13.662	14.016	14.4686	13.9209	14.9323	-0.187762	3.8369	3.87237	0.0490872	0.0883512	0.0768566	3.8369	0.631959	0.426638	0.500311	-0.15395	3.8369	2.96243	0.0852198	0.232929	0.110668	3.8369	1.17057	0.279283	0.395105	0.264618	3.8369	3.79232	0.0514881	0.135182
AT3G26740	CCR-like	227.328	222.003	195.73	51.5305	70.9833	55.5905	76.9178	64.1652	60.2434	348.013	323.733	298.286	-1.91082	7.42334	260.194	1.55694e-58	9.32904e-57	2.28551	7.42334	395.517	5.21127e-88	4.40055e-86	-1.69696	7.42334	227.635	1.95488e-51	1.18555e-48	2.49937	7.42334	424.812	2.18762e-94	2.18904e-91	4.19633	7.42334	645.677	1.94672e-142	3.89597e-138
AT1G02290	unknown protein; BEST Arabidopsis thaliana protein match is: unknown protein (TAIR:AT3G45830.1); Has 134 Blast hits to 134 proteins in 37 species: Archae - 0; Bacteria - 0; Metazoa - 54; Fungi - 0; Plants - 78; Viruses - 0; Other Eukaryotes - 2 (source: NCBI BLink).	8.67066	9.114	9.00117	7.9589	8.48954	8.24346	8.08641	8.83533	8.7849	7.66549	8.13486	8.62069	-0.11664	3.0984	1.31299	0.251854	0.344664	-0.0734399	3.0984	0.484428	0.486423	0.557484	-0.0604071	3.0984	0.425806	0.514054	0.716372	-0.0172073	3.0984	0.022819	0.879929	0.916997	0.0431999	3.0984	0.0865946	0.768552	0.863581
AT1G68238	unknown protein; FUNCTIONS IN: molecular_function unknown; INVOLVED IN: biological_process unknown; LOCATED IN: endomembrane system; Has 30201 Blast hits to 17322 proteins in 780 species: Archae - 12; Bacteria - 1396; Metazoa - 17338; Fungi - 3422; Plants - 5037; Viruses - 0; Other Eukaryotes - 2996 (source: NCBI BLink).	1.30386	2.65135	0.913162	2.65297	2.66687	1.84949	8.23168	8.99895	10.974	5.31793	2.11965	3.89984	0.848725	2.21799	7.70511	0.00550649	0.0131709	-1.26026	2.21799	21.2699	3.98945e-06	1.2388e-05	2.81613	2.21799	88.2667	5.71972e-21	5.61122e-19	0.707142	2.21799	5.9805	0.0144649	0.0350467	-2.10899	2.21799	26.4389	2.72008e-07	4.41858e-06
AT2G39030	Acyl-CoA N-acyltransferases (NAT) superfamily protein	0.195579	1.08895	0.260904	0.809379	1.1112	2.16655	0.871589	0.272695	0.454882	1.054	21.311	7.59442	1.82304	0.980642	6.10558	0.0134756	0.028924	3.83036	0.980642	26.9714	2.06493e-07	7.58962e-07	0.487024	0.980642	0.456641	0.499198	0.704297	2.49434	0.980642	12.4928	0.000408524	0.00161099	2.00731	0.980642	4.01531	0.0450889	0.122272
AT1G02310	Glycosyl hydrolase superfamily protein	0.21731	0.0710182	0	0.134897	0.400031	0.422742	0.193687	0.0818086	0	0.383274	0.458302	0.102627	1.94752	-2.00996	5.3178	0.0211087	0.0426072	1.76303	-2.00996	4.56981	0.0325402	0.0526626	0.166213	-2.00996	0.0347835	0.85205	0.931843	-0.0182742	-2.00996	0.000567831	0.980989	0.987254	-0.184487	-2.00996	0.0251652	0.873956	0.929702
AT1G02330	CONTAINS InterPro DOMAIN/s: Hepatocellular carcinoma-associated antigen 59 (InterPro:IPR010756); Has 1239 Blast hits to 998 proteins in 204 species: Archae - 4; Bacteria - 71; Metazoa - 421; Fungi - 109; Plants - 87; Viruses - 5; Other Eukaryotes - 542 (source: NCBI BLink).	19.7752	19.9324	18.8372	22.3928	20.446	20.9786	18.5939	20.534	21.5216	25.1524	22.8005	24.22	0.124105	4.40532	2.41904	0.119868	0.186832	0.254594	4.40532	10.1251	0.0014626	0.00307501	0.0484466	4.40532	0.409265	0.522343	0.722686	0.178935	4.40532	4.56654	0.0326024	0.0696434	0.130488	4.40532	1.33593	0.247752	0.41849
AT1G02335	germin-like protein subfamily 2 member 2 precursor	3.12926	2.8644	3.62656	9.08303	6.44494	7.45082	3.05056	3.95408	2.67243	8.71949	6.87453	5.90107	1.25759	2.35628	47.1413	6.60504e-12	6.53742e-11	1.15536	2.35628	37.5501	8.90946e-10	4.25042e-09	0.0028641	2.35628	0.000234234	0.987789	0.995349	-0.0993605	2.35628	0.295681	0.586603	0.688908	-0.102225	2.35628	0.152538	0.696122	0.814183
AT4G24040	trehalase 1	3.43349	3.66927	3.57438	2.51807	3.0669	2.95919	3.48636	4.33586	4.32138	12.2648	19.0768	16.0612	-0.322	2.57852	3.13695	0.0765368	0.128955	1.98469	2.57852	152.349	5.31684e-35	1.29448e-33	0.18284	2.57852	1.2676	0.260218	0.482467	2.48953	2.57852	197.964	5.8092e-45	1.0666e-42	2.30668	2.57852	91.3754	1.18843e-21	1.1602e-19
AT2G46790	pseudo-response regulator 9	0	0.0236727	1.66978	1.1691	0.84451	0.634112	0.0968433	0.218156	1.02348	6.03657	4.41116	4.41297	4.50247	0.672731	38.7214	4.88825e-10	3.95747e-09	4.2893	0.672731	66.1802	4.11535e-16	3.46635e-15	2.68981	0.672731	10.7491	0.0010433	0.00737792	2.47663	0.672731	33.9555	5.63857e-09	6.17988e-08	-0.213172	0.672731	0.109066	0.74121	0.84533
AT1G02360	Chitinase family protein	1.36905	2.43829	2.08723	8.27365	8.93402	11.5726	2.27582	2.72695	5.68602	10.588	8.76503	11.8535	2.26745	2.6014	91.5939	1.06418e-21	2.17543e-20	1.85601	2.6014	54.7677	1.35651e-13	9.36454e-13	0.531909	2.6014	4.37961	0.0363714	0.12621	0.120467	2.6014	0.305507	0.580451	0.683871	-0.411442	2.6014	1.51062	0.219045	0.384911
AT1G02370	Tetratricopeptide repeat (TPR)-like superfamily protein	8.40988	8.09607	7.59229	5.89048	6.3116	6.92239	8.08641	7.11735	7.84671	4.74302	4.92675	5.13137	-0.339174	2.79909	8.5156	0.00352115	0.00887629	-0.640595	2.79909	26.0879	3.2622e-07	1.16729e-06	-0.0647572	2.79909	0.386021	0.534398	0.731977	-0.366178	2.79909	7.13946	0.00754058	0.0201401	-0.301421	2.79909	3.06026	0.0802286	0.18744
AT4G08950	Phosphate-responsive 1 family protein	9.06181	8.42749	3.83528	49.2822	76.8059	52.5785	124.08	50.2305	16.8306	63.8152	46.1739	71.5825	3.02812	5.44195	63.9007	1.30851e-15	1.77903e-14	0.26388	5.44195	0.44811	0.503234	0.573793	2.78756	5.44195	48.6938	2.99207e-12	1.17874e-10	0.0233154	5.44195	0.00463769	0.945706	0.963519	-2.76424	5.44195	27.8746	1.2944e-07	2.22742e-06
AT5G15960	stress-responsive protein (KIN1) / stress-induced protein (KIN1)	0.869239	1.39669	0.887072	4.81131	5.2893	2.95919	1.64634	1.52709	1.27935	27.979	27.1544	19.5505	2.15454	2.8623	87.4764	8.52934e-21	1.67023e-19	4.07334	2.8623	395.739	4.66183e-88	3.95327e-86	0.545703	2.8623	5.26792	0.0217219	0.0850893	2.4645	2.8623	155.153	1.29618e-35	1.35814e-33	1.9188	2.8623	38.4793	5.53372e-10	1.45336e-08
AT1G02400	gibberellin 2-oxidase 6	1.21693	2.03585	1.6176	4.99117	7.60059	2.90635	1.16212	1.55436	2.01854	8.33622	5.84335	9.23646	1.62907	1.88246	30.4456	3.4336e-08	2.19192e-07	2.31083	1.88246	66.272	3.92807e-16	3.31558e-15	-0.0437976	1.88246	0.0232408	0.878833	0.945087	0.637958	1.88246	4.87977	0.0271732	0.059872	0.681755	1.88246	2.80769	0.0938133	0.210764
AT1G02405	proline-rich family protein	0.130386	0.189382	0.286994	0.134897	0.0888957	0.211371	0.193687	0.218156	0.170581	0.239546	0.343727	0.359196	-0.474496	-1.86452	0.688426	0.4067	0.505954	0.670207	-1.86452	1.8093	0.178592	0.237897	-0.0293303	-1.86452	0.00404049	0.949317	0.979061	1.11537	-1.86452	3.50633	0.0611346	0.116879	1.1447	-1.86452	2.29373	0.129897	0.266492
AT1G02410	cytochrome c oxidase assembly protein CtaG / Cox11 family	18.1019	19.0565	19.933	21.4486	22.0017	20.8729	21.6929	19.9613	20.7255	22.5653	26.1805	25.8621	0.174284	4.42106	4.78796	0.0286594	0.0556045	0.254941	4.42106	10.3257	0.00131192	0.00278277	0.129847	4.42106	2.96201	0.0852417	0.232939	0.210504	4.42106	6.40224	0.0113976	0.0286235	0.0806569	4.42106	0.515741	0.472664	0.642101
AT1G02420	Pentatricopeptide repeat (PPR) superfamily protein	1.21693	0.923236	1.04361	0.539586	0.311135	0.422742	0.8958	0.681738	0.824473	0.766549	0.687453	0.769705	-1.31881	-0.228109	17.7297	2.54619e-05	0.000103361	-0.111006	-0.228109	0.137252	0.711029	0.764527	-0.404463	-0.228109	2.85272	0.0912194	0.244289	0.80334	-0.228109	4.61019	0.0317825	0.0682253	1.2078	-0.228109	7.39415	0.00654365	0.0273342
AT1G02430	ADP-ribosylation factor D1B	0.130386	0.118364	0.104361	0.089931	0.222239	0.158528	0.0484216	0.163617	0.170581	0.0479093	0.0572878	0.0513137	0.396331	-2.45755	0.390883	0.531836	0.625066	-1.19889	-2.45755	2.01191	0.156069	0.211384	0.0712981	-2.45755	0.0149369	0.902728	0.957038	-1.52393	-2.45755	3.00734	0.0828883	0.15023	-1.59523	-2.45755	2.25572	0.133122	0.271232
AT2G43010	phytochrome interacting factor 4	6.51929	5.75247	6.13123	17.8063	25.3353	26.5799	12.5412	12.2713	12.9926	135.152	133.595	135.211	2.00225	5.43589	364	3.79006e-81	3.38618e-79	3.41747	5.43589	1382.45	1.36778e-302	7.01884e-300	1.03662	5.43589	106.646	5.32327e-25	7.29689e-23	2.45183	5.43589	634.901	4.29472e-140	1.719e-136	1.41521	5.43589	104.878	1.29869e-24	1.64498e-22
AT1G02460	Pectin lyase-like superfamily protein	0.717122	0.449782	0.75662	0.944276	0.266687	0.58127	0.169476	0.354504	0.540172	0.814458	1.8905	1.23153	-0.130783	-0.426404	0.0819171	0.774716	0.833301	1.88212	-0.426404	17.2856	3.21613e-05	8.77258e-05	-0.863624	-0.426404	3.72505	0.0536021	0.167432	1.14928	-0.426404	6.25405	0.012391	0.0307554	2.0129	-0.426404	9.84482	0.00170311	0.00908914
AT1G02470	Polyketide cyclase/dehydrase and lipid transport superfamily protein	1.1952	1.13629	1.20016	0.854345	1.06675	0.528427	1.50107	0.654469	1.27935	1.38937	0.916604	0.872332	-0.507889	0.20044	2.57179	0.108785	0.172499	-0.170144	0.20044	0.286353	0.592567	0.657448	0.0287411	0.20044	0.0100836	0.920013	0.965305	0.366487	0.20044	1.11095	0.291875	0.408769	0.337746	0.20044	0.562425	0.453285	0.62498
AT1G02475	Polyketide cyclase/dehydrase and lipid transport superfamily protein	64.78	68.7456	71.3571	49.9567	57.0711	41.8514	63.7713	56.7206	67.0951	44.891	45.0855	45.3613	-0.449094	5.84058	22.0193	2.69923e-06	1.30011e-05	-0.470949	5.84058	27.0336	1.99949e-07	7.36395e-07	-0.126994	5.84058	2.11336	0.146018	0.334546	-0.148849	5.84058	2.3098	0.128561	0.213944	-0.0218549	5.84058	0.027709	0.867795	0.926001
AT1G02490	unknown protein; Has 0 Blast hits to 0 proteins in 0 species (source: NCBI BLink).	0.0651929	0.0946909	0	0.0449655	0.355583	0.317056	0.0726325	0.0545391	0	0.0958186	0.343727	0.0513137	2.04008	-2.54848	6.14659	0.0131666	0.0283527	1.64006	-2.54848	2.98553	0.0840116	0.12321	-0.297327	-2.54848	0.101064	0.750556	0.874517	-0.697355	-2.54848	0.693151	0.405095	0.523218	-0.400028	-2.54848	0.0859313	0.769415	0.864183
AT1G02500	S-adenosylmethionine synthetase 1	402.436	414.296	411.601	423.036	409.987	429.717	409.792	404.162	384.603	433.915	434.528	422.876	0.0398047	8.69725	0.385424	0.534715	0.627455	0.107485	8.69725	2.80191	0.094152	0.136009	-0.0353357	8.69725	0.306126	0.580067	0.76386	0.0323441	8.69725	0.251811	0.615803	0.713621	0.0676798	8.69725	0.556351	0.455734	0.627019
AT1G02520	P-glycoprotein 11	2.75983	2.79338	2.21768	1.75366	2.40019	1.4796	2.39687	1.74525	1.25092	1.91637	2.40609	1.53941	-0.457005	1.10207	3.43344	0.063889	0.110769	0.141882	1.10207	0.288697	0.591057	0.655918	-0.556608	1.10207	5.39261	0.0202222	0.0807477	0.0422786	1.10207	0.0243307	0.876046	0.914189	0.598887	1.10207	2.74002	0.0978634	0.217398
AT1G02560	nuclear encoded CLP protease 5	296.128	315.818	314.232	315.568	309.268	307.914	304.669	302.719	317.678	331.772	327.113	344.776	0.0103019	8.30215	0.0250769	0.874176	0.909723	0.117728	8.30215	3.26738	0.0706705	0.105602	-0.00170662	8.30215	0.000695725	0.978957	0.991993	0.10572	8.30215	2.60687	0.106402	0.183586	0.107426	8.30215	1.36196	0.243198	0.412992
AT5G52050	MATE efflux family protein	0.239041	1.70444	0.234813	4.67641	6.26715	5.49564	1.28317	2.09975	2.78615	5.94075	9.22333	12.6745	4.09775	2.07196	88.7536	4.47175e-21	8.8871e-20	2.16455	2.07196	44.9966	1.97378e-11	1.11083e-10	2.68615	2.07196	39.5366	3.21968e-10	9.5178e-09	0.752955	2.07196	5.91802	0.0149868	0.036097	-1.9332	2.07196	13.6453	0.000220797	0.00164513
AT1G69260	ABI five binding protein	0.521543	0.591818	0.73053	0.989241	1.33344	1.58528	1.81581	2.56334	1.76267	7.09058	5.84335	7.85099	1.07768	1.35568	15.0485	0.000104784	0.000377342	1.77227	1.35568	78.0909	9.84062e-19	9.97166e-18	1.72647	1.35568	51.0533	8.98924e-13	3.86055e-11	2.42106	1.35568	113.739	1.48669e-26	8.98888e-25	0.694593	1.35568	4.06046	0.0438986	0.11979
AT1G02630	Nucleoside transporter family protein	1.58636	1.15996	0.75662	2.4731	0.933405	2.53645	0.992644	0.845356	0.511742	1.67683	1.66135	1.79598	0.837634	0.509645	6.23654	0.0125141	0.0271367	1.11548	0.509645	10.3163	0.00131861	0.00279548	-0.573545	0.509645	2.92673	0.0871236	0.236581	-0.295695	0.509645	0.732055	0.392218	0.510567	0.27785	0.509645	0.334651	0.562933	0.714529
AT5G56870	beta-galactosidase 4	47.1779	47.2508	45.5538	35.4328	37.2029	40.2133	48.2037	54.1846	46.4832	218.131	206.637	130.952	-0.311723	6.24181	8.38691	0.00377932	0.00945918	2.01457	6.24181	322.003	5.30528e-72	3.48114e-70	0.0886944	6.24181	0.710568	0.399255	0.619211	2.41499	6.24181	439.843	1.17108e-97	1.30205e-94	2.3263	6.24181	224.581	9.06233e-51	5.85047e-48
AT2G39800	delta1-pyrroline-5-carboxylate synthase 1	161.331	148.168	230.795	134.672	170.235	175.226	144.853	122.031	146.614	648.213	980.767	841.493	-0.0754942	8.31737	0.246868	0.619289	0.702837	2.6079	8.31737	285.017	6.05919e-64	3.19112e-62	-0.29088	8.31737	3.68914	0.0547678	0.16988	2.39251	8.31737	242.85	9.40509e-55	2.89575e-52	2.68339	8.31737	158.508	2.39734e-36	6.85399e-34
AT3G10020	unknown protein; FUNCTIONS IN: molecular_function unknown; INVOLVED IN: response to oxidative stress, anaerobic respiration; LOCATED IN: cellular_component unknown; EXPRESSED IN: 23 plant structures; EXPRESSED DURING: 13 growth stages; Has 47 Blast hits to 47 proteins in 12 species: Archae - 0; Bacteria - 0; Metazoa - 1; Fungi - 0; Plants - 46; Viruses - 0; Other Eukaryotes - 0 (source: NCBI BLin…	23.1	22.0156	17.8197	27.7437	26.6687	32.4983	19.9739	19.4432	16.063	155.322	148.49	149.631	0.43183	5.77802	17.423	2.99182e-05	0.000119774	3.01804	5.77802	845.634	6.46765e-186	1.5785e-183	-0.196628	5.77802	3.62847	0.056799	0.174558	2.38958	5.77802	559.232	1.23522e-123	2.74672e-120	2.58621	5.77802	325.787	7.95124e-73	1.22406e-69
AT5G52310	low-temperature-responsive protein 78 (LTI78) / desiccation-responsive protein 29A (RD29A)	8.47508	11.3156	11.2449	31.341	39.7808	14.3732	9.36959	9.27164	11.3152	186.703	155.307	146.603	1.59904	5.72822	70.452	4.71592e-17	7.22663e-16	4.02803	5.72822	439.593	1.3274e-97	1.28335e-95	-0.050594	5.72822	0.0818549	0.774799	0.888905	2.3784	5.72822	134.939	3.40443e-31	2.6824e-29	2.42899	5.72822	84.081	4.74922e-20	4.02738e-18
AT5G47330	alpha/beta-Hydrolases superfamily protein	2.75983	2.0832	2.37422	3.912	6.48939	1.42675	1.91265	0.954434	1.76267	30.4224	18.3894	15.3941	0.707487	2.6534	4.29486	0.0382278	0.071367	3.70895	2.6534	119.237	9.29325e-28	1.59234e-26	-0.633006	2.6534	3.92452	0.0475867	0.153333	2.36846	2.6534	42.1808	8.32132e-11	1.22182e-09	3.00147	2.6534	39.0815	4.06468e-10	1.08752e-08
AT1G02690	importin alpha isoform 6	10.1049	7.90669	8.27064	13.2648	11.4231	11.8368	8.18326	7.74455	7.98886	9.34231	10.8274	10.314	0.495842	3.2738	18.6636	1.55928e-05	6.60938e-05	0.346416	3.2738	8.68897	0.00320141	0.00634543	-0.114956	3.2738	1.0397	0.307892	0.53257	-0.264383	3.2738	4.94925	0.026102	0.0578814	-0.149427	3.2738	0.831053	0.361968	0.538557
AT4G06534	unknown protein; FUNCTIONS IN: molecular_function unknown; INVOLVED IN: biological_process unknown; LOCATED IN: endomembrane system; Has 22 Blast hits to 22 proteins in 8 species: Archae - 0; Bacteria - 0; Metazoa - 0; Fungi - 0; Plants - 22; Viruses - 0; Other Eukaryotes - 0 (source: NCBI BLink).	2.04271	2.01218	3.41784	4.54152	5.82267	5.23143	3.34109	2.94511	2.67243	25.1045	28.4147	26.991	1.22358	3.1517	52.4667	4.37606e-13	4.85736e-12	3.16045	3.1517	526.634	1.52494e-116	1.87231e-114	0.42914	3.1517	6.5088	0.0107342	0.0494074	2.36601	3.1517	297.395	1.21692e-66	5.53506e-64	1.93687	3.1517	78.477	8.0935e-19	6.11227e-17
AT1G02720	galacturonosyltransferase 5	13.5819	14.5587	15.6281	14.4789	12.0898	14.4261	14.4781	14.8346	14.5562	12.6001	11.8013	12.2126	-0.0919087	3.80085	1.02231	0.311972	0.409448	-0.258981	3.80085	7.60799	0.00581103	0.0109817	0.00515551	3.80085	0.00377218	0.951026	0.979965	-0.161917	3.80085	2.60146	0.106765	0.184086	-0.167073	3.80085	1.62962	0.201755	0.363334
AT4G11890	Protein kinase superfamily protein	1.69502	0.923236	0.626169	1.75366	1.86681	2.16655	1.21054	1.47256	2.53028	6.85103	9.73892	14.6244	0.993311	1.73887	8.1442	0.00431991	0.0106379	2.60504	1.73887	62.6721	2.44146e-15	1.93432e-14	0.75095	1.73887	4.67921	0.0305299	0.110954	2.36268	1.73887	54.4366	1.60544e-13	3.38207e-12	1.61173	1.73887	11.7355	0.0006132	0.00390082
AT1G02740	MRG family protein	11.1914	9.13767	8.89681	10.3421	9.95632	10.0401	7.79588	8.26267	8.64275	10.7796	11.343	12.5718	0.0746049	3.29786	0.434525	0.509777	0.604716	0.490882	3.29786	19.0107	1.29985e-05	3.74894e-05	-0.223582	3.29786	4.2421	0.0394333	0.133666	0.192695	3.29786	2.72769	0.098622	0.172936	0.416277	3.29786	6.82269	0.00900071	0.0353734
AT5G06760	Late Embryogenesis Abundant 4-5	0.586736	0.875891	1.25234	0.224828	0.444479	0.369899	0.653692	0.299965	0.284301	1.38937	1.43219	2.56568	-1.36829	-0.163417	9.5466	0.0020032	0.00539498	2.16766	-0.163417	27.6325	1.46695e-07	5.49982e-07	-1.17692	-0.163417	8.33832	0.00388175	0.0218265	2.35903	-0.163417	28.5463	9.14834e-08	8.21381e-07	3.53595	-0.163417	34.4432	4.38869e-09	1.01071e-07
AT1G02770	Protein of unknown function (DUF626)	0.521543	0.402436	0.391355	0.179862	0.177791	0.211371	0.29053	0.327234	0.142151	0.143728	0.343727	0.410509	-1.20687	-1.42601	6.53483	0.0105782	0.0234521	0.203399	-1.42601	0.175855	0.67496	0.733053	-0.776822	-1.42601	4.09225	0.0430804	0.142885	0.633448	-1.42601	1.23274	0.266874	0.381448	1.41027	-1.42601	4.19144	0.0406286	0.11279
AT1G02780	Ribosomal protein L19e family protein	588.822	612.532	587.346	689.681	687.12	675.488	567.163	539.582	577.842	693.295	612.234	705.922	0.198338	9.29485	7.78553	0.00526664	0.0126502	0.259595	9.29485	13.1221	0.000291837	0.000691433	-0.0865194	9.29485	1.48687	0.222702	0.437255	-0.0252627	9.29485	0.12395	0.724789	0.801436	0.0612567	9.29485	0.36854	0.543801	0.701321
AT1G02800	cellulase 2	1.93406	1.75178	2.00896	4.13683	2.97801	3.32909	2.03371	1.44529	1.22249	2.29965	2.00507	3.28407	0.875291	1.23387	16.2546	5.53757e-05	0.000209952	0.694294	1.23387	8.29174	0.00398258	0.00776383	-0.293576	1.23387	1.69309	0.193195	0.400786	-0.474572	1.23387	4.20659	0.0402673	0.082934	-0.180996	1.23387	0.311764	0.5766	0.725254
AT1G02810	Plant invertase/pectin methylesterase inhibitor superfamily	0.412888	0.426109	0.443536	1.97848	1.68902	1.53244	0.363162	0.354504	0.227441	1.14982	1.71863	1.84729	2.01657	-0.03794	52.0501	5.41028e-13	5.96561e-12	2.2834	-0.03794	54.0907	1.91441e-13	1.30361e-12	-0.421639	-0.03794	1.5068	0.219629	0.433261	-0.154804	-0.03794	0.357715	0.549778	0.657939	0.266835	-0.03794	0.389381	0.532625	0.69244
AT2G42540	cold-regulated 15a	19.3623	29.5909	23.09	103.196	97.5186	86.2393	68.2987	67.1921	73.2928	483.644	562.738	433.498	2.04949	7.43646	241.322	2.02535e-54	1.13222e-52	2.81609	7.43646	539.468	2.46104e-119	3.11727e-117	1.5902	7.43646	150.781	1.1702e-34	2.89126e-32	2.35681	7.43646	388.95	1.4012e-86	1.21923e-83	0.766603	7.43646	20.5398	5.84056e-06	6.81515e-05
AT4G36670	Major facilitator superfamily protein	9.86586	8.45116	11.7668	9.93738	9.4674	8.56052	9.05485	9.59888	8.61432	45.2743	47.0333	50.4413	-0.0767052	4.20001	0.452303	0.501243	0.596718	2.38717	4.20001	590.424	2.02631e-130	2.89661e-128	-0.116088	4.20001	1.16768	0.279878	0.503389	2.34779	4.20001	513.196	1.2789e-113	1.96882e-110	2.46388	4.20001	273.123	2.36729e-61	2.63203e-58
AT1G02840	RNA-binding (RRM/RBD/RNP motifs) family protein	152.095	140.474	140.914	166.058	170.947	172.373	167.781	166.29	147.751	195.278	190.654	174.774	0.23254	7.36915	9.48145	0.0020756	0.00556525	0.218592	7.36915	8.37854	0.00379677	0.007432	0.152557	7.36915	4.14047	0.0418696	0.139959	0.138608	7.36915	3.32446	0.0682565	0.12806	-0.0139487	7.36915	0.0170748	0.896036	0.942376
AT1G69570	Dof-type zinc finger DNA-binding family protein	0.0869239	0.307745	0.469626	1.21407	0.933405	0.422742	1.74318	1.33621	1.64895	0.958186	0.859317	0.461823	1.54953	-0.0369332	12.7289	0.000360046	0.0011592	-1.04884	-0.0369332	7.96356	0.00477285	0.00918188	2.38312	-0.0369332	35.6883	2.31545e-09	5.98697e-08	-0.215255	-0.0369332	0.276686	0.598881	0.699468	-2.59837	-0.0369332	20.6702	5.45579e-06	6.42653e-05
AT4G27410	NAC (No Apical Meristem) domain transcriptional regulator superfamily protein	8.19257	5.25535	10.9579	10.2072	10.623	9.08894	14.6718	9.08076	10.6329	38.3753	54.7671	55.9832	0.286963	4.28396	1.94452	0.163179	0.241976	2.18587	4.28396	121.046	3.73401e-28	6.56667e-27	0.431144	4.28396	4.30976	0.0378943	0.129889	2.33005	4.28396	144.335	3.00122e-33	2.7178e-31	1.8989	4.28396	46.0047	1.17968e-11	3.96123e-10
AT1G02870	FUNCTIONS IN: molecular_function unknown; INVOLVED IN: biological_process unknown; EXPRESSED IN: 23 plant structures; EXPRESSED DURING: 13 growth stages; CONTAINS InterPro DOMAIN/s: Ribosome biogenesis protein Nop16 (InterPro:IPR019002); Has 104 Blast hits to 104 proteins in 57 species: Archae - 0; Bacteria - 0; Metazoa - 0; Fungi - 63; Plants - 35; Viruses - 0; Other Eukaryotes - 6 (source: NCBI…	24.4256	21.3765	21.3419	25.1357	26.4909	22.7752	20.6518	19.8522	20.8961	25.6794	23.2588	25.195	0.149747	4.52549	3.28025	0.0701182	0.119846	0.273483	4.52549	10.4838	0.00120424	0.0025729	-0.129686	4.52549	2.62277	0.10534	0.269829	-0.00595039	4.52549	0.00469938	0.945346	0.963297	0.123736	4.52549	1.0977	0.294772	0.469724
AT1G02880	thiamin pyrophosphokinase1	13.9513	13.5881	17.0631	16.5473	18.7126	17.121	14.4296	14.7801	15.4944	18.3972	19.4778	18.6269	0.271313	4.03234	8.19026	0.00421158	0.0104044	0.33755	4.03234	13.4086	0.000250477	0.000599688	0.0411227	4.03234	0.203264	0.652099	0.810803	0.10736	4.03234	1.26532	0.260646	0.3746	0.0662374	4.03234	0.251779	0.615825	0.755503
AT4G36850	PQ-loop repeat family protein / transmembrane family protein	46.4391	39.202	32.065	132.648	134.01	130.68	104.857	126.722	125.547	667.041	645.519	644.346	1.75503	7.95854	247.671	8.35929e-56	4.82116e-54	2.44834	7.95854	574.585	5.64828e-127	7.84993e-125	1.60675	7.95854	209.303	1.94987e-47	9.51773e-45	2.30005	7.95854	521.795	1.72166e-115	2.87129e-112	0.693307	7.95854	23.3088	1.37968e-06	1.87323e-05
AT1G02900	rapid alkalinization factor 1	2.60772	1.98851	2.11332	4.81131	3.95586	4.91437	2.4695	2.18156	1.84796	4.40766	4.01014	4.46429	1.01856	1.69358	35.3692	2.72765e-09	1.99592e-08	0.982189	1.69358	30.5229	3.29949e-08	1.3313e-07	-0.0447457	1.69358	0.0659201	0.797372	0.901308	-0.0811202	1.69358	0.217455	0.640986	0.7343	-0.0363745	1.69358	0.0217435	0.882771	0.93457
AT1G02910	tetratricopeptide repeat (TPR)-containing protein	77.2971	79.3746	81.141	67.4483	70.4943	71.232	81.3726	81.2087	82.4757	75.9362	73.9585	73.122	-0.185235	6.25633	8.58173	0.00339553	0.00860186	-0.13569	6.25633	4.56901	0.0325555	0.0526746	0.043477	6.25633	0.503633	0.477908	0.687161	0.0930221	6.25633	2.02358	0.154873	0.248435	0.0495451	6.25633	0.305741	0.580305	0.728174
AT3G59930	FUNCTIONS IN: molecular_function unknown; INVOLVED IN: biological_process unknown; LOCATED IN: endomembrane system; BEST Arabidopsis thaliana protein match is: Defensin-like (DEFL) family protein (TAIR:AT5G33355.1); Has 33 Blast hits to 33 proteins in 3 species: Archae - 0; Bacteria - 0; Metazoa - 0; Fungi - 0; Plants - 33; Viruses - 0; Other Eukaryotes - 0 (source: NCBI BLink).	0.369426	0.118364	0.182632	0.224828	0.266687	0.0528427	0.0726325	0.163617	0.142151	1.19773	0.744741	0.821018	-0.192758	-1.34991	0.109498	0.740716	0.805037	2.85701	-1.34991	33.3194	7.81988e-09	3.38743e-08	-0.765854	-1.34991	1.90347	0.16769	0.367296	2.28391	-1.34991	19.5949	9.57253e-06	5.71802e-05	3.04977	-1.34991	15.8921	6.70588e-05	0.000586303
AT1G22770	gigantea protein (GI)	0.239041	0.189382	1.17407	0.89931	0.755614	0.739798	0.242108	0.109078	0.170581	3.40156	4.01014	4.25903	1.52494	0.306154	13.6982	0.000214656	0.000727256	4.43089	0.306154	163.252	2.20376e-37	5.81078e-36	-0.631901	0.306154	1.72846	0.188608	0.394256	2.27405	0.306154	56.43	5.82363e-14	1.29354e-12	2.90595	0.306154	25.3871	4.69056e-07	7.21538e-06
AT1G02940	glutathione S-transferase (class phi) 5	0.282503	0.189382	0.339175	0.224828	0.222239	0.105685	0.193687	0.0818086	0.199011	0.383274	0.114576	0.205255	-0.509765	-1.8323	0.91488	0.338823	0.437362	0.586935	-1.8323	1.06178	0.302809	0.374961	-0.745812	-1.8323	2.40694	0.120798	0.294822	0.350889	-1.8323	0.327862	0.566921	0.67318	1.0967	-1.8323	1.97649	0.159761	0.309476
AT1G02950	glutathione S-transferase F4	1.8254	1.42036	1.9046	4.49655	2.62242	2.43076	1.67055	0.954434	1.33622	2.44337	3.03625	2.56568	0.78158	1.07816	9.54074	0.00200961	0.00541078	1.00953	1.07816	15.6096	7.78585e-05	0.000201446	-0.370571	1.07816	2.25485	0.133196	0.314142	-0.142618	1.07816	0.299767	0.584029	0.686571	0.227953	1.07816	0.404102	0.524978	0.686244
AT1G02960	unknown protein; BEST Arabidopsis thaliana protein match is: unknown protein (TAIR:AT1G02965.1); Has 83 Blast hits to 82 proteins in 37 species: Archae - 0; Bacteria - 2; Metazoa - 20; Fungi - 7; Plants - 29; Viruses - 0; Other Eukaryotes - 25 (source: NCBI BLink).	29.0108	28.0285	26.4034	30.8014	28.5355	28.9578	27.6003	27.8422	26.7243	28.8414	32.253	29.3001	0.0809183	4.84156	1.23074	0.267263	0.361793	0.135347	4.84156	3.33475	0.0678307	0.101859	-0.0230007	4.84156	0.108496	0.741862	0.868794	0.0314277	4.84156	0.166616	0.683137	0.76781	0.0544284	4.84156	0.274198	0.600529	0.743712
AT1G02970	WEE1 kinase homolog	2.06444	1.79913	1.93069	2.56303	1.86681	1.84949	1.93687	1.79979	2.13226	1.5331	1.26033	1.28284	0.119912	0.943787	0.381045	0.537044	0.629635	-0.516748	0.943787	5.57375	0.0182317	0.0313498	0.0154836	0.943787	0.00760628	0.930501	0.96965	-0.621176	0.943787	7.09605	0.00772541	0.0205624	-0.63666	0.943787	4.70238	0.0301209	0.090214
AT1G02990	BEST Arabidopsis thaliana protein match is: CW-type Zinc Finger (TAIR:AT3G62900.1); Has 5847 Blast hits to 4410 proteins in 438 species: Archae - 17; Bacteria - 452; Metazoa - 2463; Fungi - 354; Plants - 306; Viruses - 11; Other Eukaryotes - 2244 (source: NCBI BLink).	19.8186	20.9504	21.6811	16.7272	15.2456	15.8528	22.0803	25.1152	22.5451	16.1933	21.6548	19.8071	-0.383913	4.33331	17.069	3.60458e-05	0.000142117	-0.246813	4.33331	6.66526	0.00983103	0.0178667	0.159632	4.33331	3.44219	0.0635515	0.189156	0.296733	4.33331	8.46979	0.00361092	0.0107437	0.1371	4.33331	1.05595	0.30414	0.48071
AT1G10070	branched-chain amino acid transaminase 2	5.30236	4.61618	5.08762	8.67834	8.93402	12.3652	4.52742	3.81774	3.2126	54.4729	46.3458	36.6379	0.942982	3.80794	35.4976	2.55366e-09	1.87547e-08	3.58196	3.80794	513.552	1.07009e-113	1.27474e-111	-0.371972	3.80794	5.60533	0.0179059	0.0735229	2.267	3.80794	206.393	8.41161e-47	1.73548e-44	2.63897	3.80794	142.043	9.51742e-33	2.18934e-30
AT1G03010	Phototropic-responsive NPH3 family protein	2.06444	1.91749	1.22625	1.1691	2.31129	1.4796	1.64634	2.69968	2.04697	2.5871	2.3488	3.43801	-0.121476	1.07983	0.178599	0.67258	0.748587	0.39395	1.07983	2.18531	0.139333	0.19145	0.286017	1.07983	1.21558	0.27023	0.492901	0.801444	1.07983	7.45385	0.00633009	0.0173897	0.515427	1.07983	1.73044	0.188355	0.34694
AT1G03030	P-loop containing nucleoside triphosphate hydrolases superfamily protein	15.2334	16.1685	15.7325	16.4574	17.068	15.2715	18.255	16.7708	17.9963	16.9599	15.3531	17.7032	0.0530916	4.05833	0.419466	0.517204	0.611705	-0.0821496	4.05833	0.985856	0.320757	0.394032	0.170785	4.05833	5.07273	0.0243051	0.09281	0.0355434	4.05833	0.161528	0.687754	0.771439	-0.135241	4.05833	1.34801	0.245626	0.415846
AT5G43840	heat shock transcription factor A6A	0.586736	0.284073	0.834891	0.269793	0.355583	0.158528	0.629481	0.327234	0.170581	1.14982	1.71863	0.974959	-1.08256	-0.609858	4.37417	0.0364876	0.0686174	1.84546	-0.609858	15.1122	0.000101306	0.000257522	-0.679392	-0.609858	2.07466	0.149764	0.340555	2.24862	-0.609858	19.2632	1.13883e-05	6.67783e-05	2.92801	-0.609858	17.5258	2.83433e-05	0.00027874
AT1G03055	unknown protein; BEST Arabidopsis thaliana protein match is: unknown protein (TAIR:AT1G64680.1); Has 143 Blast hits to 143 proteins in 26 species: Archae - 0; Bacteria - 6; Metazoa - 0; Fungi - 0; Plants - 122; Viruses - 0; Other Eukaryotes - 15 (source: NCBI BLink).	3.95504	5.01862	5.34852	4.40662	4.75592	4.80869	5.88323	5.42664	6.93695	4.55138	4.01014	5.28531	-0.0342944	2.36176	0.0458597	0.830431	0.875686	-0.39314	2.36176	6.00576	0.0142592	0.0251029	0.350401	2.36176	5.66666	0.0172903	0.0714645	-0.0084444	2.36176	0.00238492	0.96105	0.974144	-0.358845	2.36176	2.49848	0.113956	0.243446
AT1G03060	Beige/BEACH domain ;WD domain, G-beta repeat protein	67.9527	67.6567	76.0534	44.7857	44.3145	51.4159	67.2092	84.9991	76.8182	48.6279	57.0013	50.39	-0.591912	5.94937	39.6925	2.9727e-10	2.48093e-09	-0.562654	5.94937	34.8673	3.52959e-09	1.5863e-08	0.121837	5.94937	1.72467	0.189093	0.394876	0.151095	5.94937	2.46657	0.116292	0.197436	0.0292584	5.94937	0.0479281	0.826709	0.900896
AT1G03070	Bax inhibitor-1 family protein	0.391157	0.118364	0.286994	0.584552	0.355583	0.422742	0.193687	0.190887	0.199011	0.718639	0.401014	0.256568	0.744729	-1.35198	2.46798	0.116187	0.181945	1.23633	-1.35198	5.93471	0.0148455	0.0260594	-0.464495	-1.35198	0.897851	0.343359	0.569208	0.0271021	-1.35198	0.00308995	0.955671	0.970411	0.491597	-1.35198	0.507823	0.476083	0.645157
AT3G62550	Adenine nucleotide alpha hydrolases-like superfamily protein	72.0164	80.1085	52.4677	14.8386	19.0237	17.2796	16.536	11.9713	11.4573	84.1766	82.8381	73.8403	-2.05801	5.50837	221.761	3.73503e-50	1.90686e-48	2.65899	5.50837	331.051	5.67517e-74	3.94365e-72	-2.4816	5.50837	283.345	1.40201e-63	1.33611e-60	2.23539	5.50837	269.393	1.53871e-60	5.92197e-58	4.71699	5.50837	551.73	5.29349e-122	5.29693e-118
AT5G57550	xyloglucan endotransglucosylase/hydrolase 25	0.695391	0.284073	0.443536	1.4389	2.80022	1.90234	2.59056	2.97238	1.67738	1.14982	1.31762	1.79598	2.12219	0.712629	37.3783	9.73004e-10	7.55343e-09	-0.76528	0.712629	5.95731	0.0146564	0.0257545	2.36723	0.712629	50.4506	1.22201e-12	5.17044e-11	-0.520244	0.712629	2.51049	0.11309	0.192948	-2.88747	0.712629	38.1952	6.40112e-10	1.66804e-08
AT1G03100	Pentatricopeptide repeat (PPR) superfamily protein	1.39078	1.5624	1.72196	0.854345	1.06675	1.42675	1.45265	1.71798	1.19406	0.958186	1.20304	0.56445	-0.490922	0.446632	3.59941	0.0578001	0.101693	-0.689509	0.446632	6.11818	0.0133798	0.0236755	-0.093199	0.446632	0.16991	0.680192	0.82887	-0.291786	0.446632	0.879923	0.348223	0.466902	-0.198587	0.446632	0.266867	0.605441	0.747759
AT1G03110	Transducin/WD40 repeat-like superfamily protein	10.5178	9.80051	11.8711	12.3655	11.912	11.2027	10.8949	10.7987	10.3486	11.0191	8.65045	8.72332	0.144087	3.42723	1.88104	0.170216	0.25053	-0.190963	3.42723	2.82749	0.092663	0.134109	-0.00417319	3.42723	0.00174451	0.966684	0.986661	-0.339224	3.42723	8.25412	0.00406597	0.0119104	-0.33505	3.42723	4.68962	0.0303453	0.0906149
AT1G03120	responsive to abscisic acid 28	0.45635	0.236727	0.313084	0.989241	0.400031	0.79264	0.774746	0.463582	0.426452	1.19773	1.37491	1.23153	1.0989	-0.439904	7.95057	0.00480722	0.0116845	1.169	-0.439904	11.4289	0.000723113	0.00160814	0.722604	-0.439904	3.82156	0.050597	0.160424	0.792706	-0.439904	4.77664	0.0288483	0.0629255	0.0701011	-0.439904	0.0161732	0.898803	0.943867
AT5G45820	CBL-interacting protein kinase 20	0.0869239	0.189382	1.80023	5.53076	7.77838	7.45082	8.0622	11.535	12.5377	34.351	31.7947	31.3013	5.18519	3.71717	305.608	1.97739e-68	1.40332e-66	1.55232	3.71717	102.039	5.44269e-24	7.77477e-23	5.85956	3.71717	415.86	1.94333e-92	5.55598e-89	2.22668	3.71717	197.768	6.41027e-45	1.16626e-42	-3.63288	3.71717	104.015	2.008e-24	2.51163e-22
AT5G26340	Major facilitator superfamily protein	8.64893	8.04873	9.52298	6.34014	7.91172	3.9632	5.76217	4.41767	5.91346	29.8475	26.9253	31.6605	-0.453862	3.61749	8.37639	0.00380127	0.00950698	2.44837	3.61749	313.133	4.53597e-70	2.79318e-68	-0.693135	3.61749	25.2096	5.14256e-07	8.4986e-06	2.20909	3.61749	196.737	1.07604e-44	1.94007e-42	2.90223	3.61749	193.366	5.85718e-44	2.54826e-41
AT1G03150	Acyl-CoA N-acyltransferases (NAT) superfamily protein	9.34432	8.99564	11.4015	9.17297	11.2453	10.3572	11.0643	10.3352	10.9456	11.3066	10.7128	9.80091	0.0746193	3.38069	0.425519	0.514196	0.608912	-0.0231788	3.38069	0.0422379	0.837167	0.870349	0.146818	3.38069	1.85901	0.17274	0.373066	0.0490204	3.38069	0.169098	0.680915	0.765914	-0.0977981	3.38069	0.370772	0.542584	0.700247
AT1G03160	FZO-like	68.7133	67.5383	75.3489	59.1297	62.4048	58.6026	59.7039	65.5014	65.4461	61.9946	67.0267	64.1934	-0.231399	6.01751	10.3215	0.00131486	0.00370938	0.0190395	6.01751	0.0689204	0.792915	0.834487	-0.150446	6.01751	4.58804	0.0321957	0.115327	0.099992	6.01751	1.81293	0.178157	0.277878	0.250438	6.01751	6.00287	0.0142826	0.0505461
AT1G03170	Protein of unknown function (DUF3049)	0.173848	0.236727	0.365265	0.944276	0.84451	1.00401	0.338951	0.299965	0.312731	0.862367	0.51559	0.769705	1.85356	-0.796328	29.1955	6.54305e-08	4.03531e-07	1.17724	-0.796328	10.6212	0.00111801	0.00240357	0.320944	-0.796328	0.717486	0.39697	0.61741	-0.355378	-0.796328	1.1666	0.280101	0.395936	-0.676322	-0.796328	1.81217	0.178249	0.333922
AT1G03180	unknown protein; Has 36 Blast hits to 36 proteins in 15 species: Archae - 0; Bacteria - 0; Metazoa - 3; Fungi - 0; Plants - 33; Viruses - 0; Other Eukaryotes - 0 (source: NCBI BLink).	1.69502	1.84647	1.98287	3.14759	1.73347	1.42675	1.91265	2.37245	2.04697	2.10801	1.77592	2.56568	0.0173473	1.04064	0.00496741	0.943812	0.959148	0.0330803	1.04064	0.0211192	0.884455	0.909962	0.197348	1.04064	0.882382	0.34755	0.572926	0.213081	1.04064	0.66493	0.414825	0.532582	0.015733	1.04064	0.00219626	0.962621	0.979806
AT1G03190	RAD3-like DNA-binding helicase protein	12.039	11.5049	11.0101	11.736	11.112	10.8328	11.8875	13.4439	11.9406	9.34231	11.2284	9.28777	-0.0369041	3.51424	0.143299	0.705023	0.776425	-0.324986	3.51424	10.3079	0.00132462	0.00280643	0.107202	3.51424	1.42163	0.233136	0.450101	-0.180881	3.51424	2.78872	0.0949301	0.167603	-0.288082	3.51424	4.18792	0.0407131	0.112946
AT1G42430	unknown protein; BEST Arabidopsis thaliana protein match is: unknown protein (TAIR:AT3G55760.3); Has 186 Blast hits to 143 proteins in 47 species: Archae - 0; Bacteria - 23; Metazoa - 14; Fungi - 6; Plants - 87; Viruses - 0; Other Eukaryotes - 56 (source: NCBI BLink).	24.7081	24.3356	26.7948	40.9636	37.2029	36.9899	38.4952	45.7583	42.7589	171.946	176.618	170.053	0.603966	6.09504	55.2454	1.06381e-13	1.2414e-12	2.02848	6.09504	676.412	4.02939e-149	6.77648e-147	0.745663	6.09504	89.3062	3.38195e-21	3.40115e-19	2.17017	6.09504	734.472	9.54756e-162	4.77688e-158	1.42451	6.09504	163.73	1.73321e-37	5.17712e-35
AT5G65207	unknown protein; BEST Arabidopsis thaliana protein match is: unknown protein (TAIR:AT5G10040.1); Has 30201 Blast hits to 17322 proteins in 780 species: Archae - 12; Bacteria - 1396; Metazoa - 17338; Fungi - 3422; Plants - 5037; Viruses - 0; Other Eukaryotes - 2996 (source: NCBI BLink).	6.14986	5.77615	3.7831	11.0166	12.8899	9.7759	5.49586	6.32653	5.11742	51.5983	50.9288	48.2348	1.00738	4.12017	58.7192	1.81861e-14	2.2564e-13	3.1527	4.12017	707.288	7.77867e-156	1.41522e-153	0.0161444	4.12017	0.0150637	0.902317	0.956863	2.16146	4.12017	346.251	2.77623e-77	1.79228e-74	2.14532	4.12017	150.85	1.12997e-34	2.97555e-32
AT3G44860	farnesoic acid carboxyl-O-methyltransferase	0.0651929	1.01793	0.495717	2.56303	2.57798	3.06488	3.5832	0.436313	1.73424	2.15592	17.8165	15.8046	2.45431	1.99004	11.0042	0.000909062	0.00266487	2.79471	1.99004	14.7144	0.000125084	0.000313188	1.82	1.99004	6.1598	0.0130686	0.0576211	2.1604	1.99004	9.83337	0.00171374	0.00564654	0.340402	1.99004	0.115854	0.733575	0.84057
AT1G03250	unknown protein; Has 89 Blast hits to 89 proteins in 31 species: Archae - 0; Bacteria - 0; Metazoa - 31; Fungi - 0; Plants - 48; Viruses - 0; Other Eukaryotes - 10 (source: NCBI BLink).	20.4706	22.5364	23.8205	18.3459	21.735	23.4093	19.0539	19.0887	22.2039	19.547	21.5402	22.7319	-0.064155	4.41226	0.415215	0.519334	0.613753	0.0806768	4.41226	0.65459	0.418476	0.492216	-0.147058	4.41226	2.40748	0.120757	0.294792	-0.00222614	4.41226	0.000455833	0.982966	0.988101	0.144832	4.41226	1.05645	0.304025	0.480567
AT1G03260	SNARE associated Golgi protein family	14.0599	13.7775	11.8189	12.9051	14.0011	13.9505	12.4444	12.544	12.5092	16.4808	13.5199	16.0612	0.0375194	3.77217	0.152787	0.695886	0.768458	0.303229	3.77217	9.77451	0.00176948	0.00366552	-0.0854958	3.77217	0.883559	0.347229	0.57279	0.180214	3.77217	3.14918	0.075965	0.139812	0.26571	3.77217	3.7988	0.0512892	0.134829
AT1G03270	CBS domain-containing protein with a domain of unknown function (DUF21)	3.6508	4.28476	3.86137	5.0811	4.75592	5.23143	4.14005	4.28132	3.80963	5.41375	3.7237	3.89984	0.351787	2.12	5.61698	0.0177873	0.0368448	0.0567784	2.12	0.124214	0.724508	0.775918	0.0539434	2.12	0.146222	0.702172	0.843879	-0.241066	2.12	2.08434	0.148817	0.240824	-0.295009	2.12	1.82045	0.17726	0.332589
AT1G03280	Transcription factor TFIIE, alpha subunit	37.0513	36.0536	34.8828	39.2999	40.6254	38.3638	35.0088	38.45	37.4709	38.9024	39.1275	39.8707	0.131622	5.2443	3.71448	0.0539425	0.0957919	0.0886272	5.2443	1.63863	0.200513	0.263018	0.0374627	5.2443	0.324155	0.569121	0.756347	-0.00553208	5.2443	0.0059757	0.938383	0.958351	-0.0429948	5.2443	0.195597	0.658298	0.78715
AT3G47340	glutamine-dependent asparagine synthase 1	64.6496	52.5061	58.6511	324.022	341.582	385.699	133.741	189.769	143.686	1600.7	1637.51	1454.23	2.57969	9.09645	527.938	7.93338e-117	1.07278e-114	3.40518	9.09645	731.657	3.90696e-161	7.66569e-159	1.33279	9.09645	139.925	2.76392e-32	5.47667e-30	2.15828	9.09645	387.668	2.66411e-86	2.22154e-83	0.825486	9.09645	28.4476	9.62672e-08	1.70798e-06
AT3G48390	MA3 domain-containing protein	9.06181	7.2912	7.27921	8.18372	10.5341	9.67021	10.5559	10.0352	8.67118	41.8248	42.9658	41.4101	0.282972	4.04553	5.98218	0.0144511	0.0307636	2.10549	4.04553	437.574	3.65086e-97	3.47927e-95	0.329107	4.04553	9.22087	0.00239272	0.0147507	2.15163	4.04553	406.309	2.33138e-90	2.2218e-87	1.82252	4.04553	143.471	4.63828e-33	1.09207e-30
AT1G03320	unknown protein; Has 1038 Blast hits to 683 proteins in 112 species: Archae - 4; Bacteria - 14; Metazoa - 318; Fungi - 117; Plants - 86; Viruses - 8; Other Eukaryotes - 491 (source: NCBI BLink).	0.195579	0.165709	0.130452	0.584552	0.266687	0.58127	0.338951	0.0818086	0.454882	0.383274	0.229151	0.256568	1.49736	-1.46308	8.42129	0.00370853	0.00929828	-0.0860954	-1.46308	0.0253485	0.873502	0.900917	0.895832	-1.46308	3.03856	0.0813082	0.226129	-0.687625	-1.46308	1.63295	0.201295	0.305307	-1.58346	-1.46308	4.53695	0.0331706	0.0968266
AT1G03330	Small nuclear ribonucleoprotein family protein	32.7486	29.0228	30.7083	40.1542	39.8697	36.3029	31.2077	28.9602	31.529	44.5077	40.1587	40.2299	0.331832	5.13818	18.6538	1.56732e-05	6.63419e-05	0.446769	5.13818	33.2709	8.01715e-09	3.46913e-08	-0.0126614	5.13818	0.0283678	0.866247	0.939329	0.102276	5.13818	1.68091	0.194804	0.297536	0.114937	5.13818	1.11255	0.291527	0.466438
AT1G03340	unknown protein; BEST Arabidopsis thaliana protein match is: unknown protein (TAIR:AT4G02920.1); Has 44 Blast hits to 41 proteins in 13 species: Archae - 0; Bacteria - 1; Metazoa - 0; Fungi - 0; Plants - 43; Viruses - 0; Other Eukaryotes - 0 (source: NCBI BLink).	2.41214	2.24891	2.32204	2.02345	1.82236	1.4796	2.54214	2.72695	2.644	2.68292	2.63524	2.46306	-0.380781	1.27315	4.4453	0.0349974	0.0661444	-0.0225966	1.27315	0.0176819	0.894214	0.917316	0.177694	1.27315	1.42885	0.231952	0.449073	0.535878	1.27315	7.21423	0.00723279	0.0194364	0.358184	1.27315	2.06843	0.150376	0.296472
AT1G03350	BSD domain-containing protein	32.6182	34.2071	32.926	23.1572	23.024	22.7752	30.4814	33.4325	33.0642	26.1106	27.9564	25.7081	-0.532169	4.865	54.372	1.65909e-13	1.90169e-12	-0.282234	4.865	15.2167	9.58544e-05	0.00024453	-0.0415454	4.865	0.393438	0.530498	0.729129	0.20839	4.865	7.11422	0.00764749	0.0203903	0.249935	4.865	5.95451	0.0146797	0.0515764
AT1G03360	ribosomal RNA processing 4	10.7134	10.7001	9.91434	14.5239	14.5345	14.0562	9.46643	9.87157	10.3201	12.9355	11.9159	10.8272	0.460005	3.53119	26.5357	2.58719e-07	1.47262e-06	0.269788	3.53119	8.07519	0.00448753	0.00868055	-0.0820587	3.53119	0.895733	0.343928	0.569741	-0.272276	3.53119	7.92197	0.00488381	0.0139409	-0.190217	3.53119	2.14139	0.143372	0.286415
AT1G03365	RING/U-box superfamily protein	25.5773	25.9216	25.7512	20.2794	19.8682	21.9826	25.0824	26.4515	25.9851	24.0026	20.8527	22.4754	-0.316559	4.58074	18.1949	1.99411e-05	8.26426e-05	-0.199742	4.58074	7.12038	0.00762127	0.0141226	0.00455306	4.58074	0.00444978	0.946815	0.977561	0.12137	4.58074	2.26884	0.131999	0.218598	0.116816	4.58074	1.22384	0.268609	0.441678
AT1G10370	Glutathione S-transferase family protein	5.49793	6.81775	9.60125	8.81324	24.9797	8.77189	11.4759	13.1166	14.6699	65.8274	45.3146	31.7118	0.519244	4.13693	3.66528	0.0555575	0.0981525	1.79762	4.13693	49.8517	1.65819e-12	1.03478e-11	0.867298	4.13693	12.1128	0.000500768	0.00398326	2.14568	4.13693	54.7484	1.36993e-13	2.91664e-12	1.27838	4.13693	11.7492	0.000608697	0.00387834
AT4G27450	Aluminium induced protein with YGL and LRDR motifs	42.7448	37.2845	40.5705	68.7073	71.8722	66.9517	49.5353	48.1853	42.1903	313.183	327.056	276.119	0.783155	6.82798	79.8003	4.14238e-19	7.30409e-18	2.71092	6.82798	911.676	2.84227e-200	7.7921e-198	0.214607	6.82798	6.10428	0.0134855	0.0590686	2.14237	6.82798	586.027	1.83279e-129	4.58496e-126	1.92776	6.82798	246.506	1.5004e-55	1.30554e-52
AT5G14470	GHMP kinase family protein	1.62982	1.23098	0.991434	1.61876	2.40019	1.16254	1.59791	1.33621	1.10877	8.95904	6.12979	6.61946	0.374344	1.4533	1.87196	0.171251	0.25167	2.41863	1.4533	100.412	1.23791e-23	1.72402e-22	0.0667203	1.4533	0.0687797	0.793122	0.898695	2.11101	1.4533	66.8215	2.97242e-16	8.33153e-15	2.04429	1.4533	31.7613	1.74335e-08	3.61927e-07
AT1G03410	2-oxoglutarate (2OG) and Fe(II)-dependent oxygenase superfamily protein	2.80329	2.8644	4.5919	1.66372	2.08905	1.58528	2.4695	2.61788	3.09888	2.0601	1.48948	1.69335	-0.831363	1.3092	12.8665	0.000334516	0.00108662	-0.630829	1.3092	7.36171	0.00666275	0.0124688	-0.223614	1.3092	1.15483	0.282541	0.506411	-0.0230795	1.3092	0.00803241	0.928586	0.951259	0.200535	1.3092	0.366093	0.545142	0.702416
AT5G10210	CONTAINS InterPro DOMAIN/s: C2 calcium-dependent membrane targeting (InterPro:IPR000008); BEST Arabidopsis thaliana protein match is: unknown protein (TAIR:AT5G65030.1); Has 1807 Blast hits to 1807 proteins in 277 species: Archae - 0; Bacteria - 0; Metazoa - 736; Fungi - 347; Plants - 385; Viruses - 0; Other Eukaryotes - 339 (source: NCBI BLink).	0.0434619	0.0236727	0.0521807	0.134897	0.222239	0.105685	0.0484216	0.0545391	0	0.718639	0.458302	0.872332	1.8809	-1.97657	6.09751	0.0135373	0.0290408	4.13461	-1.97657	47.2006	6.40812e-12	3.77971e-11	-0.147243	-1.97657	0.0265668	0.870524	0.941108	2.10647	-1.97657	15.9772	6.41103e-05	0.000312023	2.25371	-1.97657	3.96442	0.0464715	0.125097
AT5G39610	NAC domain containing protein 6	11.9086	9.39807	9.00117	4.45159	6.3116	4.91437	8.40115	7.17189	7.59084	20.7447	22.2849	23.2451	-0.943282	3.47015	45.0366	1.93384e-11	1.83161e-10	1.51377	3.47015	160.677	8.04978e-37	2.0814e-35	-0.352508	3.47015	8.27775	0.00401338	0.0224545	2.10455	3.47015	236.498	2.28259e-53	6.34465e-51	2.45705	3.47015	178.676	9.43091e-41	3.31124e-38
AT1G50040	Protein of unknown function (DUF1005)	2.39041	2.3436	1.04361	1.57379	3.91141	2.06087	13.8486	9.73522	5.25957	2.10801	1.14576	1.02627	0.234717	2.04715	0.375967	0.539769	0.632057	-2.7719	2.04715	50.2766	1.33531e-12	8.40892e-12	2.30395	2.04715	38.3866	5.80296e-10	1.66046e-08	-0.702667	2.04715	3.05512	0.0804832	0.146602	-3.00662	2.04715	30.5986	3.1733e-08	6.22011e-07
AT1G03470	Kinase interacting (KIP1-like) family protein	5.65005	5.18433	5.63552	4.0469	4.22255	4.86153	5.78639	5.53572	4.1508	3.97647	3.49455	3.18145	-0.331268	2.2674	4.71207	0.0299516	0.0577588	-0.560451	2.2674	11.6952	0.000626614	0.00140809	-0.0646311	2.2674	0.207152	0.649008	0.808944	-0.293814	2.2674	2.83623	0.09216	0.163554	-0.229183	2.2674	1.0376	0.308379	0.484998
AT5G54585	unknown protein; Has 30201 Blast hits to 17322 proteins in 780 species: Archae - 12; Bacteria - 1396; Metazoa - 17338; Fungi - 3422; Plants - 5037; Viruses - 0; Other Eukaryotes - 2996 (source: NCBI BLink).	2.1079	1.72811	1.95678	3.01269	4.22255	4.17457	3.53478	3.92681	3.83806	17.9181	16.2124	15.0862	0.98185	2.60141	33.6677	6.53758e-09	4.55718e-08	2.12453	2.60141	251.559	1.18738e-56	5.34002e-55	0.958655	2.60141	38.448	5.62311e-10	1.61689e-08	2.10134	2.60141	207.913	3.91893e-47	8.16974e-45	1.14268	2.60141	28.0831	1.16214e-07	2.02418e-06
AT1G03495	HXXXD-type acyl-transferase family protein	4.19408	4.07171	4.61799	4.85628	5.82267	6.1826	4.18847	4.77217	3.95179	3.49738	4.29658	4.56692	0.385831	2.20673	7.06398	0.00786492	0.0180816	-0.0674028	2.20673	0.187019	0.665409	0.72445	0.005076	2.20673	0.00132907	0.970918	0.988236	-0.448158	2.20673	7.79379	0.0052426	0.0147921	-0.453234	2.20673	4.54137	0.0330851	0.0966616
AT1G03510	Tetratricopeptide repeat (TPR)-like superfamily protein	2.97714	2.46196	2.92212	2.87779	3.11135	2.95919	2.6874	2.91784	2.87144	2.0601	2.57795	1.53941	0.0980465	1.4605	0.324485	0.568925	0.657992	-0.464555	1.4605	5.96697	0.0145763	0.0256274	0.0179234	1.4605	0.0127803	0.909991	0.960372	-0.544679	1.4605	7.26698	0.00702336	0.0189432	-0.562602	1.4605	4.78678	0.0286791	0.0868706
AT4G15396	cytochrome P450, family 702, subfamily A, polypeptide 6	0.0651929	0.0473455	0.260904	0.089931	0.0888957	0.105685	0.193687	0.163617	0.142151	0.287456	0.572878	0.410509	0.0913301	-2.01038	0.013684	0.906877	0.933975	1.29768	-2.01038	6.24448	0.0124581	0.022174	0.893267	-2.01038	2.05631	0.151577	0.343506	2.09961	-2.01038	10.5317	0.00117347	0.00405747	1.20635	-2.01038	1.60196	0.205625	0.368678
AT1G03530	nuclear assembly factor 1	18.7538	17.5178	19.2025	14.2091	13.5566	14.109	15.616	17.3707	18.0531	12.7439	11.1138	11.5969	-0.405783	3.96916	21.6332	3.30089e-06	1.56468e-05	-0.520237	3.96916	32.0416	1.50905e-08	6.34334e-08	-0.121742	3.96916	2.31591	0.128056	0.306845	-0.236196	3.96916	5.69923	0.0169724	0.0401087	-0.114454	3.96916	0.80871	0.368502	0.544883
AT1G03540	Pentatricopeptide repeat (PPR-like) superfamily protein	2.65118	2.39095	2.66122	2.24828	2.00015	1.74381	2.2274	2.80876	2.30284	2.15592	1.94778	1.53941	-0.354736	1.22193	3.50698	0.0611106	0.106722	-0.374032	1.22193	3.52547	0.0604327	0.0918399	-0.0716707	1.22193	0.185764	0.666466	0.81984	-0.090966	1.22193	0.169105	0.680908	0.765914	-0.0192953	1.22193	0.00487767	0.944321	0.968839
AT1G03550	Secretory carrier membrane protein (SCAMP) family protein	2.21656	1.91749	2.08723	1.4389	1.1112	1.69097	2.05792	2.18156	1.73424	1.67683	1.43219	1.23153	-0.56496	0.882103	7.07982	0.0077957	0.0179472	-0.457585	0.882103	4.36749	0.036631	0.0584979	-0.0572943	0.882103	0.101884	0.749581	0.873645	0.0500804	0.882103	0.0397845	0.841903	0.889739	0.107375	0.882103	0.120965	0.727991	0.83717
AT1G03560	Pentatricopeptide repeat (PPR-like) superfamily protein	10.6482	10.0372	10.2274	5.93545	7.15611	6.86955	10.6285	11.8077	10.2633	7.47385	6.81724	7.1326	-0.632609	3.17434	33.1783	8.40829e-09	5.78663e-08	-0.607194	3.17434	30.0583	4.19244e-08	1.66905e-07	0.08034	3.17434	0.712617	0.398576	0.61852	0.105755	3.17434	0.711301	0.399012	0.517191	0.0254148	3.17434	0.0261092	0.871634	0.928169
AT1G69490	NAC-like, activated by AP3/PI	13.9296	12.1915	9.49689	19.0654	20.4905	18.812	16.3181	16.1436	16.9443	72.1035	92.8062	83.6926	0.672795	4.98882	33.0421	9.0187e-09	6.182e-08	2.34047	4.98882	473.182	6.50633e-105	6.71191e-103	0.431367	4.98882	14.2563	0.000159526	0.00147874	2.09905	4.98882	369.86	2.00801e-82	1.54562e-79	1.66768	4.98882	113.667	1.54131e-26	2.23523e-24
AT4G25470	C-repeat/DRE binding factor 2	2.19483	7.66996	2.26986	19.515	28.2688	27.531	9.10327	18.2161	12.7651	23.2839	25.5503	38.0747	3.24488	4.12792	104.548	1.53466e-24	3.56714e-23	1.15435	4.12792	18.9226	1.3613e-05	3.91658e-05	2.27847	4.12792	54.4179	1.62077e-13	7.70463e-12	0.18793	4.12792	0.548788	0.458813	0.574699	-2.09054	4.12792	28.2229	1.08115e-07	1.89799e-06
AT1G33055	unknown protein; FUNCTIONS IN: molecular_function unknown; INVOLVED IN: anaerobic respiration; LOCATED IN: endomembrane system; EXPRESSED IN: 13 plant structures; EXPRESSED DURING: 6 growth stages; Has 20 Blast hits to 20 proteins in 8 species: Archae - 0; Bacteria - 0; Metazoa - 0; Fungi - 0; Plants - 20; Viruses - 0; Other Eukaryotes - 0 (source: NCBI BLink).	1.13001	0.970582	0.73053	1.84359	1.86681	2.80066	0.944222	1.69071	0.938194	9.91722	8.99418	8.2615	1.15913	1.64442	22.6166	1.97767e-06	9.7654e-06	3.04859	1.64442	180.164	4.46281e-41	1.33904e-39	0.19868	1.64442	0.605628	0.436439	0.65275	2.08814	1.64442	96.441	9.19436e-23	4.2892e-21	1.88946	1.64442	32.0417	1.50897e-08	3.17549e-07
AT1G03620	ELMO/CED-12 family protein	3.52042	2.13055	2.60904	4.81131	3.0669	4.01605	2.42108	1.93614	1.5068	3.97647	4.01014	4.00246	0.551509	1.64242	6.21187	0.0126896	0.0274876	1.02349	1.64242	20.4411	6.14952e-06	1.85767e-05	-0.459902	1.64242	4.26878	0.0388188	0.13219	0.0120758	1.64242	0.00291898	0.956913	0.971317	0.471977	1.64242	2.23876	0.134589	0.273399
AT1G03630	protochlorophyllide oxidoreductase C	223.134	247.356	260.669	226.671	235.929	238.69	237.726	248.016	249.389	211.663	199.304	220.392	-0.0600883	7.86684	0.652956	0.419058	0.518235	-0.219293	7.86684	8.6309	0.00330508	0.00652958	0.00792561	7.86684	0.0114962	0.914614	0.962466	-0.151279	7.86684	4.06147	0.0438723	0.0889354	-0.159205	7.86684	2.28389	0.130724	0.267667
AT1G03650	Acyl-CoA N-acyltransferases (NAT) superfamily protein	5.28063	3.71662	3.88746	6.20524	9.60074	7.97925	5.64112	5.94476	4.97527	7.33012	7.16097	7.79968	0.924415	2.63094	29.1189	6.80695e-08	4.18518e-07	0.42802	2.63094	6.86035	0.00881291	0.0161395	0.394363	2.63094	5.72727	0.0167035	0.069803	-0.102031	2.63094	0.363202	0.546734	0.655196	-0.496394	2.63094	4.41927	0.0355352	0.101959
AT1G03660	Ankyrin-repeat containing protein	0.239041	0.142036	0.156542	0.629517	0.311135	0.317056	0.0726325	0.218156	0.199011	0.191637	0.171863	0.56445	1.20543	-1.68797	5.3573	0.0206357	0.041804	0.792329	-1.68797	1.71	0.190985	0.25214	-0.166903	-1.68797	0.0924084	0.761137	0.880764	-0.580007	-1.68797	1.03216	0.309653	0.427385	-0.413104	-1.68797	0.263628	0.607639	0.749502
AT1G03680	thioredoxin M-type 1	249.232	277.705	269.226	222.804	238.329	226.484	228.381	231.437	246.859	229.533	201.71	216.749	-0.211325	7.88729	8.07591	0.00448577	0.011003	-0.12466	7.88729	2.79167	0.0947553	0.136781	-0.17202	7.88729	5.41582	0.019955	0.0799297	-0.0853545	7.88729	1.29388	0.255334	0.368953	0.0866651	7.88729	0.677189	0.410556	0.58643
AT1G03687	DTW domain-containing protein	20.3402	21.0687	20.4548	21.6734	21.3794	22.2996	20.4581	19.9068	21.4079	22.5653	19.9361	24.6306	0.0783142	4.41671	1.01203	0.314416	0.411969	0.131719	4.41671	2.696	0.1006	0.144045	-0.00245212	4.41671	0.00110448	0.973488	0.989125	0.0509525	4.41671	0.368862	0.543625	0.652448	0.0534046	4.41671	0.228487	0.632648	0.767484
AT1G03710	Cystatin/monellin superfamily protein	0.152117	0.2604	0.234813	0.359724	0.400031	0.739798	0.169476	0.190887	0.199011	0.143728	0.286439	0.513137	1.18246	-1.51965	6.73219	0.00946883	0.0212396	0.716732	-1.51965	1.8213	0.177159	0.236239	-0.200088	-1.51965	0.170748	0.679448	0.828527	-0.665812	-1.51965	1.80306	0.179342	0.279379	-0.465724	-1.51965	0.439432	0.507397	0.671451
AT1G03730	unknown protein; BEST Arabidopsis thaliana protein match is: unknown protein (TAIR:AT4G03600.1); Has 50 Blast hits to 50 proteins in 10 species: Archae - 0; Bacteria - 0; Metazoa - 0; Fungi - 0; Plants - 50; Viruses - 0; Other Eukaryotes - 0 (source: NCBI BLink).	4.54177	5.49207	3.86137	18.9305	17.1569	16.4341	3.38951	4.96306	4.88998	14.804	14.2647	14.881	1.93826	3.32999	212.8	3.36494e-48	1.65461e-46	1.68608	3.32999	146.825	8.57141e-34	1.98541e-32	-0.0054624	3.32999	0.00142118	0.969928	0.987987	-0.25764	3.32999	4.29926	0.0381289	0.0792145	-0.252178	3.32999	1.74211	0.186871	0.344846
AT1G80440	Galactose oxidase/kelch repeat superfamily protein	41.2454	24.0515	35.4307	43.3917	55.4709	52.6842	77.7894	46.5491	32.4956	214.298	231.614	197.814	0.538551	6.50293	8.35693	0.00384218	0.0095973	2.20091	6.50293	102.355	4.64116e-24	6.65355e-23	0.424302	6.50293	4.30297	0.0380458	0.130231	2.08666	6.50293	126.383	2.53515e-29	1.81849e-27	1.66236	6.50293	36.0829	1.89104e-09	4.57622e-08
AT1G03750	switch 2	7.58411	7.36222	8.375	6.20524	6.48939	6.44681	6.73061	7.98997	8.33002	7.2343	7.67656	8.82595	-0.283638	2.91169	5.07096	0.02433	0.048157	0.0447681	2.91169	0.127899	0.720621	0.772499	-0.0184193	2.91169	0.0256524	0.872752	0.942292	0.309987	2.91169	5.23148	0.0221817	0.0503541	0.328406	2.91169	3.41354	0.0646635	0.160142
AT1G03760	Prefoldin chaperone subunit family protein	14.3424	13.5408	12.3668	15.9628	14.6678	16.1699	12.6865	10.8805	13.0778	14.8998	15.525	14.5731	0.214041	3.80809	5.24531	0.022006	0.04412	0.292151	3.80809	9.07642	0.00258927	0.00521895	-0.134348	3.80809	2.20485	0.137577	0.321717	-0.0562383	3.80809	0.319507	0.571904	0.677089	0.0781098	3.80809	0.337335	0.561372	0.713544
AT5G10340	F-box family protein	0.0434619	0	0.104361	1.21407	1.46678	1.1097	0.0484216	0.0272695	0.199011	6.99476	4.58302	4.61823	4.76038	0.628331	95.924	1.19379e-22	2.54163e-21	6.25479	0.628331	224.632	8.83218e-51	3.46585e-49	0.576334	0.628331	0.484989	0.486171	0.693935	2.07074	0.628331	58.1969	2.37147e-14	5.47408e-13	1.49441	0.628331	2.28169	0.130909	0.26792
AT2G33380	Caleosin-related family protein	8.49681	6.2496	16.2021	20.7741	20.5349	20.3444	12.8802	5.80841	13.8739	62.33	180.571	81.9992	1.21559	4.82835	15.0817	0.000102956	0.000371254	2.91004	4.82835	78.1442	9.57875e-19	9.72107e-18	0.37544	4.82835	1.42824	0.232051	0.449153	2.06989	4.82835	45.0657	1.90532e-11	3.05293e-10	1.69445	4.82835	15.0433	0.000105074	0.000866438
AT4G25810	xyloglucan endotransglycosylase 6	0.586736	1.01793	0.234813	12.3655	20.7572	9.35316	3.24425	3.27234	1.42151	11.5461	8.30673	11.7508	4.44995	2.69852	127.096	1.76986e-29	5.06726e-28	1.92078	2.69852	37.2301	1.04982e-09	4.96104e-09	2.22317	2.69852	35.1186	3.10225e-09	7.83619e-08	-0.305999	2.69852	1.02913	0.310364	0.428071	-2.52917	2.69852	27.9331	1.25582e-07	2.16685e-06
AT2G46830	circadian clock associated 1	112.284	130.176	288.116	357.341	364.695	371.484	525.254	605.793	638.114	399.276	406.743	382.595	1.47559	8.60432	98.9673	2.56703e-23	5.67043e-22	-0.573764	8.60432	19.7689	8.73942e-06	2.58196e-05	2.16965	8.60432	201.489	9.88378e-46	4.39565e-43	0.120302	8.60432	0.871328	0.350588	0.469005	-2.04935	8.60432	109.785	1.09213e-25	1.51493e-23
AT5G43440	2-oxoglutarate (2OG) and Fe(II)-dependent oxygenase superfamily protein	7.73622	9.01931	7.82711	2.38317	3.42249	2.43076	2.51793	2.26337	2.30284	12.0731	11.2284	10.5193	-1.59729	2.6185	107.014	4.42047e-25	1.05067e-23	2.25162	2.6185	246.944	1.20428e-55	5.29699e-54	-1.79054	2.6185	166.907	3.50506e-38	1.03157e-35	2.05837	2.6185	170.163	6.8152e-39	8.52454e-37	3.84891	2.6185	336.139	4.42269e-75	7.37594e-72
AT1G03840	C2H2 and C2HC zinc fingers superfamily protein	0.239041	0.284073	0.0521807	0.179862	0.0888957	0.422742	0.169476	0.109078	0.142151	0.0958186	0.171863	0.102627	0.0714931	-2.08738	0.0127536	0.910084	0.935947	-0.207093	-2.08738	0.079909	0.777421	0.821637	-0.491672	-2.08738	0.695944	0.40415	0.623768	-0.770257	-2.08738	1.02916	0.310356	0.428071	-0.278586	-2.08738	0.0831594	0.773061	0.866446
AT4G22620	SAUR-like auxin-responsive protein family	0.325965	0.426109	1.3567	1.21407	1.20009	1.00401	0.338951	0.190887	0.682323	3.16201	4.98404	6.15764	1.23849	0.735002	8.48558	0.00357973	0.00901373	3.73274	0.735002	81.2006	2.03932e-19	2.19189e-18	-0.438682	0.735002	0.894716	0.344203	0.569959	2.05557	0.735002	32.6138	1.12414e-08	1.17541e-07	2.49425	0.735002	18.0579	2.14292e-05	0.000217918
AT1G03860	prohibitin 2	70.6908	73.9536	64.104	82.4218	82.4508	76.8333	73.504	67.1921	72.2978	80.3439	74.646	75.4824	0.211627	6.21806	8.23893	0.00410012	0.0101667	0.114112	6.21806	2.35932	0.124537	0.173695	0.0287997	6.21806	0.156949	0.691981	0.837413	-0.0687153	6.21806	0.83354	0.361251	0.479678	-0.097515	6.21806	0.868462	0.351381	0.529214
AT3G02380	CONSTANS-like 2	66.1925	86.9499	152.629	250.323	294.867	279.696	338.976	397.672	425.087	312.512	311.645	312.603	1.65867	8.15086	101.266	8.04295e-24	1.8025e-22	-0.310475	8.15086	5.32805	0.0209848	0.0355304	2.15265	8.15086	162.668	2.956e-37	8.57367e-35	0.183497	8.15086	1.85603	0.173084	0.271745	-1.96915	8.15086	87.6305	7.88976e-21	7.31008e-19
AT4G16000	unknown protein; BEST Arabidopsis thaliana protein match is: unknown protein (TAIR:AT4G15990.1); Has 30201 Blast hits to 17322 proteins in 780 species: Archae - 12; Bacteria - 1396; Metazoa - 17338; Fungi - 3422; Plants - 5037; Viruses - 0; Other Eukaryotes - 2996 (source: NCBI BLink).	4.73735	3.74029	3.18302	5.75559	6.13381	6.55249	3.14741	2.45426	1.76267	26.7334	26.1805	21.7057	0.679945	3.17565	16.3988	5.13177e-05	0.000195996	3.32787	3.17565	353.19	8.56065e-79	6.46507e-77	-0.630191	3.17565	11.871	0.000570135	0.00445186	2.01774	3.17565	166.656	3.97644e-38	4.85247e-36	2.64793	3.17565	121.447	3.05019e-28	5.21739e-26
AT1G03905	P-loop containing nucleoside triphosphate hydrolases superfamily protein	2.62945	2.72236	3.10475	3.10262	3.0669	2.16655	2.80846	2.53607	2.61557	2.53919	2.63524	2.92488	-0.00397617	1.48982	0.000530124	0.981631	0.986709	0.0225304	1.48982	0.0156641	0.9004	0.922005	-0.0815478	1.48982	0.266918	0.605407	0.781087	-0.0550412	1.48982	0.0815679	0.775184	0.841278	0.0265066	1.48982	0.0113085	0.915311	0.952482
AT5G39580	Peroxidase superfamily protein	0.195579	0.142036	0.0521807	3.05766	3.24469	2.32508	0.193687	0.818086	0.426452	11.4982	8.13486	18.4216	4.39258	1.6955	121.594	2.8331e-28	7.67236e-27	4.77415	1.6955	150.108	1.64189e-34	3.93052e-33	1.63191	1.6955	11.2379	0.000801456	0.0059274	2.01348	1.6955	44.8852	2.08928e-11	3.33701e-10	0.381567	1.6955	0.35558	0.550971	0.706638
AT1G03920	Protein kinase family protein	0.934432	0.568145	1.12189	1.88855	1.1112	1.63812	0.871589	1.11805	0.710753	1.34146	0.973892	1.53941	0.811834	0.238236	7.41464	0.00646951	0.0152341	0.517971	0.238236	2.78875	0.0949282	0.136992	0.0383123	0.238236	0.0168164	0.896821	0.954076	-0.25555	0.238236	0.676642	0.410745	0.528701	-0.293862	0.238236	0.468925	0.493482	0.659151
AT1G19530	unknown protein; FUNCTIONS IN: molecular_function unknown; INVOLVED IN: N-terminal protein myristoylation, anaerobic respiration; LOCATED IN: cellular_component unknown; EXPRESSED IN: leaf apex, inflorescence meristem, hypocotyl, root, flower; EXPRESSED DURING: petal differentiation and expansion stage; Has 47 Blast hits to 47 proteins in 13 species: Archae - 0; Bacteria - 0; Metazoa - 0; Fungi -…	2.39041	1.0416	1.74805	1.75366	1.20009	2.95919	0.992644	0.709008	0.568602	18.6367	7.79114	3.3867	0.168013	1.33509	0.159909	0.68924	0.763098	3.36266	1.33509	52.3784	4.57727e-13	3.01629e-12	-1.18184	1.33509	7.6288	0.00574435	0.0300593	2.01281	1.33509	19.9504	7.94788e-06	4.85386e-05	3.19465	1.33509	26.3888	2.79152e-07	4.52361e-06
AT1G11210	Protein of unknown function (DUF761)	1.39078	1.49138	1.17407	0.539586	0.533374	0.369899	0.314741	0.163617	0.511742	1.43728	1.71863	4.46429	-1.47369	0.0352194	14.116	0.000171872	0.000593356	2.60209	0.0352194	39.3612	3.52226e-10	1.74699e-09	-2.06332	0.0352194	28.5312	9.22004e-08	1.75996e-06	2.01246	0.0352194	23.0029	1.61761e-06	1.14151e-05	4.07578	0.0352194	51.1246	8.6685e-13	3.27945e-11
AT1G03950	vacuolar protein sorting-associated protein 2.3	12.843	13.162	13.3844	15.9178	15.6012	14.6374	11.9359	11.4532	12.9073	17.7264	17.5873	18.2677	0.231641	3.85387	8.13783	0.0043351	0.0106714	0.563089	3.85387	46.7949	7.8817e-12	4.60679e-11	-0.118177	3.85387	2.34081	0.126024	0.303647	0.21327	3.85387	6.20615	0.0127308	0.0314544	0.331448	3.85387	8.26328	0.0040455	0.0185779
AT1G03960	Calcium-binding EF hand family protein	12.5388	11.3629	13.9062	10.0723	10.8008	9.24747	11.9844	10.7715	10.2633	8.47995	6.87453	8.36413	-0.323567	3.41213	8.4396	0.00367137	0.00922013	-0.474008	3.41213	16.089	6.04354e-05	0.000159039	-0.192132	3.41213	3.39697	0.0653165	0.192913	-0.342572	3.41213	7.51106	0.00613213	0.0169319	-0.15044	3.41213	0.853652	0.355521	0.532643
AT2G25200	Plant protein of unknown function (DUF868)	6.19333	4.47415	3.49611	10.3421	12.1787	10.7799	12.7349	10.7442	7.39183	42.6872	50.2987	41.2049	1.30101	4.14704	53.7954	2.22499e-13	2.53147e-12	2.05662	4.14704	155.35	1.17416e-35	2.94098e-34	1.25339	4.14704	48.9481	2.6282e-12	1.05196e-10	2.00901	4.14704	161.946	4.25136e-37	4.94666e-35	0.755612	4.14704	10.2624	0.00135768	0.00755808
AT1G03980	phytochelatin synthase 2	0.21731	0.0946909	0.234813	0.674483	0.800062	0.317056	0.121054	0.245426	0.312731	0.239546	0.0572878	0.359196	1.71099	-1.48496	11.7276	0.000615796	0.00187893	0.000118457	-1.48496	4.85398e-07	0.999444	0.999644	0.289926	-1.48496	0.301568	0.582901	0.766213	-1.42095	-1.48496	6.62616	0.0100492	0.0256884	-1.71087	-1.48496	4.94124	0.0262232	0.0812014
AT1G03990	Long-chain fatty alcohol dehydrogenase family protein	2.06444	2.58033	4.46145	2.78786	2.40019	2.64213	2.61477	2.8633	2.72929	2.63501	2.63524	3.7459	-0.0103588	1.48864	0.00190126	0.96522	0.975752	0.137208	1.48864	0.373937	0.540866	0.609995	0.0572976	1.48864	0.0648951	0.79892	0.9022	0.204865	1.48864	0.748359	0.386996	0.505598	0.147567	1.48864	0.204235	0.651324	0.781559
AT1G03850	Glutaredoxin family protein	2.19483	3.43255	4.69626	8.31862	8.57844	6.1826	4.16426	5.01759	4.52039	28.3623	33.7998	31.4553	1.18553	3.53065	41.5997	1.12011e-10	9.78474e-10	2.77189	3.53065	325.319	1.00558e-72	6.68591e-71	0.418992	3.53065	5.36585	0.0205348	0.0815588	2.00535	3.53065	171.181	4.08493e-39	5.17416e-37	1.58635	3.53065	45.503	1.52404e-11	5.04978e-10
AT1G04010	phospholipid sterol acyl transferase 1	12.9299	13.0673	11.2449	13.1299	11.0675	13.5277	11.1854	12.244	11.6279	9.43813	11.8013	9.85222	0.0141356	3.56834	0.0180385	0.893159	0.924288	-0.179965	3.56834	2.63825	0.104318	0.148709	-0.0895727	3.56834	0.79956	0.371225	0.594869	-0.283673	3.56834	6.03938	0.0139902	0.034048	-0.194101	3.56834	1.61193	0.20422	0.366816
AT1G04020	breast cancer associated RING 1	8.21431	7.83567	9.00117	7.41931	7.06721	8.56052	6.82745	7.63547	7.78985	6.27612	5.95793	6.97866	-0.123668	2.92244	1.10286	0.293639	0.390614	-0.207832	2.92244	2.75828	0.0967523	0.139292	-0.1715	2.92244	2.43203	0.118879	0.291523	-0.255664	2.92244	3.73685	0.0532248	0.104053	-0.0841637	2.92244	0.239196	0.624788	0.761688
AT1G04030	unknown protein; BEST Arabidopsis thaliana protein match is: unknown protein (TAIR:AT5G44040.1); Has 1835 Blast hits to 1511 proteins in 238 species: Archae - 7; Bacteria - 164; Metazoa - 377; Fungi - 135; Plants - 187; Viruses - 22; Other Eukaryotes - 943 (source: NCBI BLink).	2.1079	2.36727	1.93069	3.50731	1.82236	2.27224	1.81581	2.20883	1.81953	1.67683	2.3488	1.59072	0.145181	1.09237	0.39095	0.5318	0.625061	-0.0660865	1.09237	0.0778563	0.780224	0.824114	-0.134593	1.09237	0.407624	0.523178	0.723374	-0.345861	1.09237	1.82999	0.176128	0.275401	-0.211268	1.09237	0.405931	0.524042	0.685755
AT3G29575	ABI five binding protein 3	3.21618	3.21949	4.64408	5.39586	6.3116	6.28828	2.83267	3.54504	3.2126	23.1881	25.4358	23.399	0.781591	3.12418	27.4969	1.57346e-07	9.22638e-07	2.90974	3.12418	496.656	5.07718e-110	5.61379e-108	-0.127292	3.12418	0.724815	0.394569	0.61581	2.00085	3.12418	240.252	3.46548e-54	1.01992e-51	2.12815	3.12418	115.771	5.33485e-27	8.08837e-25
AT2G35070	unknown protein; FUNCTIONS IN: molecular_function unknown; INVOLVED IN: pollen tube development, pollen development; LOCATED IN: mitochondrion; BEST Arabidopsis thaliana protein match is: Protein of unknown function (DUF1640) (TAIR:AT2G35090.1); Has 62 Blast hits to 62 proteins in 11 species: Archae - 0; Bacteria - 0; Metazoa - 0; Fungi - 0; Plants - 62; Viruses - 0; Other Eukaryotes - 0 (source:…	0.0651929	0.0473455	0.0782711	0.179862	0	0.317056	0.0968433	0.109078	0.199011	0.814458	0.802029	0.461823	1.37168	-1.75603	3.58712	0.0582291	0.102331	2.3421	-1.75603	21.8536	2.9426e-06	9.30482e-06	1.02662	-1.75603	2.45704	0.116999	0.288505	1.99703	-1.75603	12.8605	0.000335594	0.00135353	0.970416	-1.75603	1.05758	0.303767	0.480311
AT3G43850	unknown protein; FUNCTIONS IN: molecular_function unknown; INVOLVED IN: biological_process unknown; LOCATED IN: vacuole; BEST Arabidopsis thaliana protein match is: unknown protein (TAIR:AT5G21940.1); Has 215 Blast hits to 215 proteins in 19 species: Archae - 0; Bacteria - 0; Metazoa - 0; Fungi - 0; Plants - 213; Viruses - 0; Other Eukaryotes - 2 (source: NCBI BLink).	4.34619	3.03011	2.76558	4.54152	7.42279	5.33711	5.30217	5.83568	3.41161	24.1463	23.2015	19.4479	0.767996	3.13895	13.331	0.000261053	0.00086785	2.14582	3.13895	119.764	7.12364e-28	1.23113e-26	0.616769	3.13895	9.13566	0.00250675	0.0152996	1.9946	3.13895	99.292	2.17891e-23	1.07405e-21	1.37783	3.13895	23.596	1.18832e-06	1.63276e-05
AT1G04080	Tetratricopeptide repeat (TPR)-like superfamily protein	113.37	117.488	120.59	128.781	116.853	126.505	129.189	137.984	129.471	115.893	124.085	118.688	0.0824929	6.94626	1.40917	0.235194	0.325807	-0.145512	6.94626	4.35157	0.0369749	0.0589906	0.174639	6.94626	6.4818	0.0108984	0.0499812	-0.0533662	6.94626	0.570687	0.449986	0.566424	-0.228005	6.94626	5.3622	0.0205778	0.067076
AT1G04090	Plant protein of unknown function (DUF946)	0.369426	0.355091	0.495717	0.269793	0.222239	0.317056	0.217897	0.163617	0.284301	0.239546	0.0572878	0.256568	-0.588045	-1.52608	1.89421	0.168728	0.248784	-0.21575	-1.52608	0.161206	0.688048	0.744924	-0.857385	-1.52608	5.00592	0.0252608	0.095747	-0.48509	-1.52608	0.720881	0.395855	0.514165	0.372295	-1.52608	0.279837	0.596808	0.740754
AT1G04100	indoleacetic acid-induced protein 10	1.28213	1.20731	1.59151	2.33821	1.91126	1.26822	1.50107	1.49982	1.42151	1.58101	1.26033	1.79598	0.472218	0.684746	4.14343	0.0417964	0.0771225	0.074273	0.684746	0.0943674	0.758697	0.805571	0.121777	0.684746	0.312638	0.576066	0.76158	-0.276168	0.684746	1.18869	0.275594	0.390835	-0.397945	0.684746	1.41844	0.233661	0.401644
AT1G04110	Subtilase family protein	1.28213	1.11262	1.56542	0.989241	1.46678	0.845483	2.0095	1.6089	1.90482	1.62892	1.31762	1.74466	-0.242368	0.621874	0.922221	0.336892	0.435432	-0.230695	0.621874	0.967442	0.325319	0.398592	0.485921	0.621874	5.24763	0.0219767	0.0858521	0.497594	0.621874	3.33697	0.0677392	0.127316	0.0116728	0.621874	0.0011812	0.972583	0.985148
AT1G04120	multidrug resistance-associated protein 5	50.807	46.2092	53.2765	52.7895	48.5371	51.5216	51.7869	56.2025	51.9134	43.0226	53.5068	43.0008	0.0243706	5.65017	0.0863954	0.768811	0.828373	-0.237522	5.65017	7.30205	0.00688761	0.0128648	0.0895568	5.65017	1.21957	0.269446	0.492099	-0.172336	5.65017	3.70419	0.0542761	0.105746	-0.261892	5.65017	4.70047	0.0301544	0.0902738
AT1G55980	FAD/NAD(P)-binding oxidoreductase family protein	0.239041	0.331418	0.234813	0.0449655	0.177791	0.211371	0.217897	0.245426	0.199011	0.479093	0.630165	0.615764	-0.904631	-1.49651	2.96503	0.0850831	0.140748	1.35469	-1.49651	11.0734	0.000875736	0.00191773	-0.277056	-1.49651	0.471757	0.49218	0.698681	1.98226	-1.49651	15.1894	9.72473e-05	0.000452818	2.25932	-1.49651	11.8269	0.000583823	0.00374535
AT1G13340	Regulator of Vps4 activity in the MVB pathway protein	2.15137	3.57458	1.80023	2.65297	4.44479	3.27625	6.53692	3.40869	3.69591	10.9233	12.4314	18.6782	0.563129	2.50364	3.89292	0.04849	0.0874576	1.70621	2.50364	37.086	1.13033e-09	5.32514e-09	0.835837	2.50364	8.471	0.00360852	0.020528	1.97892	2.50364	52.1392	5.17028e-13	1.02856e-11	1.14308	2.50364	8.38835	0.00377633	0.0175635
AT1G64660	methionine gamma-lyase	10.7786	9.80051	9.99261	17.0869	17.468	18.3893	13.0012	15.6254	13.8455	66.9293	71.0368	70.505	0.789068	4.73335	80.0855	3.58547e-19	6.35009e-18	2.30314	4.73335	826.34	1.01266e-181	2.25182e-179	0.464055	4.73335	29.3672	5.98833e-08	1.19248e-06	1.97813	4.73335	592.232	8.19196e-131	2.34208e-127	1.51408	4.73335	163.923	1.57283e-37	4.76925e-35
AT1G04170	eukaryotic translation initiation factor 2 gamma subunit	111.045	112.161	113.258	101.262	107.786	112.185	113.476	117.45	113.834	100.705	95.7851	97.2394	-0.0672747	6.75765	1.02692	0.310882	0.408328	-0.230727	6.75765	11.8733	0.00056944	0.00128946	0.0351585	6.75765	0.290144	0.590128	0.771168	-0.128294	6.75765	3.55554	0.0593469	0.114126	-0.163453	6.75765	3.00544	0.0829853	0.192265
AT1G04190	Tetratricopeptide repeat (TPR)-like superfamily protein	28.9022	28.6677	28.0993	25.4055	30.269	29.6976	26.1719	24.5699	26.7243	27.2604	26.2378	25.9647	0.00540977	4.77776	0.00491721	0.944096	0.95934	0.0372903	4.77776	0.229328	0.632022	0.694104	-0.145459	4.77776	4.00907	0.045256	0.147822	-0.113578	4.77776	1.91618	0.166278	0.263457	0.0318805	4.77776	0.0846044	0.771152	0.865072
AT1G04200	FUNCTIONS IN: molecular_function unknown; INVOLVED IN: N-terminal protein myristoylation; LOCATED IN: cellular_component unknown; EXPRESSED IN: 22 plant structures; EXPRESSED DURING: 13 growth stages; CONTAINS InterPro DOMAIN/s: Dymeclin (InterPro:IPR019142); Has 395 Blast hits to 389 proteins in 117 species: Archae - 0; Bacteria - 0; Metazoa - 262; Fungi - 21; Plants - 68; Viruses - 0; Other Euk…	27.5549	28.644	30.1083	28.4632	23.8685	26.8969	29.5856	30.5146	32.6662	23.0923	26.9253	25.6568	-0.123365	4.8092	2.20438	0.137619	0.209857	-0.295367	4.8092	12.2647	0.000461597	0.00106098	0.104149	4.8092	1.73192	0.188166	0.393613	-0.0678529	4.8092	0.59258	0.441423	0.557997	-0.172002	4.8092	2.10838	0.146495	0.290964
AT1G29395	COLD REGULATED 314 INNER MEMBRANE 1	31.3795	37.1188	33.0304	50.901	56.3155	42.5912	25.3971	24.1063	23.5401	322.909	196.039	154.967	0.562127	5.97628	16.9605	3.81664e-05	0.000149887	3.01207	5.97628	386.717	4.29186e-86	3.5493e-84	-0.474653	5.97628	12.0468	0.000518822	0.00410727	1.97529	5.97628	173.42	1.32511e-39	1.76796e-37	2.44994	5.97628	145.175	1.96671e-33	4.79998e-31
AT1G04220	3-ketoacyl-CoA synthase 2	0.695391	0.710182	0.73053	0.269793	0.666718	0.475584	0.411584	0.381774	0.540172	0.958186	0.744741	0.923646	-0.589994	-0.548274	3.22996	0.0723023	0.12298	0.986628	-0.548274	9.4121	0.00215559	0.004405	-0.67994	-0.548274	5.55868	0.0183893	0.0751526	0.896682	-0.548274	6.3644	0.0116433	0.0291709	1.57662	-0.548274	11.8669	0.000571396	0.00367814
AT1G04230	Protein of unknown function (DUF2361)	10.4091	9.114	9.96652	11.4212	9.42295	12.1538	9.97486	10.0079	12.0259	12.3127	12.546	13.085	0.164197	3.45871	2.14817	0.14274	0.216512	0.251984	3.45871	5.11	0.0237883	0.0397592	0.110821	3.45871	1.09506	0.295354	0.520189	0.198607	3.45871	2.87674	0.0898679	0.160282	0.0877863	3.45871	0.309129	0.578215	0.726544
AT1G33760	Integrase-type DNA-binding superfamily protein	0.152117	0.946909	0.156542	14.7487	23.6907	14.1618	0.677903	1.49982	0.824473	23.0444	21.9985	32.6355	6.2859	3.40815	311.121	1.24447e-69	9.05654e-68	4.8357	3.40815	294.606	4.93025e-66	2.74844e-64	2.08629	3.40815	26.6617	2.42373e-07	4.24654e-06	0.636087	3.40815	8.25586	0.00406206	0.0119025	-1.45021	3.40815	9.71145	0.00183123	0.00967487
AT1G70260	nodulin MtN21 /EamA-like transporter family protein	0.869239	1.44404	1.3567	8.81324	8.71178	17.2267	7.14219	5.12667	3.24103	13.223	16.327	10.4167	3.06533	2.7918	110.93	6.13075e-26	1.50177e-24	1.3716	2.7918	25.6217	4.15345e-07	1.4655e-06	2.07319	2.7918	52.8989	3.5117e-13	1.59364e-11	0.379465	2.7918	1.99827	0.157478	0.251891	-1.69372	2.7918	19.0326	1.28504e-05	0.000137895
AT5G63350	unknown protein; BEST Arabidopsis thaliana protein match is: unknown protein (TAIR:AT3G48510.1); Has 103 Blast hits to 102 proteins in 13 species: Archae - 0; Bacteria - 0; Metazoa - 2; Fungi - 0; Plants - 101; Viruses - 0; Other Eukaryotes - 0 (source: NCBI BLink).	0.521543	0.497127	1.27843	0.134897	0.266687	0.264213	0.121054	0.299965	0.511742	0.622821	0.859317	1.1289	-1.59992	-0.80894	8.321	0.00391893	0.00976828	1.54739	-0.80894	9.34635	0.0022343	0.00455254	-1.18996	-0.80894	5.64331	0.0175221	0.0722585	1.95735	-0.80894	12.3372	0.000444025	0.0017312	3.14731	-0.80894	17.6029	2.72177e-05	0.000269257
AT1G04270	cytosolic ribosomal protein S15	270.398	284.073	273.923	319.21	314.513	301.309	281.039	262.769	278.843	340.012	299.787	339.542	0.174818	8.21443	5.97625	0.0144998	0.0308544	0.25175	8.21443	12.3559	0.000439592	0.00101378	-0.00999894	8.21443	0.0197084	0.888355	0.950447	0.0669329	8.21443	0.867912	0.351534	0.469975	0.0769319	8.21443	0.578284	0.446986	0.619271
AT1G80840	WRKY DNA-binding protein 40	2.65118	15.0795	1.95678	186.517	183.525	190.604	2.76003	16.2526	13.7602	161.742	192.716	179.239	5.98351	6.70754	134.562	4.11742e-31	1.22988e-29	3.83973	6.70754	81.9258	1.41292e-19	1.53427e-18	2.0727	6.70754	22.7294	1.86489e-06	2.73421e-05	-0.0710884	6.70754	0.0407862	0.839951	0.888287	-2.14379	6.70754	15.0822	0.00010293	0.000850863
AT1G04290	Thioesterase superfamily protein	3.17272	3.07745	3.13084	2.83283	3.68917	2.85351	2.83267	3.08146	2.89987	3.1141	2.52066	2.82225	0.00413773	1.62233	0.000682621	0.979156	0.984964	-0.0519861	1.62233	0.0953816	0.757444	0.804646	-0.0911373	1.62233	0.396377	0.528966	0.727774	-0.147261	1.62233	0.667927	0.413775	0.531541	-0.0561238	1.62233	0.0589087	0.808229	0.889153
AT1G76590	PLATZ transcription factor family protein	8.47508	7.24385	10.671	4.22676	3.37804	3.06488	3.43794	3.32688	2.9283	14.2291	15.0094	12.3666	-1.25722	2.83343	57.3407	3.66488e-14	4.44516e-13	2.09711	2.83343	179.887	5.13082e-41	1.5303e-39	-1.39879	2.83343	79.6252	4.52611e-19	3.75855e-17	1.95554	2.83343	141.092	1.53637e-32	1.34268e-30	3.35433	2.83343	217.64	2.95899e-49	1.79449e-46
AT1G30730	FAD-binding Berberine family protein	1.04309	1.18364	1.59151	4.72138	4.44479	3.54046	1.96108	2.04522	3.89492	17.5348	16.0979	15.7533	1.75135	2.53	74.5601	5.88207e-18	9.56278e-17	2.87449	2.53	214.813	1.22408e-48	4.49496e-47	0.829338	2.53	14.5984	0.000133031	0.00125879	1.95248	2.53	124.554	6.37246e-29	4.44363e-27	1.12314	2.53	15.998	6.3408e-05	0.000558287
AT1G04330	unknown protein; FUNCTIONS IN: molecular_function unknown; INVOLVED IN: biological_process unknown; LOCATED IN: chloroplast; BEST Arabidopsis thaliana protein match is: unknown protein (TAIR:AT3G23170.1); Has 74 Blast hits to 74 proteins in 6 species: Archae - 0; Bacteria - 0; Metazoa - 0; Fungi - 0; Plants - 74; Viruses - 0; Other Eukaryotes - 0 (source: NCBI BLink).	0.282503	0.0946909	0.313084	0.539586	0.355583	0.845483	0.145265	0.0272695	0.11372	0.335365	0.286439	0.102627	1.30558	-1.59643	6.49872	0.0107952	0.0238671	1.28657	-1.59643	3.68844	0.0547907	0.0840959	-1.21216	-1.59643	4.06884	0.0436814	0.144376	-1.23118	-1.59643	4.65806	0.0309081	0.0666557	-0.0190157	-1.59643	2.83804e-06	0.998656	0.999876
AT1G04340	HR-like lesion-inducing protein-related	16.2548	16.4052	16.4369	17.4017	16.3568	16.117	17.6981	16.9344	17.7404	14.5165	14.2074	14.727	0.0242604	4.03385	0.104998	0.745912	0.809322	-0.268866	4.03385	11.808	0.000589756	0.00133214	0.0935787	4.03385	1.86648	0.171878	0.372072	-0.199548	4.03385	5.63335	0.0176219	0.0413929	-0.293126	4.03385	7.30529	0.00687521	0.0284284
AT1G04350	2-oxoglutarate (2OG) and Fe(II)-dependent oxygenase superfamily protein	72.4076	75.587	81.9759	67.2234	70.8944	65.5249	83.4547	83.5539	87.0814	66.6897	67.3704	63.321	-0.174327	6.21029	6.17911	0.0129267	0.0279256	-0.364381	6.21029	26.6063	2.49429e-07	9.06944e-07	0.144267	6.21029	4.47151	0.0344644	0.121177	-0.0457874	6.21029	0.399247	0.527478	0.637586	-0.190054	6.21029	3.64667	0.0561814	0.144334
AT5G44575	unknown protein; FUNCTIONS IN: molecular_function unknown; INVOLVED IN: biological_process unknown; LOCATED IN: endomembrane system; Has 7 Blast hits to 7 proteins in 2 species: Archae - 0; Bacteria - 0; Metazoa - 0; Fungi - 0; Plants - 7; Viruses - 0; Other Eukaryotes - 0 (source: NCBI BLink).	0.130386	0.142036	0.208723	0.179862	0.577822	0.686955	0.508427	0.163617	0.739183	2.20383	1.60406	1.84729	1.60315	-0.412559	9.78026	0.00176395	0.00482333	1.90311	-0.412559	22.2463	2.39825e-06	7.67203e-06	1.63634	-0.412559	11.673	0.000634131	0.00486238	1.9363	-0.412559	20.585	5.70424e-06	3.56882e-05	0.299962	-0.412559	0.183484	0.668396	0.794383
AT1G04380	2-oxoglutarate (2OG) and Fe(II)-dependent oxygenase superfamily protein	0.45635	0.402436	0.443536	0.314759	0.266687	0.369899	0.653692	0.190887	0.511742	0.239546	0.114576	0.102627	-0.4585	-1.21492	1.01734	0.313151	0.410714	-1.60454	-1.21492	8.73763	0.00311709	0.00619241	0.144233	-1.21492	0.135424	0.712873	0.851454	-1.0018	-1.21492	2.67625	0.101856	0.177549	-1.14604	-1.21492	2.47856	0.115408	0.245473
AT1G21550	Calcium-binding EF-hand family protein	0.717122	0.449782	0.417446	3.55228	2.84466	2.00802	0.823168	0.59993	0.312731	8.2404	10.4264	13.5981	2.39186	1.7359	64.5665	9.33271e-16	1.289e-14	4.14218	1.7359	195.976	1.5776e-44	5.19285e-43	0.18089	1.7359	0.292498	0.588624	0.770246	1.93121	1.7359	57.2356	3.86603e-14	8.72275e-13	1.75032	1.7359	17.2194	3.33015e-05	0.000321652
AT1G01520	Homeodomain-like superfamily protein	1.10828	1.32567	4.80063	3.73214	4.1781	4.65016	4.84216	5.42664	7.70456	3.88065	4.18201	4.5156	1.54995	2.04593	29.2058	6.50837e-08	4.0164e-07	-0.496906	2.04593	4.19626	0.0405132	0.064008	2.05051	2.04593	52.4196	4.48226e-13	2.00231e-11	0.00364681	2.04593	0.000212626	0.988366	0.992283	-2.04686	2.04593	29.8849	4.58465e-08	8.75501e-07
AT5G57660	CONSTANS-like 5	61.955	72.0598	102.535	124.959	146.856	140.931	173.955	192.877	202.337	527.577	536.958	502.515	0.930381	7.91486	59.208	1.41859e-14	1.77661e-13	1.46119	7.91486	180.355	4.05514e-41	1.22038e-39	1.39393	7.91486	129.776	4.58694e-30	8.66024e-28	1.92474	7.91486	301.585	1.4878e-67	7.08939e-65	0.530808	7.91486	11.1644	0.000833833	0.00501578
AT1G04420	NAD(P)-linked oxidoreductase superfamily protein	136.123	156.122	147.906	153.737	161.035	163.125	154.901	155.764	158.981	183.636	174.04	180.778	0.118698	7.32583	2.80055	0.0942321	0.15361	0.197479	7.32583	7.74879	0.00537486	0.0102211	0.093677	7.32583	1.77577	0.18267	0.386201	0.172458	7.32583	5.80864	0.0159476	0.0380449	0.0787811	7.32583	0.616992	0.432167	0.606519
AT3G28510	P-loop containing nucleoside triphosphate hydrolases superfamily protein	0.0434619	0.165709	0.365265	0.584552	0.488927	1.4796	0.314741	1.03624	0.653892	1.34146	1.60406	2.77094	2.19945	-0.184575	12.8399	0.000339303	0.00110038	1.51225	-0.184575	9.55212	0.00199718	0.00410534	2.01385	-0.184575	11.8219	0.000585371	0.00454953	1.32665	-0.184575	6.43619	0.0111818	0.0281522	-0.687204	-0.184575	0.808683	0.36851	0.544883
AT5G64170	dentin sialophosphoprotein-related	0.543274	0.733854	6.05296	18.6157	18.8903	20.1331	10.0233	10.0352	13.4474	67.9833	77.4531	73.2246	4.68623	4.74881	483.022	4.7012e-107	5.73689e-105	2.73243	4.74881	371.294	9.78362e-83	7.73911e-81	3.87751	4.74881	328.699	1.84537e-73	2.84087e-70	1.92372	4.74881	204.358	2.33856e-46	4.72744e-44	-1.95379	4.74881	57.8641	2.80872e-14	1.23812e-12
AT1G04480	Ribosomal protein L14p/L23e family protein	175.478	180.291	168.857	207.876	227.306	215.123	195.744	182.133	185.108	201.363	165.39	203.51	0.309806	7.5936	15.3485	8.93911e-05	0.000325922	0.0451259	7.5936	0.302838	0.582108	0.647617	0.101838	7.5936	1.67532	0.195547	0.403743	-0.162843	7.5936	3.89994	0.0482877	0.0960594	-0.264681	7.5936	5.3941	0.0202049	0.0662018
AT1G04490	Protein of unknown function (DUF3527)	0.173848	0.142036	0.286994	0.629517	0.888957	0.475584	0.193687	0.163617	0.199011	0.527002	0.744741	0.56445	1.74176	-1.17846	18.7447	1.49438e-05	6.35644e-05	1.68772	-1.17846	15.2161	9.58818e-05	0.000244568	-0.0926335	-1.17846	0.0402362	0.841019	0.92559	-0.146672	-1.17846	0.147635	0.700806	0.782003	-0.0540386	-1.17846	0.00761589	0.930458	0.96065
AT1G04500	CCT motif family protein	0.282503	0.497127	0.417446	0.584552	0.355583	0.475584	0.217897	0.272695	0.255871	0.622821	0.114576	0.359196	0.246378	-1.21354	0.353744	0.552001	0.642279	0.584628	-1.21354	1.40494	0.235899	0.303	-0.669764	-1.21354	2.61696	0.105727	0.270607	-0.331514	-1.21354	0.467329	0.494218	0.607468	0.33825	-1.21354	0.281242	0.595888	0.740071
AT2G15890	maternal effect embryo arrest 14	106.764	103.616	80.4105	21.8982	20.8461	21.1899	26.7287	27.2968	22.3176	87.4824	83.3537	63.9368	-2.21672	5.7755	343.873	9.14805e-77	7.82392e-75	1.65783	5.7755	201.359	1.05479e-45	3.6023e-44	-1.96032	5.7755	285.967	3.76073e-64	3.76317e-61	1.91423	5.7755	252.797	6.37854e-57	2.09268e-54	3.87455	5.7755	537.629	6.1844e-119	4.12561e-115
AT2G18700	trehalose phosphatase/synthase 11	67.3225	64.3425	65.4346	60.6135	62.7604	62.9357	83.7452	100.079	79.8317	220.287	250.004	231.527	-0.0814595	6.80697	0.979712	0.32227	0.420223	1.44784	6.80697	285.952	3.7902e-64	2.01737e-62	0.383904	6.80697	21.0627	4.44497e-06	5.92258e-05	1.9132	6.80697	522.028	1.53234e-115	2.78788e-112	1.5293	6.80697	168.158	1.86834e-38	5.84237e-36
AT1G18200	RAB GTPase homolog A6B	1.43424	1.70444	1.98287	1.34897	1.20009	1.26822	1.52528	1.36348	1.84796	5.41375	3.89557	4.97742	-0.41601	1.19118	3.16581	0.075195	0.127101	1.59905	1.19118	65.1195	7.04928e-16	5.81762e-15	-0.10838	1.19118	0.282142	0.595301	0.774837	1.90668	1.19118	72.9522	1.3283e-17	4.19295e-16	2.01506	1.19118	43.801	3.63527e-11	1.12446e-09
AT1G04540	Calcium-dependent lipid-binding (CaLB domain) family protein	3.19445	3.05378	3.99182	3.68717	3.60028	2.37792	3.00214	3.32688	4.20766	2.63501	2.74981	1.79598	-0.0638405	1.70129	0.096912	0.755567	0.817714	-0.551354	1.70129	6.51176	0.0107163	0.0193178	0.0405297	1.70129	0.0444751	0.832972	0.920591	-0.446984	1.70129	3.83792	0.0501057	0.0990483	-0.487513	1.70129	2.66889	0.102327	0.224893
AT4G21440	MYB-like 102	1.32559	1.5624	3.83528	0.269793	0.355583	0.422742	0.60527	0.927164	2.61557	1.19773	1.60406	1.1289	-2.40215	0.268586	24.598	7.06266e-07	3.75618e-06	0.388976	0.268586	0.746373	0.387627	0.461458	-0.891629	0.268586	3.93096	0.047405	0.152941	1.89949	0.268586	14.9595	0.000109843	0.000505004	2.79112	0.268586	17.4693	2.91982e-05	0.000285324
AT1G04555	unknown protein; FUNCTIONS IN: molecular_function unknown; INVOLVED IN: biological_process unknown; LOCATED IN: cellular_component unknown; BEST Arabidopsis thaliana protein match is: unknown protein (TAIR:AT4G33380.1); Has 84 Blast hits to 83 proteins in 15 species: Archae - 0; Bacteria - 0; Metazoa - 9; Fungi - 0; Plants - 75; Viruses - 0; Other Eukaryotes - 0 (source: NCBI BLink).	4.21581	3.47989	3.36566	5.75559	5.06706	4.75584	3.14741	3.845	4.57725	6.56357	5.49963	6.20895	0.492819	2.21865	9.12201	0.00252552	0.00663036	0.672198	2.21865	16.8096	4.13233e-05	0.000111246	0.050995	2.21865	0.102844	0.748443	0.872791	0.230374	2.21865	1.89778	0.168327	0.265861	0.179378	2.21865	0.604059	0.437033	0.610542
AT1G04570	Major facilitator superfamily protein	0.825777	1.18364	1.82632	0.494621	0.800062	0.58127	0.60527	0.327234	0.909763	0.431184	0.51559	0.307882	-0.98984	-0.278866	6.11531	0.0134016	0.0287898	-0.53247	-0.278866	1.35365	0.244641	0.312664	-1.04369	-0.278866	7.56871	0.00593902	0.0308561	-0.586324	-0.278866	1.49952	0.220745	0.328752	0.457369	-0.278866	0.547992	0.45914	0.630144
AT1G04580	aldehyde oxidase 4	0.0869239	0.142036	0.0521807	0.224828	0.355583	0.0528427	0.435795	0.0272695	0	0.0479093	0.286439	0.102627	1.15621	-2.42053	2.0682	0.150399	0.226039	1.53805	-2.42053	2.15514	0.142094	0.194813	-0.973693	-2.42053	0.948816	0.330021	0.554831	-0.591845	-2.42053	0.481888	0.487568	0.601548	0.381849	-2.42053	0.0944881	0.758547	0.856817
AT1G04590	BEST Arabidopsis thaliana protein match is: Pentatricopeptide repeat (PPR) superfamily protein (TAIR:AT4G21190.1); Has 111 Blast hits to 111 proteins in 15 species: Archae - 0; Bacteria - 0; Metazoa - 0; Fungi - 0; Plants - 109; Viruses - 0; Other Eukaryotes - 2 (source: NCBI BLink).	28.6631	28.6203	27.734	32.8248	35.6472	35.8802	28.0119	26.3151	27.5772	33.8719	33.3415	38.8957	0.294506	4.96173	15.674	7.52523e-05	0.000278172	0.365797	4.96173	22.7795	1.81695e-06	5.91167e-06	-0.0538309	4.96173	0.551644	0.457647	0.670329	0.0174594	4.96173	0.0496935	0.823597	0.876917	0.0712902	4.96173	0.446328	0.504084	0.668582
AT1G04600	myosin XI A	0.478081	0.165709	0.391355	0.449655	0.311135	0.369899	0.387373	0.299965	0.597032	0.479093	0.458302	0.974959	0.109251	-0.996267	0.0523928	0.818951	0.866673	0.576544	-0.996267	1.70277	0.191926	0.253131	0.284722	-0.996267	0.438353	0.507918	0.711235	0.752015	-0.996267	2.41482	0.120192	0.202747	0.467293	-0.996267	0.517003	0.472123	0.641623
AT1G04610	YUCCA 3	0.282503	0.213055	0.130452	0.0449655	0.0888957	0.211371	0.266319	0.163617	0.199011	0.0479093	0.0572878	0.256568	-0.910987	-2.07065	2.04851	0.152355	0.228576	-0.967481	-2.07065	1.94901	0.162694	0.219347	-0.00247486	-2.07065	2.66795e-05	0.995879	0.998701	-0.0589685	-2.07065	0.00484926	0.944483	0.962813	-0.0564937	-2.07065	0.00334687	0.953866	0.974861
AT3G11390	Cysteine/Histidine-rich C1 domain family protein	0.130386	0.0473455	0.0521807	0.0449655	0.133344	0.158528	0.242108	0.518121	0.227441	0	0	0	0.47327	-2.25547	0.370159	0.542917	0.63418	-6.32316	-2.25547	23.4864	1.25799e-06	4.17653e-06	2.01066	-2.25547	11.4164	0.000727994	0.00546282	-4.78578	-2.25547	8.38211	0.00378933	0.0112017	-6.79643	-2.25547	16.1927	5.72141e-05	0.000510261
AT1G04630	GRIM-19 protein	30.8797	32.2423	30.7083	36.1073	36.3584	40.0019	30.094	29.2057	29.9938	38.1837	33.6279	39.8194	0.259658	5.07801	12.1755	0.000484223	0.00151631	0.328401	5.07801	18.5545	1.65113e-05	4.69377e-05	-0.0714564	5.07801	0.968928	0.324948	0.549444	-0.00271265	5.07801	0.00121352	0.972211	0.981282	0.0687437	5.07801	0.417027	0.518424	0.681415
AT5G44260	Zinc finger C-x8-C-x5-C-x3-H type family protein	11.3218	8.99564	5.87033	11.4662	15.1567	13.105	17.2865	12.6803	9.18292	49.6819	54.1369	43.8732	0.556573	4.40648	8.1574	0.00428858	0.0105678	1.95271	4.40648	95.4243	1.53653e-22	2.02173e-21	0.497422	4.40648	5.99507	0.0143459	0.0621171	1.89355	4.40648	106.004	7.3601e-25	3.98102e-23	1.39613	4.40648	26.3044	2.91625e-07	4.71429e-06
AT1G04640	lipoyltransferase 2	45.9175	42.1138	42.9447	40.379	44.1367	42.0099	44.1847	41.1225	43.6971	50.3048	43.4241	50.1334	-0.0501355	5.46679	0.448545	0.503027	0.598269	0.162775	5.46679	4.63597	0.0313084	0.0508667	-0.0221006	5.46679	0.0929407	0.760471	0.880289	0.19081	5.46679	6.00609	0.0142566	0.0345974	0.21291	5.46679	4.00539	0.045355	0.12281
AT1G04650	unknown protein; Has 30201 Blast hits to 17322 proteins in 780 species: Archae - 12; Bacteria - 1396; Metazoa - 17338; Fungi - 3422; Plants - 5037; Viruses - 0; Other Eukaryotes - 2996 (source: NCBI BLink).	1.73848	1.37302	1.87851	1.52883	1.51123	1.84949	1.30738	1.49982	1.44994	1.72473	1.08847	1.43678	-0.0344871	0.68023	0.0246708	0.87519	0.910636	0.0145532	0.68023	0.00377781	0.95099	0.962192	-0.229272	0.68023	1.28216	0.257498	0.479022	-0.180232	0.68023	0.513786	0.473504	0.588215	0.0490403	0.68023	0.0230412	0.87935	0.932466
AT1G04660	glycine-rich protein	0.977894	1.44404	0.965343	0.809379	1.51123	1.00401	1.04107	1.00897	0.653892	1.054	1.54677	0.513137	-0.0229021	0.150971	0.00482678	0.944612	0.959571	0.201903	0.150971	0.320951	0.571037	0.638338	-0.318725	0.150971	1.02198	0.312049	0.537069	-0.0939197	0.150971	0.0650187	0.798733	0.85918	0.224805	0.150971	0.214764	0.643059	0.775694
AT2G01008	FUNCTIONS IN: molecular_function unknown; INVOLVED IN: biological_process unknown; LOCATED IN: cellular_component unknown; BEST Arabidopsis thaliana protein match is: maternal effect embryo arrest 38 (TAIR:AT3G43160.1).	0.21731	0.307745	0.286994	1.66372	1.51123	2.06087	0.121054	0.109078	0.284301	6.56357	6.18708	6.36289	2.66959	0.951982	88.5215	5.02862e-21	9.97402e-20	5.30204	0.951982	388.447	1.80299e-86	1.49723e-84	-0.755366	0.951982	3.03292	0.0815913	0.226446	1.87709	0.951982	94.5498	2.39006e-22	1.09206e-20	2.63245	0.951982	30.7854	2.88201e-08	5.67694e-07
AT3G09940	monodehydroascorbate reductase	0.717122	2.15422	0.313084	1.84359	3.86697	4.06889	3.8011	3.845	1.36465	2.20383	9.73892	5.59319	2.12458	1.63289	13.5817	0.000228404	0.000769406	0.895243	1.63289	3.11707	0.0774759	0.114667	2.00946	1.63289	12.3866	0.000432419	0.00350648	0.780123	1.63289	2.3344	0.126544	0.211202	-1.22933	1.63289	2.68255	0.101453	0.223414
AT1G04700	PB1 domain-containing protein tyrosine kinase	1.10828	0.710182	1.25234	0.989241	1.1112	1.21538	0.944222	1.52709	1.08034	1.054	0.802029	1.43678	0.108936	0.223025	0.133581	0.714748	0.784482	-0.0970671	0.223025	0.103761	0.747362	0.795921	0.208054	0.223025	0.579682	0.446437	0.66136	0.00205092	0.223025	4.07617e-05	0.994906	0.997248	-0.206003	0.223025	0.236273	0.626911	0.76304
AT4G39675	unknown protein; Has 30201 Blast hits to 17322 proteins in 780 species: Archae - 12; Bacteria - 1396; Metazoa - 17338; Fungi - 3422; Plants - 5037; Viruses - 0; Other Eukaryotes - 2996 (source: NCBI BLink).	0	0	0.0260904	0.314759	0.177791	0	0.0726325	0	0.0284301	0.862367	0.458302	0.667077	3.92001	-2.0285	15.5439	8.06098e-05	0.000296171	4.09664	-2.0285	36.7963	1.31141e-09	6.13065e-09	1.69991	-2.0285	2.08521	0.148732	0.33863	1.87654	-2.0285	10.0416	0.00153047	0.00512194	0.176631	-2.0285	0.0201934	0.886998	0.936991
AT1G04730	P-loop containing nucleoside triphosphate hydrolases superfamily protein	7.21468	6.46265	6.31387	7.41931	6.75608	7.87356	7.6022	7.11735	7.22125	5.74912	7.5047	8.72332	0.13657	2.85407	1.08484	0.297617	0.394164	0.03005	2.85407	0.0475502	0.827382	0.862911	0.133092	2.85407	1.16481	0.28047	0.504	0.0265722	2.85407	0.0337125	0.85432	0.898355	-0.10652	2.85407	0.313919	0.575285	0.724018
AT1G20440	cold-regulated 47	132.863	152.997	141.645	144.204	191.037	123.599	127.978	144.147	126.343	541.998	528.709	519.192	0.0200106	7.92626	0.0329536	0.855951	0.895834	1.9964	7.92626	370.931	1.1733e-82	9.24459e-81	-0.101444	7.92626	1.02165	0.312127	0.537131	1.87495	7.92626	257.659	5.55628e-58	1.9172e-55	1.97639	7.92626	169.41	9.95711e-39	3.26675e-36
AT1G04760	vesicle-associated membrane protein 726	0.869239	1.11262	0.991434	1.70869	1.15564	1.1097	0.774746	0.709008	0.739183	1.19773	0.630165	0.872332	0.427508	0.0602075	2.71575	0.0993624	0.160327	0.29729	0.0602075	0.981922	0.321725	0.394914	-0.412967	0.0602075	2.56565	0.109207	0.276374	-0.543185	0.0602075	3.34913	0.0672407	0.126546	-0.130217	0.0602075	0.107878	0.742574	0.846102
AT1G04770	Tetratricopeptide repeat (TPR)-like superfamily protein	7.88834	6.08389	3.83528	3.7771	3.55583	3.2234	5.93165	5.48118	3.98022	2.0601	2.06236	2.36043	-0.789577	2.13342	12.2891	0.000455605	0.00143478	-1.24784	2.13342	28.9921	7.2674e-08	2.82084e-07	-0.245962	2.13342	1.3314	0.248556	0.469058	-0.704224	2.13342	8.28952	0.00398746	0.0117096	-0.458262	2.13342	1.98747	0.158606	0.307874
AT1G04778	unknown protein; FUNCTIONS IN: molecular_function unknown; INVOLVED IN: biological_process unknown; LOCATED IN: cellular_component unknown; Has 0 Blast hits to 0 proteins in 0 species (source: NCBI BLink).	0.391157	0.118364	0.313084	0.449655	0.444479	0.475584	0.217897	0.245426	0.0852903	0.0958186	0.343727	0.256568	0.696695	-1.53581	2.13511	0.14396	0.218098	0.288763	-1.53581	0.240664	0.623727	0.686162	-0.587985	-1.53581	1.40386	0.236079	0.453987	-0.995917	-1.53581	3.20607	0.0733654	0.135847	-0.407932	-1.53581	0.287654	0.591728	0.737412
AT1G80920	Chaperone DnaJ-domain superfamily protein	87.6193	77.2204	70.0526	143.98	124.276	135.224	97.8359	94.9525	87.3373	496.053	513.069	464.696	0.793612	7.64386	76.326	2.40495e-18	4.01755e-17	2.39511	7.64386	685.688	3.87152e-151	6.67937e-149	0.267464	7.64386	8.83656	0.00295255	0.0175333	1.86897	7.64386	429.95	1.66624e-95	1.75507e-92	1.6015	7.64386	161.73	4.73782e-37	1.39438e-34
AT5G39520	Protein of unknown function (DUF1997)	1.56463	1.60975	1.17407	4.76634	4.22255	2.53645	4.57584	2.18156	2.55871	17.3911	9.05147	15.1375	1.425	2.37762	26.4003	2.77504e-07	1.57284e-06	2.34984	2.37762	68.309	1.39784e-16	1.21631e-15	0.942736	2.37762	11.1198	0.000854106	0.00625678	1.86758	2.37762	48.4104	3.45734e-12	6.14492e-11	0.924843	2.37762	5.63372	0.0176182	0.0595094
AT1G18830	Transducin/WD40 repeat-like superfamily protein	0.108655	0.331418	0.339175	0.179862	0.0888957	0.211371	0.363162	0.299965	0.369591	0.67073	0.401014	0.667077	-0.739003	-1.33307	1.76672	0.183788	0.266707	0.757588	-1.33307	3.27544	0.0703242	0.105187	0.370252	-1.33307	0.764919	0.381793	0.6047	1.86684	-1.33307	12.2491	0.000465492	0.00180261	1.49659	-1.33307	4.6546	0.0309705	0.0919468
AT3G07350	Protein of unknown function (DUF506)	4.69389	2.67502	3.20911	14.1192	14.0455	15.0073	8.35273	5.78114	4.97527	50.6401	55.4546	51.2623	2.15148	4.26284	201.117	1.19135e-45	5.50637e-44	3.16278	4.26284	486.82	7.01067e-108	7.58403e-106	0.854796	4.26284	28.1725	1.10967e-07	2.07357e-06	1.8661	4.26284	225.527	5.63571e-51	1.42769e-48	1.0113	4.26284	24.7358	6.57511e-07	9.73282e-06
AT4G04745	unknown protein; BEST Arabidopsis thaliana protein match is: unknown protein (TAIR:AT4G21902.1); Has 32 Blast hits to 32 proteins in 9 species: Archae - 0; Bacteria - 0; Metazoa - 0; Fungi - 0; Plants - 32; Viruses - 0; Other Eukaryotes - 0 (source: NCBI BLink).	0.152117	0.2604	0.0782711	0.40469	0.488927	0.317056	0.60527	0.654469	0.682323	0.287456	0.171863	0.153941	1.29805	-1.21803	8.16035	0.00428161	0.0105534	-1.62046	-1.21803	13.8418	0.000198865	0.000484231	1.95679	-1.21803	27.5587	1.52398e-07	2.76514e-06	-0.961721	-1.21803	3.52673	0.060387	0.115781	-2.91851	-1.21803	21.1972	4.14373e-06	5.01684e-05
AT1G52855	unknown protein; BEST Arabidopsis thaliana protein match is: unknown protein (TAIR:AT3G15534.1); Has 35333 Blast hits to 34131 proteins in 2444 species: Archae - 798; Bacteria - 22429; Metazoa - 974; Fungi - 991; Plants - 531; Viruses - 0; Other Eukaryotes - 9610 (source: NCBI BLink).	0.977894	1.25465	0.73053	0.494621	0.488927	0.686955	2.6874	0.981703	1.22249	1.86846	2.06236	2.10386	-0.838684	0.333123	5.38853	0.0202695	0.0411835	0.588356	0.333123	3.29607	0.0694459	0.104036	0.429152	0.333123	1.80591	0.178999	0.381341	1.85619	0.333123	26.6351	2.45738e-07	2.02635e-06	1.42704	0.333123	8.63565	0.00329648	0.0157452
AT3G54830	Transmembrane amino acid transporter family protein	3.45522	5.87084	4.43536	3.32745	4.75592	3.06488	11.8633	14.971	18.508	14.5165	8.30673	15.548	-0.274749	3.20218	1.36651	0.242413	0.334372	-0.173774	3.20218	0.621321	0.430557	0.504227	1.74279	3.20218	60.4484	7.55342e-15	4.17587e-13	1.84377	3.20218	60.152	8.78056e-15	2.11717e-13	0.100976	3.20218	0.0985638	0.75356	0.853833
AT5G24080	Protein kinase superfamily protein	0.347695	0.0710182	0.182632	0.224828	0.222239	0.58127	0.411584	0.0818086	0.511742	1.24564	1.14576	1.18021	0.769853	-0.878804	1.69035	0.193555	0.278508	1.7264	-0.878804	11.9864	0.000535913	0.00121836	0.886	-0.878804	2.5772	0.108413	0.275129	1.84254	-0.878804	12.1279	0.000496741	0.00190921	0.956543	-0.878804	1.50296	0.220216	0.386222
AT1G04860	ubiquitin-specific protease 2	40.3761	36.9295	37.544	31.5208	33.3359	33.0795	40.1657	42.8677	39.9727	32.0992	34.4872	34.4315	-0.230727	5.19616	10.4902	0.00120009	0.00341303	-0.285008	5.19616	15.7384	7.27311e-05	0.000189182	0.098256	5.19616	2.13286	0.144172	0.332026	0.0439756	5.19616	0.337753	0.561129	0.667809	-0.0542804	5.19616	0.287404	0.591889	0.737424
AT1G04870	protein arginine methyltransferase 10	38.8115	37.4739	34.361	46.3145	44.2701	47.9283	39.6815	36.5412	35.9357	45.418	44.2262	47.927	0.322319	5.3713	18.8402	1.42141e-05	6.06537e-05	0.294255	5.3713	15.3684	8.84552e-05	0.000226897	0.0194447	5.3713	0.0715572	0.789083	0.896595	-0.00861886	5.3713	0.0127078	0.910245	0.938959	-0.0280636	5.3713	0.0707653	0.790226	0.876838
AT1G04880	HMG (high mobility group) box protein with ARID/BRIGHT DNA-binding domain	0.152117	0.355091	0.260904	0.539586	0.0888957	0.158528	0.217897	0.218156	0.170581	0.239546	0.229151	0.205255	-0.351805	-1.78858	0.349089	0.554629	0.644925	0.144969	-1.78858	0.0631474	0.801589	0.841668	-0.319402	-1.78858	0.426647	0.513639	0.716226	0.177372	-1.78858	0.0696916	0.791786	0.853543	0.496774	-1.78858	0.357252	0.550037	0.705817
AT5G18130	unknown protein; BEST Arabidopsis thaliana protein match is: unknown protein (TAIR:AT3G03870.2); Has 1807 Blast hits to 1807 proteins in 277 species: Archae - 0; Bacteria - 0; Metazoa - 736; Fungi - 347; Plants - 385; Viruses - 0; Other Eukaryotes - 339 (source: NCBI BLink).	23.5781	19.6957	17.5066	17.8063	18.6681	15.9057	13.5823	11.0442	10.3201	61.9946	67.4277	58.241	-0.182511	4.78042	2.50893	0.113203	0.178065	2.44883	4.78042	435.531	1.01657e-96	9.64201e-95	-0.793044	4.78042	45.4555	1.56147e-11	5.60029e-10	1.8383	4.78042	267.697	3.60364e-60	1.33555e-57	2.63134	4.78042	262.186	5.72935e-59	6.03482e-56
AT1G02620	Ras-related small GTP-binding family protein	2.97714	2.604	2.21768	2.4731	3.28914	3.27625	3.02635	2.89057	2.21755	11.7378	11.744	8.62069	0.20439	2.17211	1.10929	0.292235	0.389174	1.97819	2.17211	126.152	2.84787e-29	5.31169e-28	0.0598924	2.17211	0.107445	0.743072	0.869535	1.83369	2.17211	98.0437	4.09247e-23	1.98793e-21	1.7738	2.17211	46.305	1.01204e-11	3.40401e-10
AT1G04920	sucrose phosphate synthase 3F	2.49906	1.58607	2.50467	2.608	2.1335	1.95518	1.7916	2.04522	1.93325	1.82055	2.11965	2.2578	-0.00798407	1.12441	0.00138542	0.970309	0.978621	0.101608	1.12441	0.208439	0.647993	0.70865	-0.229512	1.12441	1.28662	0.256672	0.478128	-0.119919	1.12441	0.264591	0.606984	0.706172	0.109593	1.12441	0.125899	0.722723	0.833141
AT3G61028	Putative endonuclease or glycosyl hydrolase	0.152117	0.118364	0.208723	0.494621	0.355583	0.528427	0.121054	0.0818086	0.0852903	2.68292	1.08847	1.4881	1.50359	-0.895992	9.11338	0.00253746	0.00665735	4.02097	-0.895992	70.1366	5.53369e-17	4.97064e-16	-0.685158	-0.895992	1.36194	0.243202	0.46275	1.83223	-0.895992	19.0208	1.29303e-05	7.50069e-05	2.51738	-0.895992	11.9657	0.00054189	0.00352955
AT1G04940	translocon at the inner envelope membrane of chloroplasts 20	2.93368	4.49782	4.5919	2.4731	2.97801	2.21939	3.51057	3.16327	3.66748	2.87456	1.8905	2.30911	-0.678436	1.7031	10.8332	0.000996983	0.00289127	-0.537168	1.7031	6.49329	0.0108283	0.0195125	-0.253752	1.7031	1.8082	0.178724	0.381079	-0.112485	1.7031	0.242342	0.62252	0.719188	0.141267	1.7031	0.22665	0.634019	0.768681
AT1G14880	PLANT CADMIUM RESISTANCE 1	3.45522	3.00644	2.9743	1.39393	1.1112	2.11371	0.774746	7.2537	4.12237	1.24564	5.44234	11.9561	-1.03301	1.7948	3.45047	0.0632339	0.109767	0.410027	1.7948	0.471185	0.492442	0.563544	0.386649	1.7948	0.479696	0.48856	0.695812	1.82969	1.7948	9.55217	0.00199714	0.00643618	1.44304	1.7948	3.13437	0.076658	0.181193
AT1G04950	TATA BOX ASSOCIATED FACTOR II 59	36.8557	33.781	33.4478	35.208	39.9586	38.8922	35.9289	39.1863	32.4388	45.6576	40.9035	42.8982	0.131056	5.24153	2.42004	0.119792	0.186735	0.26777	5.24153	10.0669	0.00150955	0.00316374	0.0473968	5.24153	0.332677	0.564087	0.752285	0.18411	5.24153	4.54608	0.0329941	0.0703058	0.136713	5.24153	1.31554	0.251395	0.422503
AT3G18250	Putative membrane lipoprotein	0.21731	0.355091	0.286994	1.70869	1.20009	1.00401	0.702114	0.57266	0.682323	4.74302	2.8071	5.95238	2.18621	0.615003	38.2452	6.2391e-10	4.97463e-09	2.83045	0.615003	91.8129	9.5269e-22	1.19462e-20	1.1845	0.615003	10.7879	0.00102163	0.00726062	1.82874	0.615003	39.709	2.94767e-10	3.97786e-09	0.644247	0.615003	1.80472	0.179143	0.335055
AT1G04970	lipid-binding serum glycoprotein family protein	25.2297	25.3535	26.0121	22.0781	28.9356	24.519	28.3509	26.2606	26.1273	28.2665	28.9876	31.0448	-0.0555503	4.73888	0.398378	0.527928	0.621532	0.128192	4.73888	2.36079	0.124419	0.173556	0.0770426	4.73888	0.930982	0.334608	0.559534	0.260785	4.73888	8.15433	0.00429586	0.0124798	0.183743	4.73888	2.29575	0.129728	0.266255
AT4G01026	PYR1-like 7	8.01873	8.47484	10.0709	8.90317	10.3564	10.2515	8.76432	8.34448	8.75647	29.8954	37.3516	36.2788	0.164874	3.85587	2.03937	0.153273	0.229702	2.01229	3.85587	354.047	5.56932e-79	4.22193e-77	-0.0236789	3.85587	0.0463379	0.829563	0.919085	1.82374	3.85587	268.617	2.27207e-60	8.57944e-58	1.84742	3.85587	139.316	3.75665e-32	8.17195e-30
AT1G04985	unknown protein; Has 37 Blast hits to 37 proteins in 11 species: Archae - 0; Bacteria - 0; Metazoa - 0; Fungi - 0; Plants - 37; Viruses - 0; Other Eukaryotes - 0 (source: NCBI BLink).	44.3746	39.8649	38.7442	48.9225	50.3594	49.6193	43.5068	43.3858	39.3188	51.9337	50.757	51.5702	0.276219	5.51942	14.5533	0.000136249	0.000480147	0.289191	5.51942	15.8034	7.02754e-05	0.000183128	0.0382729	5.51942	0.292348	0.58872	0.770279	0.0512455	5.51942	0.476783	0.489883	0.603994	0.0129726	5.51942	0.0159984	0.899348	0.944036
AT5G54165	unknown protein; FUNCTIONS IN: molecular_function unknown; INVOLVED IN: biological_process unknown; LOCATED IN: cellular_component unknown; Has 30201 Blast hits to 17322 proteins in 780 species: Archae - 12; Bacteria - 1396; Metazoa - 17338; Fungi - 3422; Plants - 5037; Viruses - 0; Other Eukaryotes - 2996 (source: NCBI BLink).	0.195579	0.165709	0.156542	0.134897	0.755614	0.475584	0.0726325	0.0272695	0.11372	1.19773	1.83321	2.05255	1.43222	-0.793199	7.89182	0.00496588	0.0120132	4.49829	-0.793199	80.2368	3.32121e-19	3.49828e-18	-1.24475	-0.793199	4.04742	0.0442389	0.145761	1.82133	-0.793199	17.7774	2.4831e-05	0.000135039	3.06608	-0.793199	16.4985	4.86893e-05	0.000446367
AT1G05000	Phosphotyrosine protein phosphatases superfamily protein	1.8254	1.87015	1.74805	2.83283	2.00015	2.21939	2.15476	2.64515	2.04697	2.53919	2.06236	2.30911	0.373967	1.15967	3.67127	0.055358	0.0979039	0.0199225	1.15967	0.0103099	0.919124	0.936866	0.328555	1.15967	3.3743	0.0662209	0.194951	-0.0254896	1.15967	0.0146682	0.903602	0.934369	-0.354045	1.15967	1.64426	0.199742	0.360715
AT1G78440	Arabidopsis thaliana gibberellin 2-oxidase 1	0.239041	0.165709	0.443536	0.314759	1.06675	0.369899	0.0726325	0.0545391	0.0852903	2.15592	1.66135	1.28284	0.802888	-0.691978	2.47993	0.115308	0.180765	4.51134	-0.691978	74.8049	5.19602e-18	5.01389e-17	-1.89407	-0.691978	10.1224	0.00146481	0.00978477	1.81438	-0.691978	15.4102	8.65215e-05	0.000408675	3.70845	-0.691978	24.347	8.04518e-07	1.15917e-05
AT1G11260	sugar transporter 1	216.919	184.742	154.872	238.677	284.555	262.681	349.483	457.201	302.07	908.791	982.485	870.895	0.503288	8.78059	15.8436	6.87971e-05	0.000256394	1.3939	8.78059	111.07	5.71093e-26	8.98529e-25	0.922705	8.78059	48.6398	3.0757e-12	1.20694e-10	1.81332	8.78059	209.139	2.11683e-47	4.60479e-45	0.890614	8.78059	24.4976	7.44034e-07	1.08609e-05
AT1G05030	Major facilitator superfamily protein	18.58	17.4705	17.9502	14.5688	15.779	14.1618	15.8097	19.4159	18.309	15.7622	15.7541	13.8547	-0.277398	4.06044	9.07425	0.00259234	0.00677998	-0.248011	4.06044	6.81675	0.00903065	0.0165202	-0.00388065	4.06044	0.00198622	0.964452	0.98568	0.0255067	4.06044	0.0652059	0.798449	0.858921	0.0293874	4.06044	0.0491807	0.824495	0.899477
AT1G05055	general transcription factor II H2	10.3439	10.1793	10.3318	8.85821	10.5786	11.1498	9.70854	9.57161	9.7231	9.72559	10.8274	8.46675	-0.0140272	3.32534	0.0181317	0.892886	0.924052	-0.00262889	3.32534	0.000595973	0.980524	0.985002	-0.0892103	3.32534	0.841177	0.35906	0.583768	-0.077812	3.32534	0.466098	0.494788	0.607906	0.0113983	3.32534	0.00578496	0.939372	0.966116
AT5G49525	unknown protein; Has 23 Blast hits to 23 proteins in 7 species: Archae - 0; Bacteria - 0; Metazoa - 0; Fungi - 0; Plants - 23; Viruses - 0; Other Eukaryotes - 0 (source: NCBI BLink).	0.412888	0.284073	0.521807	0.40469	0.400031	0.634112	0.387373	0.136348	0.255871	1.91637	1.54677	1.53941	0.225898	-0.513805	0.336065	0.56211	0.651843	2.6455	-0.513805	58.4986	2.03438e-14	1.5057e-13	-0.606955	-0.513805	2.49972	0.113867	0.283517	1.81265	-0.513805	26.7659	2.29652e-07	1.90312e-06	2.4196	-0.513805	21.46	3.61286e-06	4.45497e-05
AT1G05065	CLAVATA3/ESR-RELATED 20	1.10828	1.13629	0.834891	0.584552	0.533374	0.264213	0.338951	0.627199	0.710753	0.335365	0.51559	0.153941	-1.12971	-0.514624	9.40837	0.00215997	0.00575981	-0.73864	-0.514624	2.86965	0.0902647	0.131017	-0.891016	-0.514624	7.48646	0.00621646	0.0320397	-0.499947	-0.514624	1.08659	0.297228	0.414438	0.391069	-0.514624	0.438262	0.507962	0.671919
AT5G01520	RING/U-box superfamily protein	3.17272	2.41462	2.79167	4.36166	4.57813	4.01605	3.19583	4.69036	4.29295	15.1393	17.3009	12.9824	0.628438	2.64499	12.8939	0.00032966	0.00107224	1.88124	2.64499	139.331	3.72864e-32	8.08465e-31	0.551615	2.64499	10.779	0.00102656	0.00728527	1.80442	2.64499	121.305	3.27604e-28	2.20011e-26	1.2528	2.64499	28.3605	1.00698e-07	1.77714e-06
AT1G05090	dentin sialophosphoprotein-related	1.67328	2.15422	1.69587	2.69793	2.00015	2.00802	1.74318	1.55436	1.93325	2.82665	2.92168	2.10386	0.283709	1.08983	1.8697	0.17151	0.251937	0.584037	1.08983	7.74987	0.00537164	0.0102169	-0.0794534	1.08983	0.162648	0.68673	0.833621	0.220874	1.08983	1.0229	0.311831	0.429503	0.300327	1.08983	1.04252	0.307237	0.48381
AT1G05100	mitogen-activated protein kinase kinase kinase 18	0.89097	0.804873	1.0697	0.494621	0.888957	0.739798	0.726325	0.627199	0.739183	0.862367	1.03118	0.923646	-0.375161	-0.18331	1.74019	0.187115	0.270649	0.419549	-0.18331	2.08634	0.148622	0.202587	-0.393523	-0.18331	2.47925	0.115357	0.285652	0.401187	-0.18331	1.56801	0.210496	0.316432	0.79471	-0.18331	3.82391	0.0505261	0.133243
AT1G05120	Helicase protein with RING/U-box domain	22.7741	22.6548	23.1682	20.7741	21.5572	21.7183	22.1771	23.1791	21.9765	20.8885	24.3473	23.0398	-0.0993219	4.48763	1.80663	0.178913	0.261128	0.0169535	4.48763	0.0510975	0.821165	0.857588	-0.0266745	4.48763	0.14971	0.698812	0.841477	0.0896009	4.48763	1.26646	0.260431	0.374372	0.116275	4.48763	1.21895	0.269567	0.442853
AT5G24530	2-oxoglutarate (2OG) and Fe(II)-dependent oxygenase superfamily protein	4.45485	5.65778	5.50507	7.01462	8.22286	5.60133	10.7738	11.126	15.5797	19.3074	24.1754	39.4602	0.421162	3.46511	4.67387	0.0306248	0.0588982	0.990514	3.46511	25.0633	5.54777e-07	1.92589e-06	1.23156	3.46511	41.588	1.12683e-10	3.58524e-09	1.80091	3.46511	79.4818	4.86685e-19	1.7239e-17	0.569353	3.46511	4.20959	0.0401961	0.111853
AT1G05150	Calcium-binding tetratricopeptide family protein	35.4867	32.5737	34.4132	34.3087	31.6024	35.2461	38.2289	42.7314	37.9258	31.5243	30.4198	29.9672	-0.0200881	5.11897	0.0703117	0.790883	0.845826	-0.370557	5.11897	23.2157	1.44808e-06	4.77908e-06	0.213889	5.11897	8.74302	0.00310789	0.0182132	-0.136579	5.11897	2.89966	0.0885981	0.158486	-0.350469	5.11897	10.5301	0.00117448	0.00667539
AT4G25850	OSBP(oxysterol binding protein)-related protein 4B	0.586736	0.473455	0.365265	0.40469	0.133344	0.0528427	0.338951	0.163617	0.255871	0.862367	0.572878	0.307882	-1.51115	-1.1771	7.07598	0.00781239	0.0179795	1.18533	-1.1771	6.24671	0.0124424	0.022148	-0.89645	-1.1771	4.1263	0.0422215	0.140851	1.80004	-1.1771	9.23695	0.0023718	0.00746921	2.69649	-1.1771	13.3065	0.000264488	0.00192195
AT1G05170	Galactosyltransferase family protein	10.3222	12.2625	14.5323	8.67834	8.17841	9.406	9.78117	10.4442	12.1112	8.43204	6.98911	8.15887	-0.485815	3.33441	13.0377	0.000305279	0.000999436	-0.450114	3.33441	11.1039	0.000861458	0.00188956	-0.185133	3.33441	2.12289	0.145113	0.333273	-0.149433	3.33441	1.09721	0.29488	0.411823	0.0357005	3.33441	0.0348475	0.851915	0.915208
AT1G05180	NAD(P)-binding Rossmann-fold superfamily protein	32.4661	31.9345	30.0822	32.1953	35.825	34.0835	32.0309	32.3417	32.0123	38.9982	35.5757	37.5103	0.111183	5.07416	2.47822	0.115433	0.180919	0.219118	5.07416	9.51956	0.00203293	0.00417197	0.027949	5.07416	0.170007	0.680106	0.828825	0.135884	5.07416	3.40291	0.0650816	0.123189	0.107935	5.07416	1.16262	0.280922	0.454054
AT1G05190	Ribosomal protein L6 family	445.376	480.272	477.036	504.198	506.484	507.131	479.374	490.852	512.794	520.822	450.11	495.895	0.113837	8.93437	2.50607	0.113408	0.178345	-0.0156211	8.93437	0.0471041	0.828181	0.863429	0.0803501	8.93437	1.25537	0.262529	0.484864	-0.0491084	8.93437	0.463044	0.496205	0.609124	-0.129459	8.93437	1.61912	0.203214	0.365576
AT1G23390	Kelch repeat-containing F-box family protein	75.3413	49.3576	40.5183	62.637	68.6275	68.3256	115.582	89.3895	66.697	235.043	229.208	226.037	0.424994	6.82911	6.95423	0.00836213	0.0190413	1.36302	6.82911	68.6458	1.17836e-16	1.03251e-15	0.852171	6.82911	24.7697	6.46041e-07	1.04268e-05	1.7902	6.82911	139.702	3.09276e-32	2.62269e-30	0.938025	6.82911	17.2937	3.20242e-05	0.000310364
AT1G05205	unknown protein; Has 44 Blast hits to 44 proteins in 16 species: Archae - 0; Bacteria - 0; Metazoa - 0; Fungi - 0; Plants - 44; Viruses - 0; Other Eukaryotes - 0 (source: NCBI BLink).	8.95316	9.18502	8.53155	8.90317	8.62289	7.71503	8.42537	6.65377	7.56241	7.61758	5.84335	7.38917	-0.0769905	3.01299	0.401216	0.526462	0.620098	-0.114983	3.01299	0.796398	0.372172	0.446513	-0.234464	3.01299	4.1224	0.042319	0.141061	-0.272457	3.01299	4.11343	0.0425441	0.0866336	-0.0379925	3.01299	0.0459648	0.83024	0.902678
AT1G05210	Transmembrane protein 97, predicted	2.91195	2.74604	2.81776	3.23752	3.95586	3.38193	2.39687	2.80876	2.644	2.77874	2.69253	3.13013	0.320636	1.58391	4.22644	0.0397989	0.0738521	0.136359	1.58391	0.646154	0.421491	0.495349	-0.114386	1.58391	0.59666	0.439855	0.656095	-0.298663	1.58391	2.90331	0.0883979	0.158226	-0.184277	1.58391	0.643218	0.422548	0.597612
AT1G05230	homeodomain GLABROUS 2	16.3851	17.8966	16.6196	7.32938	8.57844	11.3083	16.7539	21.1066	21.152	9.39022	11.1711	9.3904	-0.982825	3.8586	57.3162	3.71083e-14	4.49817e-13	-0.995142	3.8586	65.2539	6.5844e-16	5.44294e-15	0.226962	3.8586	4.07853	0.0434315	0.143787	0.214645	3.8586	2.36298	0.124245	0.208076	-0.0123169	3.8586	0.00468468	0.945432	0.969508
AT1G05260	Peroxidase superfamily protein	1.65155	1.0416	1.51324	1.39393	1.60012	1.37391	1.04107	0.954434	0.625462	1.43728	1.77592	1.94992	0.0555892	0.482504	0.0478826	0.82679	0.873047	0.961126	0.482504	12.7436	0.000357221	0.000835463	-0.671917	0.482504	7.25673	0.00706356	0.0354649	0.23362	0.482504	0.739817	0.38972	0.508141	0.905537	0.482504	6.02452	0.0141085	0.0500804
AT1G49900	C2H2 type zinc finger transcription factor family	0.412888	0.213055	0.208723	0.089931	0.266687	0.211371	0.363162	0.409043	0.284301	0.431184	0.802029	0.769705	-0.570892	-1.23836	1.19553	0.274217	0.369407	0.897191	-1.23836	4.80286	0.0284126	0.046658	0.318906	-1.23836	0.605892	0.436339	0.652649	1.78699	-1.23836	12.5102	0.000404731	0.00159666	1.46808	-1.23836	4.94131	0.0262222	0.0812014
AT1G05300	zinc transporter 5 precursor	3.17272	2.39095	2.66122	1.79862	1.77791	1.37391	1.7916	1.79979	1.96168	2.63501	1.14576	1.38547	-0.725407	1.06214	10.5656	0.00115209	0.00329194	-0.28451	1.06214	1.2003	0.273261	0.3441	-0.569479	1.06214	7.90616	0.00492668	0.0265119	-0.128582	1.06214	0.213178	0.644288	0.736748	0.440897	1.06214	1.62862	0.201894	0.363519
AT1G05310	Pectin lyase-like superfamily protein	9.73547	9.82418	9.28817	9.48772	9.4674	9.14179	9.3938	8.39902	6.85166	12.6481	10.4837	6.67077	-0.0378222	3.22976	0.0675382	0.794955	0.848739	0.347499	3.22976	4.79722	0.0285056	0.0467839	-0.223446	3.22976	2.49865	0.113944	0.28364	0.161874	3.22976	0.992522	0.319127	0.436876	0.385321	3.22976	3.2023	0.0735348	0.175741
AT1G05320	FUNCTIONS IN: molecular_function unknown; INVOLVED IN: biological_process unknown; LOCATED IN: cellular_component unknown; EXPRESSED IN: fruit, egg cell; CONTAINS InterPro DOMAIN/s: Prefoldin (InterPro:IPR009053); BEST Arabidopsis thaliana protein match is: unknown protein (TAIR:AT2G32240.1); Has 267650 Blast hits to 119772 proteins in 3899 species: Archae - 3706; Bacteria - 62589; Metazoa - 1065…	25.5339	28.0048	26.7165	15.1983	17.1569	17.4381	23.6782	25.7697	26.639	12.8876	17.0718	15.8559	-0.689731	4.44228	57.1748	3.98745e-14	4.81018e-13	-0.708315	4.44228	53.1516	3.08779e-13	2.06814e-12	-0.0775861	4.44228	0.847015	0.357398	0.582176	-0.0961708	4.44228	0.862135	0.353142	0.471382	-0.0185847	4.44228	0.0193833	0.889273	0.938068
AT1G05330	unknown protein; Has 6 Blast hits to 6 proteins in 2 species: Archae - 0; Bacteria - 0; Metazoa - 0; Fungi - 0; Plants - 6; Viruses - 0; Other Eukaryotes - 0 (source: NCBI BLink).	0.152117	0.0710182	0.0260904	0	0.177791	0.317056	0.0242108	0	0	0.527002	0.286439	0.256568	0.932367	-2.33615	1.48351	0.223226	0.312135	4.81433	-2.33615	25.4168	4.61874e-07	1.61911e-06	-2.79272	-2.33615	6.83214	0.0089532	0.0428607	1.08924	-2.33615	2.36882	0.12378	0.207472	3.88196	-2.33615	9.17207	0.00245737	0.0123566
AT4G33960	unknown protein; FUNCTIONS IN: molecular_function unknown; INVOLVED IN: biological_process unknown; LOCATED IN: endomembrane system; EXPRESSED IN: 20 plant structures; EXPRESSED DURING: 10 growth stages; BEST Arabidopsis thaliana protein match is: unknown protein (TAIR:AT2G15830.1); Has 32 Blast hits to 32 proteins in 4 species: Archae - 0; Bacteria - 0; Metazoa - 0; Fungi - 0; Plants - 32; Virus…	1.34732	1.96484	0.965343	0.40469	0.533374	0.58127	1.16212	1.39075	0.909763	2.82665	1.08847	1.69335	-1.47959	0.337927	15.3207	9.07146e-05	0.000330506	0.594222	0.337927	3.00119	0.0832033	0.122204	-0.289328	0.337927	0.823804	0.36407	0.58841	1.78448	0.337927	20.0481	7.55189e-06	4.62897e-05	2.07381	0.337927	16.4181	5.07967e-05	0.000463141
AT1G05350	NAD(P)-binding Rossmann-fold superfamily protein	28.0764	28.5493	26.1947	34.0839	30.8913	33.2381	28.2056	29.6965	30.8467	33.6323	32.3103	32.071	0.244602	4.93361	11.2882	0.00078003	0.00232631	0.144699	4.93361	3.85858	0.0494923	0.0766462	0.0980789	4.93361	1.95778	0.161751	0.358844	-0.00182383	4.93361	0.000573595	0.980893	0.987207	-0.0999027	4.93361	0.931794	0.334397	0.511917
AT1G05360	BEST Arabidopsis thaliana protein match is: SNARE associated Golgi protein family (TAIR:AT4G14950.1); Has 332 Blast hits to 326 proteins in 115 species: Archae - 0; Bacteria - 11; Metazoa - 174; Fungi - 0; Plants - 74; Viruses - 0; Other Eukaryotes - 73 (source: NCBI BLink).	13.8209	13.9906	15.602	13.5346	11.9565	12.6822	15.3012	15.4891	15.6366	9.62977	12.4887	12.9824	-0.183952	3.79951	3.64796	0.0561379	0.0990817	-0.369836	3.79951	12.872	0.000333534	0.00078327	0.0981425	3.79951	1.21677	0.269996	0.492609	-0.0877409	3.79951	0.638254	0.424344	0.541399	-0.185883	3.79951	1.72966	0.188455	0.34697
AT1G05370	Sec14p-like phosphatidylinositol transfer family protein	1.65155	1.27833	1.51324	3.68717	2.44463	2.27224	1.25896	0.981703	0.938194	2.10801	1.71863	1.69335	0.874084	0.810576	14.6265	0.000131058	0.000462832	0.79134	0.810576	9.90721	0.00164633	0.00342886	-0.475779	0.810576	4.18409	0.0408051	0.137176	-0.558524	0.810576	5.20423	0.022532	0.0510105	-0.0827444	0.810576	0.0586186	0.808693	0.8893
AT2G23840	HNH endonuclease	5.25889	5.61044	6.2095	4.90124	6.84497	5.60133	4.98743	5.53572	5.94189	21.4155	19.0195	18.5755	0.0114398	3.13382	0.00695435	0.933539	0.952287	1.84489	3.13382	228.569	1.22276e-51	4.90403e-50	-0.0528074	3.13382	0.175896	0.674924	0.825475	1.78065	3.13382	182.222	1.58621e-41	2.23556e-39	1.83345	3.13382	100.738	1.04985e-23	1.2287e-21
AT2G24240	BTB/POZ domain with WD40/YVTN repeat-like protein	3.25965	2.79338	3.28738	2.06841	2.35574	2.21939	2.6874	2.78149	2.38813	6.99476	8.24944	7.64573	-0.49026	1.92542	8.21388	0.00415711	0.0102838	1.53582	1.92542	109.7	1.14012e-25	1.77428e-24	-0.246894	1.92542	2.75268	0.0970916	0.255181	1.77918	1.92542	115.621	5.75456e-27	3.58772e-25	2.02608	1.92542	81.9862	1.37041e-19	1.11943e-17
AT1G05400	unknown protein; BEST Arabidopsis thaliana protein match is: unknown protein (TAIR:AT1G06810.1); Has 31 Blast hits to 31 proteins in 2 species: Archae - 0; Bacteria - 0; Metazoa - 0; Fungi - 0; Plants - 31; Viruses - 0; Other Eukaryotes - 0 (source: NCBI BLink).	0.565005	0.804873	0.469626	0.719448	0.755614	1.00401	0.508427	0.490852	0.341161	0.958186	0.630165	0.513137	0.412576	-0.523495	1.57542	0.209422	0.296636	0.647987	-0.523495	3.16342	0.0753051	0.11176	-0.448993	-0.523495	1.88941	0.169269	0.368904	-0.213582	-0.523495	0.348755	0.554819	0.662268	0.23541	-0.523495	0.234021	0.628559	0.764098
AT5G44585	unknown protein; FUNCTIONS IN: molecular_function unknown; INVOLVED IN: biological_process unknown; LOCATED IN: endomembrane system; Has 30201 Blast hits to 17322 proteins in 780 species: Archae - 12; Bacteria - 1396; Metazoa - 17338; Fungi - 3422; Plants - 5037; Viruses - 0; Other Eukaryotes - 2996 (source: NCBI BLink).	0.608467	0.591818	0.834891	2.24828	2.71132	2.43076	1.30738	0.654469	1.96168	8.81531	6.81724	9.49303	1.86342	1.62094	48.4267	3.4286e-12	3.5134e-11	2.68162	1.62094	103.925	2.10078e-24	3.07331e-23	0.947145	1.62094	10.6145	0.00112205	0.0078434	1.76534	1.62094	58.8035	1.74229e-14	4.10701e-13	0.818199	1.62094	4.75406	0.0292292	0.0881634
AT1G05420	ovate family protein 12	0.260772	0.473455	0.234813	0.674483	0.755614	1.00401	0.484216	0.436313	0.312731	1.77264	0.744741	1.33415	1.30458	-0.484544	11.0338	0.000894651	0.00262963	1.65139	-0.484544	20.2041	6.96021e-06	2.08806e-05	0.349648	-0.484544	0.77982	0.377196	0.600304	0.696457	-0.484544	3.65495	0.055903	0.108465	0.34681	-0.484544	0.404896	0.524572	0.686071
AT1G05430	unknown protein; Has 31 Blast hits to 31 proteins in 9 species: Archae - 0; Bacteria - 0; Metazoa - 0; Fungi - 0; Plants - 31; Viruses - 0; Other Eukaryotes - 0 (source: NCBI BLink).	24.8602	26.6318	25.5946	26.125	27.2021	26.2628	25.6393	26.7241	29.1693	28.4581	28.1856	29.8645	0.0467688	4.75818	0.400123	0.527026	0.620665	0.0870525	4.75818	1.37216	0.241441	0.309225	0.0798917	4.75818	1.29984	0.254243	0.475546	0.120175	4.75818	2.37782	0.123069	0.206574	0.0402837	4.75818	0.14775	0.700695	0.817426
AT1G05440	C-8 sterol isomerases	0.804046	0.544473	0.652259	2.15834	1.15564	1.26822	0.750535	0.627199	0.909763	1.054	0.630165	1.02627	1.12783	-0.0431081	13.3118	0.000263747	0.000876076	0.259547	-0.0431081	0.626287	0.428721	0.502488	0.184688	-0.0431081	0.369752	0.543139	0.73799	-0.683592	-0.0431081	4.29375	0.0382527	0.0794094	-0.868281	-0.0431081	3.73859	0.0531693	0.13857
AT1G05460	P-loop containing nucleoside triphosphate hydrolases superfamily protein	14.5597	12.6176	12.2103	11.6011	8.80068	10.5157	12.2749	13.4712	12.5661	9.19859	11.8586	11.6995	-0.348287	3.58658	8.90891	0.00283783	0.00733197	-0.219446	3.58658	3.39726	0.0653048	0.0984145	-0.042041	3.58658	0.149922	0.69861	0.841477	0.0867999	3.58658	0.469051	0.493424	0.607014	0.128841	3.58658	0.596022	0.4401	0.61318
AT3G45970	expansin-like A1	2.75983	3.57458	2.08723	9.128	11.2009	7.50366	12.7833	10.4442	9.0692	14.1812	7.56199	14.1113	1.7398	3.10874	63.1775	1.88897e-15	2.53547e-14	0.235375	3.10874	1.26531	0.260648	0.330148	1.95286	3.10874	81.912	1.42285e-19	1.22212e-17	0.448433	3.10874	4.41626	0.0355981	0.074756	-1.50442	3.10874	24.7918	6.38689e-07	9.4893e-06
AT1G10550	xyloglucan:xyloglucosyl transferase 33	0.412888	0.497127	0.313084	0.494621	0.800062	0.317056	1.84002	1.69071	1.22249	0.67073	0.572878	0.56445	0.399241	-0.182919	1.12579	0.288675	0.384945	-1.3886	-0.182919	18.7456	1.49364e-05	4.27092e-05	1.94516	-0.182919	43.7446	3.74153e-11	1.27562e-09	0.157322	-0.182919	0.154944	0.693854	0.776689	-1.78784	-0.182919	12.6944	0.000366754	0.0025371
AT1G05500	Calcium-dependent lipid-binding (CaLB domain) family protein	46.4173	46.0435	46.6756	52.8794	53.0708	53.3183	47.8164	52.4666	50.6909	59.0722	57.2878	59.5752	0.194899	5.69989	9.21837	0.00239599	0.00632097	0.221702	5.69989	11.902	0.00056075	0.00127064	0.117282	5.69989	3.55791	0.0592623	0.179754	0.144085	5.69989	4.74358	0.0294079	0.0640065	0.0268031	5.69989	0.0871624	0.767816	0.863208
AT1G05520	Sec23/Sec24 protein transport family protein	42.3754	39.8412	41.301	33.5892	33.0692	33.7665	38.6889	38.4228	38.2669	36.5069	36.2632	36.2274	-0.299094	5.23177	21.1973	4.1435e-06	1.92846e-05	-0.0820756	5.23177	1.55953	0.211734	0.276001	-0.0984448	5.23177	2.59843	0.10697	0.272577	0.118573	5.23177	2.91462	0.0877802	0.157406	0.217018	5.23177	5.50611	0.0189502	0.0630508
AT5G02810	pseudo-response regulator 7	2.02098	2.05953	8.06192	23.0223	23.024	22.9866	9.68433	9.43526	8.92705	81.9249	83.3537	69.1195	3.35927	4.8322	426.987	7.35764e-95	7.91658e-93	3.0616	4.8322	607.685	3.56629e-134	5.28683e-132	2.06092	4.8322	162.367	3.44029e-37	9.69727e-35	1.76325	4.8322	221.856	3.56142e-50	8.58731e-48	-0.29767	4.8322	2.24783	0.133802	0.272325
AT1G05550	Protein of unknown function (DUF295)	0.347695	0.213055	0.600078	0.179862	0.488927	0.211371	0.314741	0.109078	0.284301	0.287456	0.343727	0.307882	-0.342673	-1.42359	0.430906	0.511545	0.606489	0.387937	-1.42359	0.48429	0.486486	0.557524	-0.6592	-1.42359	1.80594	0.178996	0.381341	0.0714101	-1.42359	0.014913	0.902805	0.933756	0.73061	-1.42359	0.915114	0.338761	0.516637
AT1G37130	nitrate reductase 2	146.402	271.36	208.801	236.923	278.599	263.791	864.157	1322.87	1160.66	1153.18	472.624	882.39	0.315129	9.2617	2.0399	0.15322	0.229641	-0.341131	9.2617	2.22085	0.136158	0.187719	2.418	9.2617	105.823	8.06171e-25	1.09013e-22	1.76174	9.2617	59.4341	1.26459e-14	3.00931e-13	-0.656259	9.2617	4.26074	0.0390029	0.109415
AT1G05575	unknown protein; FUNCTIONS IN: molecular_function unknown; INVOLVED IN: anaerobic respiration; LOCATED IN: endomembrane system; EXPRESSED IN: 17 plant structures; EXPRESSED DURING: 9 growth stages; BEST Arabidopsis thaliana protein match is: unknown protein (TAIR:AT2G31945.1); Has 63 Blast hits to 63 proteins in 10 species: Archae - 0; Bacteria - 0; Metazoa - 0; Fungi - 0; Plants - 63; Viruses - …	1.65155	2.03585	1.01752	62.9068	80.4062	63.7811	1.18633	1.49982	1.67738	56.9162	62.0427	53.3662	5.34021	4.91901	1211.17	2.27795e-265	9.49764e-263	5.30885	4.91901	1388.64	6.18465e-304	3.25719e-301	-0.199295	4.91901	1.1075	0.292626	0.517479	-0.230655	4.91901	4.54196	0.0330737	0.0704228	-0.0313601	4.91901	0.0198675	0.887908	0.937418
AT1G05590	beta-hexosaminidase 2	15.3855	17.1154	19.4373	13.6246	13.2899	13.7919	16.3423	18.4342	17.6835	15.858	12.7179	10.7246	-0.34754	3.97039	9.7041	0.00183857	0.00499936	-0.453721	3.97039	14.0036	0.000182461	0.00044646	0.0180728	3.97039	0.0294039	0.86385	0.937714	-0.0881072	3.97039	0.483736	0.486735	0.600794	-0.10618	3.97039	0.415195	0.519345	0.682311
AT1G05600	Tetratricopeptide repeat (TPR)-like superfamily protein	11.1045	11.1735	9.44471	8.22869	7.55614	8.61336	11.3307	10.5806	10.8034	9.91722	7.90571	8.82595	-0.383493	3.29619	11.9382	0.000549955	0.00169719	-0.291303	3.29619	6.80532	0.00908865	0.0166126	0.0429725	3.29619	0.183634	0.668269	0.820998	0.135163	3.29619	1.22714	0.267965	0.382564	0.0921902	3.29619	0.34083	0.55935	0.71224
AT1G05610	ADP-glucose pyrophosphorylase small subunit 2	0.325965	0.189382	0.313084	0.944276	0.577822	1.1097	0.484216	0.490852	0.227441	0.718639	0.802029	0.513137	1.63927	-0.774269	17.9763	2.23677e-05	9.17305e-05	0.734793	-0.774269	3.48341	0.061987	0.0939239	0.542407	-0.774269	1.86984	0.171494	0.37148	-0.362068	-0.774269	0.895306	0.344044	0.462817	-0.904475	-0.774269	2.69649	0.10057	0.22181
AT1G05620	uridine-ribohydrolase 2	10.9089	10.9368	9.52298	11.4662	11.3787	13.2635	10.217	9.4898	8.47217	9.82141	12.3742	9.33908	0.198091	3.39977	3.04907	0.0807836	0.134772	0.128833	3.39977	1.12202	0.289484	0.361187	-0.154076	3.39977	1.9686	0.160596	0.356975	-0.223334	3.39977	3.20595	0.0733711	0.135847	-0.0692575	3.39977	0.173597	0.676935	0.800764
AT3G45130	lanosterol synthase 1	0.0651929	0.307745	0.0521807	0.584552	0.311135	0.317056	0.29053	0.545391	0.284301	1.054	0.630165	0.769705	2.04349	-1.08068	11.5797	0.000666752	0.00202116	1.13687	-1.08068	6.95081	0.00837815	0.0154011	1.91679	-1.08068	11.3535	0.000753046	0.0056297	1.01017	-1.08068	4.80771	0.0283327	0.0619561	-0.90662	-1.08068	1.5249	0.21688	0.382449
AT1G05640	Ankyrin repeat family protein	2.69464	2.15422	3.13084	2.24828	2.17795	2.69498	2.4695	2.04522	2.44499	2.34756	2.17694	1.33415	-0.167141	1.27995	0.643	0.422627	0.521489	-0.224295	1.27995	0.990524	0.319614	0.392926	-0.193236	1.27995	0.993138	0.318977	0.543845	-0.250389	1.27995	1.10213	0.2938	0.410688	-0.0571533	1.27995	0.0345841	0.85247	0.915563
AT2G41280	late embryogenesis abundant protein (M10) / LEA protein M10	0.152117	0.0473455	0.208723	0.719448	0.133344	0.475584	0.0968433	0.0545391	0.0568602	1.34146	1.48948	1.94992	1.76623	-0.878011	11.0338	0.000894676	0.00262963	4.4195	-0.878011	73.9419	8.04512e-18	7.66335e-17	-0.896122	-0.878011	1.89808	0.168293	0.368001	1.75715	-0.878011	16.1057	5.99039e-05	0.000293621	2.65327	-0.878011	11.3049	0.000773023	0.0047195
AT1G05675	UDP-Glycosyltransferase superfamily protein	0.717122	1.68076	1.6176	17.9862	15.6457	20.6615	0.726325	1.41802	2.30284	19.2595	21.1392	25.7081	3.63562	3.46491	246.637	1.4046e-55	8.03149e-54	3.96732	3.46491	232.626	1.59499e-52	6.58153e-51	-0.0466322	3.46491	0.0290373	0.864693	0.938098	0.285067	3.46491	2.38656	0.122382	0.205715	0.331699	3.46491	1.00693	0.31564	0.492511
AT1G05680	Uridine diphosphate glycosyltransferase 74E2	2.69464	1.96484	2.21768	3.10262	6.3116	1.69097	2.61477	2.01795	2.75772	3.44947	3.2654	3.48933	0.449599	1.48483	2.48788	0.114727	0.180024	0.465335	1.48483	3.35629	0.0669488	0.100672	0.101883	1.48483	0.170579	0.679598	0.828611	0.117619	1.48483	0.161815	0.687491	0.77123	0.0157358	1.48483	0.00168177	0.967288	0.98252
AT4G13395	ROTUNDIFOLIA like 12	0.738853	1.98851	0.365265	100.003	108.542	103.836	1.50107	3.136	2.98516	98.0703	110.565	103.961	7.11423	5.934	1455.31	0	1.66343e-232	5.20897	5.934	1440.07	0	1.66343e-232	1.90583	5.934	70.6389	4.28979e-17	2.9604e-15	0.000563355	5.934	3.55255e-05	0.995244	0.997369	-1.90526	5.934	59.3616	1.31205e-14	5.96775e-13
AT1G05700	Leucine-rich repeat transmembrane protein kinase protein	0.347695	0.449782	0.365265	0.674483	0.84451	0.264213	0.60527	0.954434	0.483312	0.766549	0.171863	0.513137	0.650265	-0.713621	2.18408	0.139444	0.212188	-0.420141	-0.713621	0.901003	0.342513	0.416573	0.807116	-0.713621	3.95349	0.0467742	0.151618	-0.26329	-0.713621	0.308906	0.578352	0.682503	-1.07041	-0.713621	2.94816	0.0859754	0.197499
AT2G47485	unknown protein; BEST Arabidopsis thaliana protein match is: unknown protein (TAIR:AT3G62650.1); Has 35333 Blast hits to 34131 proteins in 2444 species: Archae - 798; Bacteria - 22429; Metazoa - 974; Fungi - 991; Plants - 531; Viruses - 0; Other Eukaryotes - 9610 (source: NCBI BLink).	4.36792	3.36153	4.48754	5.44083	8.84513	7.13376	5.27796	5.59026	7.39183	23.6672	26.1805	22.4241	0.809391	3.30045	22.838	1.76244e-06	8.77189e-06	2.01632	3.30045	165.685	6.48006e-38	1.75251e-36	0.546831	3.30045	11.5479	0.00067826	0.00516319	1.75376	3.30045	114.241	1.15374e-26	7.01816e-25	1.20693	3.30045	27.795	1.34874e-07	2.31693e-06
AT1G05720	selenoprotein family protein	10.6916	10.416	10.3318	11.6461	11.2898	9.35316	10.5075	9.51707	9.97897	10.588	9.56706	9.23646	0.0492032	3.37141	0.243231	0.621882	0.704861	-0.028641	3.37141	0.0766673	0.781866	0.82542	-0.0667648	3.37141	0.51793	0.471726	0.682486	-0.144609	3.37141	1.73786	0.18741	0.288822	-0.0778443	3.37141	0.293469	0.588006	0.734201
AT1G05730	Eukaryotic protein of unknown function (DUF842)	1.36905	1.13629	1.12189	1.25903	1.51123	0.739798	0.774746	0.490852	0.909763	0.574912	0.687453	0.769705	-0.0253588	0.0362728	0.00814852	0.928073	0.948403	-0.101392	0.0362728	0.0894537	0.764873	0.81116	-0.738619	0.0362728	7.23775	0.00713864	0.035788	-0.814651	0.0362728	5.74853	0.0165025	0.0391865	-0.0760329	0.0362728	0.0299122	0.86269	0.922522
AT1G05750	Tetratricopeptide repeat (TPR)-like superfamily protein	10.0614	9.20869	9.49689	6.78979	7.3339	7.87356	8.86116	7.77182	9.41037	6.46776	6.87453	6.31158	-0.390996	3.04195	11.971	0.000540361	0.00167196	-0.407548	3.04195	11.7316	0.000614477	0.00138268	-0.144471	3.04195	1.98459	0.158908	0.354283	-0.161022	3.04195	1.55713	0.212085	0.318271	-0.0165517	3.04195	0.0101013	0.919943	0.954759
AT1G05770	Mannose-binding lectin superfamily protein	0.760584	0.828545	0.808801	0.989241	0.711166	1.21538	0.871589	0.518121	0.398022	1.19773	0.859317	1.02627	0.268719	-0.167395	0.784832	0.375667	0.475236	0.855422	-0.167395	6.64105	0.00996552	0.0180914	-0.483963	-0.167395	2.46852	0.116147	0.286869	0.10274	-0.167395	0.10006	0.751758	0.822487	0.586703	-0.167395	1.71655	0.190138	0.348912
AT5G49360	beta-xylosidase 1	110.111	109.557	86.0721	203.334	228.018	232.666	267.651	483.653	301.16	784.323	814.689	626.848	1.11864	8.42832	65.5383	5.69946e-16	8.01007e-15	1.26645	8.42832	70.0316	5.83607e-17	5.2352e-16	1.59727	8.42832	118.721	1.20553e-27	1.9939e-25	1.74509	8.42832	155.353	1.17213e-35	1.23462e-33	0.147819	8.42832	0.544548	0.460554	0.631349
AT1G05785	Got1/Sft2-like vescicle transport protein family	6.84525	5.75247	6.31387	5.30593	4.71147	5.0729	6.39166	6.79011	5.71445	5.46166	5.21319	4.92611	-0.327309	2.5479	6.10361	0.0134906	0.0289532	-0.276407	2.5479	4.17812	0.040949	0.0646201	-0.00136576	2.5479	0.000132279	0.990824	0.996405	0.0495372	2.5479	0.11152	0.73842	0.812335	0.0509029	2.5479	0.0717718	0.788774	0.876105
AT4G24230	acyl-CoA-binding domain 3	30.4016	28.0285	22.9334	37.4113	39.8697	41.5872	37.7931	39.3499	35.2533	140.183	137.204	120.844	0.510875	5.88878	28.1819	1.1043e-07	6.59517e-07	1.82468	5.88878	402.796	1.35609e-89	1.17997e-87	0.431057	5.88878	20.8697	4.91603e-06	6.49831e-05	1.74486	5.88878	356.944	1.30313e-79	9.65906e-77	1.31381	5.88878	101.029	9.06541e-24	1.07353e-21
AT1G21910	Integrase-type DNA-binding superfamily protein	4.84601	4.02436	1.17407	14.1192	23.2462	13.4749	26.4866	13.4712	4.57725	20.3615	17.1863	17.6006	2.21637	3.69207	28.947	7.43855e-08	4.5609e-07	0.444034	3.69207	1.13295	0.287147	0.358876	1.88934	3.69207	19.2811	1.12819e-05	0.00013759	0.117009	3.69207	0.0972451	0.755161	0.824582	-1.77234	3.69207	9.71727	0.00182545	0.00965196
AT5G62430	cycling DOF factor 1	17.2327	22.0156	50.1457	31.8356	40.7143	35.8273	87.8611	75.8911	80.7415	36.1715	39.8723	42.539	0.709941	5.57156	16.5631	4.70582e-05	0.00018153	-1.04417	5.57156	47.9841	4.29698e-12	2.58167e-11	1.88357	5.57156	108.356	2.246e-25	3.25719e-23	0.129463	5.57156	0.728566	0.393348	0.511606	-1.75411	5.57156	57.403	3.55071e-14	1.54816e-12
AT1G33960	P-loop containing nucleoside triphosphate hydrolases superfamily protein	1.43424	1.34935	0.991434	1.75366	2.1335	1.4796	1.50107	1.99068	3.35475	7.56967	4.98404	5.49056	0.506893	1.43158	3.40012	0.0651916	0.112676	1.57102	1.43158	35.8236	2.16012e-09	9.89711e-09	0.680155	1.43158	6.34301	0.0117845	0.0530937	1.74429	1.43158	44.6236	2.388e-11	3.78692e-10	1.06413	1.43158	7.94965	0.00480967	0.021376
AT1G05830	trithorax-like protein 2	66.562	60.9809	67.5218	65.2	62.1826	58.2327	69.7998	70.1918	68.7724	53.6105	63.2457	57.1634	-0.0707065	5.99611	0.886947	0.346306	0.445155	-0.264947	5.99611	12.174	0.00048461	0.00111018	0.0980423	5.99611	1.78875	0.181078	0.384404	-0.0961981	5.99611	1.53512	0.215345	0.322004	-0.19424	5.99611	3.30902	0.0689005	0.167343
AT1G05835	PHD finger protein	0.021731	0.0946909	0.0782711	0.269793	0.177791	0.105685	0.145265	0.136348	0.0568602	0.143728	0.0572878	0	1.50266	-2.5477	4.62324	0.0315416	0.0604174	-0.69689	-2.5477	0.719965	0.396156	0.470297	0.80866	-2.5477	1.40092	0.236569	0.45445	-1.39089	-2.5477	2.88765	0.0892611	0.159427	-2.19955	-2.5477	4.23971	0.0394889	0.110453
AT2G39400	alpha/beta-Hydrolases superfamily protein	28.0981	29.875	19.5678	9.2629	12.4899	10.41	18.7876	19.9886	19.3325	36.3152	34.7737	35.4577	-1.36744	4.53647	123.928	8.73523e-29	2.42466e-27	0.875111	4.53647	65.0351	7.35742e-16	6.06692e-15	-0.498664	4.53647	19.958	7.91613e-06	0.000100481	1.74389	4.53647	208.944	2.33504e-47	4.97139e-45	2.24255	4.53647	187.053	1.39856e-42	5.62164e-40
AT1G05850	Chitinase family protein	449.918	476.603	432.578	342.053	375.985	385.857	420.929	480.38	443.254	415.853	386.922	360.684	-0.300171	8.69529	13.9715	0.000185602	0.000636362	-0.208607	8.69529	6.74494	0.00940138	0.017145	-0.0155753	8.69529	0.0379644	0.845515	0.928265	0.0759884	8.69529	0.888954	0.345761	0.46441	0.0915637	8.69529	0.650661	0.419876	0.595088
AT1G05860	unknown protein; FUNCTIONS IN: molecular_function unknown; INVOLVED IN: biological_process unknown; LOCATED IN: chloroplast; EXPRESSED IN: 20 plant structures; EXPRESSED DURING: 11 growth stages; BEST Arabidopsis thaliana protein match is: unknown protein (TAIR:AT2G31600.1); Has 101 Blast hits to 100 proteins in 32 species: Archae - 0; Bacteria - 0; Metazoa - 28; Fungi - 2; Plants - 66; Viruses -…	9.84413	10.5344	10.2796	12.4105	12.4454	11.9424	11.8149	11.6168	10.8603	12.4085	12.4887	10.1601	0.265178	3.51234	8.02332	0.00461788	0.011287	0.0384617	3.51234	0.157673	0.691308	0.747837	0.163514	3.51234	3.48458	0.061943	0.185773	-0.063203	3.51234	0.383021	0.535991	0.64557	-0.226717	3.51234	2.84017	0.0919343	0.207676
AT1G54100	aldehyde dehydrogenase 7B4	50.8287	47.4165	46.3626	72.1697	80.8951	70.5978	46.6542	42.9495	43.6686	250.853	273.95	202.484	0.629288	6.59911	46.6657	8.41916e-12	8.27161e-11	2.48989	6.59911	657.705	4.7155e-145	7.61059e-143	-0.117777	6.59911	1.64912	0.199078	0.408213	1.74282	6.59911	332.855	2.29588e-74	1.39235e-71	1.8606	6.59911	198.303	4.89997e-45	2.33484e-42
AT1G15840	unknown protein; Has 111484 Blast hits to 29940 proteins in 1985 species: Archae - 153; Bacteria - 40635; Metazoa - 31564; Fungi - 6444; Plants - 10232; Viruses - 1710; Other Eukaryotes - 20746 (source: NCBI BLink).	0.738853	0.307745	0.573988	0.224828	0.177791	0.79264	0.532638	0.763547	0.369591	1.19773	1.37491	0.410509	-0.845969	-0.593621	2.22515	0.135779	0.207542	0.85499	-0.593621	3.25657	0.0711377	0.106221	0.0374098	-0.593621	0.00654943	0.935499	0.972528	1.73837	-0.593621	9.1702	0.00245987	0.00771259	1.70096	-0.593621	5.30452	0.0212702	0.0688358
AT1G05894	unknown protein; LOCATED IN: chloroplast; BEST Arabidopsis thaliana protein match is: unknown protein (TAIR:AT2G31480.1); Has 35333 Blast hits to 34131 proteins in 2444 species: Archae - 798; Bacteria - 22429; Metazoa - 974; Fungi - 991; Plants - 531; Viruses - 0; Other Eukaryotes - 9610 (source: NCBI BLink).	0.304234	0.236727	0.547897	0.359724	0.311135	0.58127	0.314741	0.218156	0.568602	0.287456	0.401014	0.56445	0.20386	-1.16142	0.18526	0.666891	0.743662	0.21851	-1.16142	0.200049	0.654681	0.71487	0.000343023	-1.16142	7.12925e-07	0.999326	1	0.0149931	-1.16142	0.00086392	0.976552	0.983926	0.01465	-1.16142	0.00046588	0.98278	0.991699
AT1G05900	endonuclease III 2	20.2098	22.0156	24.264	20.4593	21.0683	21.1899	24.0656	26.4787	27.7478	17.3911	18.3894	17.2414	-0.0814025	4.45789	0.88349	0.347248	0.446068	-0.562133	4.45789	40.1823	2.31337e-10	1.17447e-09	0.237702	4.45789	8.49784	0.00355568	0.0202908	-0.243028	4.45789	6.74326	0.00941027	0.0243004	-0.480731	4.45789	15.0004	0.000107486	0.000884509
AT5G15160	BANQUO 2	0.999625	0.804873	0.965343	0.449655	0.933405	0.686955	1.16212	1.06351	0.653892	1.82055	2.52066	2.617	-0.416919	0.305126	1.7591	0.184737	0.26787	1.25139	0.305126	22.0868	2.60595e-06	8.29668e-06	0.0676151	0.305126	0.062907	0.801959	0.903745	1.73592	0.305126	32.4831	1.20234e-08	1.24999e-07	1.66831	0.305126	16.572	4.68378e-05	0.000430379
AT1G05940	cationic amino acid transporter 9	40.7238	36.8111	37.544	29.6323	32.4469	32.1812	37.9868	39.3499	38.1532	31.6201	32.253	29.608	-0.28913	5.13578	16.031	6.23125e-05	0.000234102	-0.305402	5.13578	17.3477	3.11274e-05	8.50099e-05	0.00437891	5.13578	0.00411744	0.948837	0.978702	-0.0118933	5.13578	0.0237617	0.877493	0.915364	-0.0162722	5.13578	0.0249568	0.874475	0.929842
AT1G05950	unknown protein; Has 50 Blast hits to 45 proteins in 14 species: Archae - 5; Bacteria - 0; Metazoa - 4; Fungi - 0; Plants - 34; Viruses - 0; Other Eukaryotes - 7 (source: NCBI BLink).	7.34507	6.08389	6.60086	7.14952	6.2227	7.66219	6.58534	6.81738	6.05561	5.1742	5.32776	6.87603	0.0654477	2.71617	0.23999	0.624213	0.707063	-0.173772	2.71617	1.49792	0.220992	0.286297	-0.0424135	2.71617	0.112637	0.737161	0.866748	-0.281633	2.71617	3.59934	0.0578027	0.111607	-0.239219	2.71617	1.50468	0.219952	0.385963
AT1G05960	ARM repeat superfamily protein	79.1225	79.4457	81.8715	54.723	61.3381	67.6915	83.261	97.8431	88.0196	67.1688	67.1413	64.6039	-0.387592	6.22798	21.867	2.92223e-06	1.3991e-05	-0.435778	6.22798	28.673	8.56912e-08	3.29606e-07	0.162323	6.22798	4.20019	0.0404194	0.136066	0.114137	6.22798	1.81245	0.178214	0.277924	-0.0481857	6.22798	0.172591	0.67782	0.8013
AT4G29905	unknown protein; BEST Arabidopsis thaliana protein match is: unknown protein (TAIR:AT5G57123.1); Has 73 Blast hits to 73 proteins in 13 species: Archae - 0; Bacteria - 0; Metazoa - 0; Fungi - 0; Plants - 73; Viruses - 0; Other Eukaryotes - 0 (source: NCBI BLink).	20.1663	20.1218	17.7675	11.8709	17.9569	14.4261	44.0153	43.1131	40.0296	66.4023	36.6069	48.0296	-0.4218	4.91541	8.28069	0.00400688	0.00995981	0.183238	4.91541	1.53459	0.215424	0.280227	1.13058	4.91541	69.9566	6.06248e-17	4.09894e-15	1.73562	4.91541	118.397	1.41918e-27	9.22145e-26	0.605038	4.91541	8.46598	0.00361849	0.0169756
AT1G06010	unknown protein; Has 25 Blast hits to 25 proteins in 9 species: Archae - 0; Bacteria - 0; Metazoa - 0; Fungi - 0; Plants - 25; Viruses - 0; Other Eukaryotes - 0 (source: NCBI BLink).	11.7565	11.5049	12.7843	11.9159	13.1121	13.0521	11.597	9.95338	9.63781	12.5522	10.3691	11.6995	0.0794661	3.54767	0.615753	0.43263	0.531472	0.153171	3.54767	2.09106	0.148164	0.202017	-0.206038	3.54767	4.48587	0.0341761	0.120353	-0.132333	3.54767	1.4628	0.226486	0.335273	0.0737049	3.54767	0.253341	0.614732	0.754902
AT1G06020	pfkB-like carbohydrate kinase family protein	0.130386	0.236727	0.0782711	0.179862	0	0.105685	0.145265	0.190887	0.0852903	0.335365	0.171863	0.513137	-0.641217	-2.06125	0.792226	0.373428	0.472941	1.26044	-2.06125	4.60399	0.0318976	0.0517273	-0.0814413	-2.06125	0.0192351	0.889695	0.950892	1.82022	-2.06125	6.74687	0.00939121	0.0242637	1.90166	-2.06125	4.22625	0.0398033	0.111089
AT3G48990	AMP-dependent synthetase and ligase family protein	132.711	149.067	127.477	89.2116	101.563	99.9784	149.526	177.443	160.317	359.224	287.355	321.531	-0.493408	7.47773	26.2796	2.95395e-07	1.66294e-06	0.987282	7.47773	105.614	8.95749e-25	1.33284e-23	0.251599	7.47773	7.02452	0.0080401	0.0394507	1.73229	7.47773	307.962	6.07037e-69	3.19701e-66	1.48069	7.47773	118.672	1.23551e-27	2.02675e-25
AT1G03090	methylcrotonyl-CoA carboxylase alpha chain, mitochondrial / 3-methylcrotonyl-CoA carboxylase 1 (MCCA)	43.7662	40.362	40.701	69.6066	70.761	80.1095	52.8522	66.4013	59.0493	261.489	252.353	211.207	0.819647	6.66099	71.1057	3.38594e-17	5.22055e-16	2.04292	6.66099	416.235	1.61028e-92	1.45165e-90	0.507597	6.66099	27.4088	1.6468e-07	2.97182e-06	1.73087	6.66099	307.232	8.75503e-69	4.49268e-66	1.22327	6.66099	79.2214	5.55261e-19	4.24139e-17
AT1G49450	Transducin/WD40 repeat-like superfamily protein	0.999625	0.946909	2.40031	1.07917	1.37788	0.951169	0.677903	0.736278	1.62052	2.87456	4.01014	4.5156	-0.0569237	0.81793	0.0249402	0.874516	0.91003	2.11202	0.81793	36.4781	1.54393e-09	7.1824e-09	-0.438824	0.81793	1.43117	0.231574	0.448514	1.73012	0.81793	26.6364	2.4557e-07	2.0258e-06	2.16895	0.81793	19.0313	1.28592e-05	0.000137915
AT1G06070	Basic-leucine zipper (bZIP) transcription factor family protein	15.5811	16.4762	16.8805	14.2091	15.1123	14.2675	15.9065	16.5799	15.4944	14.277	14.6657	16.9335	-0.164878	3.96902	3.82622	0.0504566	0.0904585	-0.0662146	3.96902	0.592304	0.441529	0.514907	-0.0271706	3.96902	0.122527	0.72631	0.860352	0.0714925	3.96902	0.600466	0.4384	0.555153	0.0986632	3.96902	0.669645	0.413175	0.588576
AT5G03350	Legume lectin family protein	4.32446	2.84073	3.26129	41.773	32.847	35.7217	6.80324	14.5074	14.016	33.6802	40.6743	65.2197	3.39968	4.44963	227.813	1.7878e-51	9.4905e-50	1.71913	4.44963	56.4497	5.76551e-14	4.10331e-13	1.87269	4.44963	70.4654	4.6841e-17	3.19942e-15	0.192139	4.44963	0.815409	0.366526	0.484625	-1.68055	4.44963	29.5308	5.5035e-08	1.03517e-06
AT1G06090	Fatty acid desaturase family protein	0.738853	0.449782	0.626169	1.48386	1.95571	2.11371	0.798957	0.899895	0.284301	1.38937	0.687453	0.821018	1.59982	0.0734592	23.1642	1.48741e-06	7.50381e-06	0.450296	0.0734592	1.4972	0.221103	0.286406	0.230744	0.0734592	0.427568	0.513185	0.715855	-0.918777	0.0734592	7.09212	0.00774234	0.0205992	-1.14952	0.0734592	5.40567	0.0200714	0.0659048
AT1G16150	wall associated kinase-like 4	0.0651929	0.0236727	0.313084	0.584552	0.755614	0.528427	0.29053	0.327234	0.568602	1.91637	1.31762	3.3867	2.9993	-0.374766	24.2023	8.67279e-07	4.54606e-06	2.39416	-0.374766	32.0127	1.53164e-08	6.43021e-08	2.33217	-0.374766	14.6159	0.000131797	0.00125007	1.72703	-0.374766	16.3675	5.21725e-05	0.000259798	-0.605137	-0.374766	0.696275	0.404038	0.580098
AT1G06130	glyoxalase 2-4	35.9865	35.012	37.9093	33.949	36.9806	33.925	36.0499	34.0597	36.1631	38.3753	35.633	35.2525	-0.0533281	5.16393	0.564097	0.452614	0.55095	0.0408974	5.16393	0.324027	0.569198	0.636495	-0.0347138	5.16393	0.260468	0.609799	0.784161	0.0595117	5.16393	0.634998	0.425528	0.54253	0.0942256	5.16393	0.87011	0.350925	0.528686
AT1G06135	unknown protein; FUNCTIONS IN: molecular_function unknown; INVOLVED IN: biological_process unknown; LOCATED IN: endomembrane system; BEST Arabidopsis thaliana protein match is: unknown protein (TAIR:AT2G31345.1); Has 35333 Blast hits to 34131 proteins in 2444 species: Archae - 798; Bacteria - 22429; Metazoa - 974; Fungi - 991; Plants - 531; Viruses - 0; Other Eukaryotes - 9610 (source: NCBI BLink…	0	0	0	0.0449655	0.222239	0.0528427	0	0	0	0.287456	0.0572878	0.307882	4.73005	-2.96324	12.9986	0.000311726	0.00101871	5.76793	-2.96324	22.482	2.12124e-06	6.82185e-06	0	-2.96324	0	1	1	1.03788	-2.96324	1.73384	0.187921	0.289431	1.03788	-2.96324	3.9478e-07	0.999499	0.999876
AT1G06140	Pentatricopeptide repeat (PPR) superfamily protein	1.8254	1.84647	1.87851	0.854345	1.20009	0.528427	1.76739	1.85433	2.13226	0.622821	1.31762	0.56445	-1.07713	0.603951	17.5519	2.79573e-05	0.000112577	-1.38729	0.603951	23.2776	1.40225e-06	4.63242e-06	0.0493318	0.603951	0.0592509	0.807684	0.907386	-0.260824	0.603951	0.566571	0.451625	0.567951	-0.310156	0.603951	0.597005	0.439723	0.612783
AT1G06148	FUNCTIONS IN: molecular_function unknown; INVOLVED IN: biological_process unknown; LOCATED IN: chloroplast; Has 5 Blast hits to 5 proteins in 1 species: Archae - 0; Bacteria - 0; Metazoa - 0; Fungi - 0; Plants - 5; Viruses - 0; Other Eukaryotes - 0 (source: NCBI BLink).	0.282503	0.0946909	0.104361	0.40469	0.311135	0.264213	0.169476	0.0545391	0.0568602	0.431184	0.687453	0.410509	1.10662	-1.69203	4.03314	0.0446149	0.0814596	2.33801	-1.69203	17.7399	2.53253e-05	7.00725e-05	-0.620058	-1.69203	1.02956	0.310262	0.535112	0.611334	-1.69203	1.46847	0.225588	0.334322	1.23139	-1.69203	2.40607	0.120865	0.253577
AT1G06150	basic helix-loop-helix (bHLH) DNA-binding superfamily protein	38.0727	38.7286	42.9969	39.4797	37.8696	43.1196	39.391	42.3496	38.3238	45.2264	43.195	39.3576	0.00735732	5.34639	0.00831085	0.927362	0.947967	0.090131	5.34639	1.23314	0.266798	0.337095	0.00395486	5.34639	0.00254206	0.959789	0.983576	0.0867285	5.34639	1.08289	0.298053	0.415096	0.0827737	5.34639	0.52306	0.469539	0.639418
AT2G26560	phospholipase A 2A	7.88834	8.23811	7.93147	7.59917	8.93402	5.65417	6.63376	5.9993	7.44869	24.7691	20.6809	39.7168	-0.0879209	3.40709	0.27155	0.602294	0.688702	1.89963	3.40709	124.717	5.86983e-29	1.07477e-27	-0.261043	3.40709	2.62906	0.104924	0.269072	1.72651	3.40709	94.7284	2.18387e-22	1.00243e-20	1.98755	3.40709	68.8518	1.06148e-16	6.22972e-15
AT1G06170	basic helix-loop-helix (bHLH) DNA-binding superfamily protein	0.108655	0.142036	0.234813	0.269793	0	0.528427	0.145265	0.109078	0.142151	0.191637	0.114576	0.0513137	0.688668	-2.13581	1.08945	0.296592	0.393327	-0.130225	-2.13581	0.0299006	0.862716	0.892027	-0.263268	-2.13581	0.177191	0.673798	0.824563	-1.08216	-2.13581	1.97629	0.159782	0.255022	-0.818893	-2.13581	0.669473	0.413235	0.588576
AT1G06180	myb domain protein 13	4.06369	2.8644	3.36566	4.94621	4.44479	3.11772	3.07477	3.27234	3.55376	3.73693	2.86439	3.95115	0.304034	1.87093	2.59157	0.107434	0.170803	0.0993168	1.87093	0.259182	0.610683	0.673774	-0.0603845	1.87093	0.111769	0.738139	0.867147	-0.265101	1.87093	1.71761	0.190001	0.291893	-0.204717	1.87093	0.569371	0.450509	0.622177
AT1G06190	Rho termination factor	81.0782	83.399	86.1504	76.1716	72.5389	74.6667	90.04	93.1255	89.896	79.7211	74.4168	82.8715	-0.165874	6.36138	6.07445	0.0137151	0.0293814	-0.203584	6.36138	9.10937	0.00254303	0.005133	0.12389	6.36138	3.57625	0.0586115	0.178565	0.0861789	6.36138	1.55113	0.212968	0.319198	-0.0377107	6.36138	0.15664	0.692269	0.811242
AT5G01880	RING/U-box superfamily protein	3.47695	3.21949	4.35709	1.25903	2.57798	1.42675	2.78424	3.21781	2.84301	4.83884	6.12979	4.72086	-1.21989	1.79717	28.2885	1.04514e-07	6.28494e-07	0.822382	1.79717	18.9653	1.33116e-05	3.83315e-05	-0.318886	1.79717	3.08191	0.0791676	0.221871	1.72338	1.79717	54.2109	1.80084e-13	3.74637e-12	2.04227	1.79717	47.2464	6.2601e-12	2.1416e-10
AT1G06210	ENTH/VHS/GAT family protein	18.7538	19.8614	20.0374	22.4828	19.5126	21.8769	15.0349	18.0524	18.9629	21.7508	21.8839	22.2701	0.12269	4.32922	1.97547	0.159868	0.23793	0.318117	4.32922	11.9966	0.000532974	0.00121251	-0.149316	4.32922	2.92921	0.0869902	0.236407	0.0461107	4.32922	0.252779	0.615125	0.713156	0.195427	4.32922	2.38393	0.122589	0.256092
AT1G06220	Ribosomal protein S5/Elongation factor G/III/V family protein	67.9745	71.1129	75.6359	69.2469	64.4939	73.1871	70.5987	78.5908	75.6809	65.6357	68.7453	70.0944	-0.0537924	6.15063	0.528617	0.467189	0.565005	-0.137137	6.15063	3.39311	0.0654695	0.098633	0.0667087	6.15063	0.848687	0.356924	0.581804	-0.0166361	6.15063	0.0479354	0.826696	0.87882	-0.0833448	6.15063	0.630521	0.427164	0.601438
AT1G77765	unknown protein; Has 8 Blast hits to 8 proteins in 2 species: Archae - 0; Bacteria - 0; Metazoa - 0; Fungi - 0; Plants - 8; Viruses - 0; Other Eukaryotes - 0 (source: NCBI BLink).	0.173848	0.118364	0.260904	0.269793	0.488927	0.898326	0.29053	0.57266	0.568602	1.67683	1.54677	1.69335	1.41902	-0.523731	9.09571	0.0025621	0.00671318	1.78759	-0.523731	27.2679	1.7713e-07	6.57439e-07	1.35341	-0.523731	10.4683	0.00121439	0.00840081	1.72198	-0.523731	19.8671	8.3017e-06	5.04225e-05	0.368569	-0.523731	0.365811	0.545296	0.702559
AT1G06240	Protein of unknown function DUF455	16.1678	17.3284	17.0109	11.8259	12.6676	11.7311	16.4391	18.2706	18.11	11.9294	13.6345	12.4179	-0.477239	3.91765	30.3218	3.65984e-08	2.3267e-07	-0.477664	3.91765	29.5349	5.492e-08	2.16021e-07	0.0637596	3.91765	0.684749	0.407956	0.62708	0.0633339	3.91765	0.423435	0.515228	0.626512	-0.000425666	3.91765	1.14593e-05	0.997299	0.999586
AT1G06250	alpha/beta-Hydrolases superfamily protein	4.71562	3.69295	4.51363	2.33821	2.0446	2.11371	4.86637	5.23575	5.23114	2.0601	1.66135	1.33415	-0.990267	1.83473	31.7437	1.75919e-08	1.16347e-07	-1.59096	1.83473	72.931	1.34262e-17	1.26268e-16	0.244899	1.83473	2.89074	0.08909	0.240161	-0.355792	1.83473	2.57392	0.108638	0.186737	-0.600691	1.83473	5.16223	0.0230832	0.0735378
AT1G15010	unknown protein; BEST Arabidopsis thaliana protein match is: unknown protein (TAIR:AT2G01300.1); Has 71 Blast hits to 71 proteins in 13 species: Archae - 0; Bacteria - 2; Metazoa - 0; Fungi - 0; Plants - 69; Viruses - 0; Other Eukaryotes - 0 (source: NCBI BLink).	1.99925	3.00644	1.6176	32.7799	41.1587	32.2869	3.70426	2.37245	2.67243	140.326	112.685	101.601	4.1202	5.25907	494.954	1.19113e-109	1.48063e-107	5.36531	5.25907	847.798	2.18895e-186	5.40832e-184	0.470205	5.25907	5.68764	0.0170848	0.0708933	1.71531	5.25907	140.444	2.1285e-32	1.84406e-30	1.24511	5.25907	26.0006	3.41317e-07	5.3913e-06
AT3G10113	Homeodomain-like superfamily protein	0.195579	0.2604	0.260904	0.269793	1.15564	0.528427	0.484216	0.681738	0.597032	1.58101	1.77592	1.94992	1.15921	-0.349919	6.66844	0.00981349	0.0219169	1.58731	-0.349919	26.2287	3.03278e-07	1.09007e-06	1.28625	-0.349919	12.0202	0.000526257	0.00415763	1.71436	-0.349919	20.8474	4.97369e-06	3.15494e-05	0.428105	-0.349919	0.591682	0.441769	0.614907
AT1G06350	Fatty acid desaturase family protein	2.34694	2.01218	1.33061	1.75366	3.20025	1.37391	0.774746	0.899895	1.44994	2.87456	1.83321	2.15517	0.0189632	0.858474	0.00354954	0.952492	0.96586	1.16843	0.858474	13.197	0.0002804	0.000666228	-0.897342	0.858474	8.4099	0.00373183	0.0211154	0.252126	0.858474	0.585311	0.444238	0.560846	1.14947	0.858474	6.46339	0.0110119	0.0413835
AT3G27170	chloride channel B	3.21618	3.52724	4.53972	16.2775	15.5123	16.4869	15.737	19.5523	23.0568	56.4851	55.2254	45.0534	2.13243	4.47799	219.867	9.66887e-50	4.89881e-48	1.42197	4.47799	120.799	4.22856e-28	7.41034e-27	2.41144	4.47799	278.486	1.60538e-62	1.46039e-59	1.70098	4.47799	182.407	1.44508e-41	2.0511e-39	-0.710465	4.47799	14.0012	0.000182694	0.00139445
AT3G03341	unknown protein; Has 30201 Blast hits to 17322 proteins in 780 species: Archae - 12; Bacteria - 1396; Metazoa - 17338; Fungi - 3422; Plants - 5037; Viruses - 0; Other Eukaryotes - 2996 (source: NCBI BLink).	0.0651929	0.0473455	0.0521807	0.134897	0.177791	0.369899	0.0726325	0.109078	0.0284301	0.287456	0.859317	1.02627	1.93213	-1.79458	7.15558	0.0074731	0.0172615	3.29682	-1.79458	28.8328	7.89041e-08	3.0526e-07	0.331755	-1.79458	0.177608	0.673437	0.82427	1.69644	-1.79458	8.78342	0.00303981	0.00925436	1.36469	-1.79458	1.74059	0.187064	0.345042
AT2G34600	jasmonate-zim-domain protein 7	0.108655	0.544473	0.130452	5.39586	6.71163	5.12574	0.508427	0.57266	0.767613	5.03048	8.65045	13.2902	5.06627	1.73571	151.501	8.14542e-35	2.78181e-33	3.80999	1.73571	137.615	8.84594e-32	1.88134e-30	1.84552	1.73571	16.568	4.69359e-05	0.000502584	0.589227	1.73571	4.25364	0.0391663	0.0810418	-1.25629	1.73571	5.40886	0.0200348	0.0658278
AT5G09440	EXORDIUM like 4	18.8842	15.8844	16.0977	29.6323	33.6026	28.5879	22.855	24.5426	17.3992	90.0216	109.42	97.7525	0.851864	5.37627	59.0136	1.56584e-14	1.95612e-13	2.14934	5.37627	342.536	1.78896e-76	1.29251e-74	0.395291	5.37627	12.1221	0.000498279	0.00396819	1.69277	5.37627	238.667	7.67869e-54	2.22715e-51	1.29747	5.37627	67.9697	1.66031e-16	9.54821e-15
AT3G19680	Protein of unknown function (DUF1005)	20.8835	16.5236	12.0798	15.8728	30.5357	16.3812	121.901	58.0568	23.3411	14.277	8.70774	19.4479	0.286192	4.66258	0.665054	0.414781	0.514123	-2.04083	4.66258	28.6737	8.56613e-08	3.29599e-07	1.81952	4.66258	23.1565	1.49341e-06	2.23042e-05	-0.507499	4.66258	2.06319	0.150894	0.243398	-2.32702	4.66258	20.1913	7.00711e-06	8.00418e-05
AT3G55970	jasmonate-regulated gene 21	0.325965	2.22524	1.01752	3.73214	4.75592	2.06087	0.58106	2.42699	0.938194	7.09058	13.1762	13.9573	1.78522	2.09556	12.4525	0.000417443	0.00132482	3.46757	2.09556	44.4927	2.55306e-11	1.42245e-10	0.0102981	2.09556	0.00039226	0.984198	0.994017	1.69265	2.09556	14.7992	0.000119587	0.000545043	1.68235	2.09556	6.15214	0.0131253	0.0473741
AT1G21400	Thiamin diphosphate-binding fold (THDP-binding) superfamily protein	30.6624	30.1827	31.3345	49.1023	45.8702	44.9691	38.8584	39.1318	40.6835	163.562	150.438	132.697	0.603015	5.98503	57.1967	3.94332e-14	4.76268e-13	1.92662	5.98503	589.422	3.3476e-130	4.75145e-128	0.364372	5.98503	21.759	3.09129e-06	4.32114e-05	1.68797	5.98503	441.666	4.69655e-98	5.52894e-95	1.3236	5.98503	140.559	2.00853e-32	4.56781e-30
AT2G32160	S-adenosyl-L-methionine-dependent methyltransferases superfamily protein	3.84638	5.30269	4.48754	2.24828	3.73362	2.00802	4.45479	4.90852	5.99875	6.61148	7.56199	11.4429	-0.865952	2.33306	13.5801	0.000228591	0.000769909	0.650124	2.33306	9.37694	0.00219732	0.0044845	0.170804	2.33306	0.718656	0.396585	0.617235	1.68688	2.33306	47.5958	5.23801e-12	9.04473e-11	1.51608	2.33306	22.9188	1.68993e-06	2.26225e-05
AT1G06450	Polynucleotidyl transferase, ribonuclease H-like superfamily protein	0.586736	0.402436	0.70444	0.764414	0.444479	0.369899	0.60527	0.627199	0.767613	0.479093	0.687453	0.461823	-0.0782889	-0.628313	0.0482585	0.826122	0.872527	-0.303457	-0.628313	0.709195	0.399711	0.473871	0.239364	-0.628313	0.607009	0.435916	0.65231	0.014196	-0.628313	0.00121632	0.972179	0.981282	-0.225168	-0.628313	0.195776	0.658152	0.78705
AT1G13540	Protein of unknown function (DUF1262)	0.521543	0.189382	0.260904	1.03421	1.77791	1.1097	1.28317	1.06351	0.824473	2.87456	2.46337	1.64204	2.12115	0.322525	31.2406	2.27947e-08	1.48596e-07	1.13058	0.322525	13.907	0.000192082	0.00046874	1.81555	0.322525	24.3448	8.0544e-07	1.27526e-05	0.824985	0.322525	6.90047	0.00861733	0.0225879	-0.990566	0.322525	4.16573	0.0412497	0.114008
AT1G06470	Nucleotide/sugar transporter family protein	23.7085	26.2294	24.7076	21.1338	18.4903	18.3364	21.0392	21.8974	22.6872	16.1933	18.1029	16.3177	-0.362876	4.39697	20.1765	7.06136e-06	3.15867e-05	-0.37639	4.39697	19.829	8.4689e-06	2.50908e-05	-0.186261	4.39697	6.08294	0.0136494	0.0596559	-0.199775	4.39697	4.97345	0.0257392	0.0571846	-0.0135142	4.39697	0.013316	0.908132	0.948539
AT4G25070	unknown protein; EXPRESSED IN: cultured cell; BEST Arabidopsis thaliana protein match is: unknown protein (TAIR:AT3G48860.2); Has 14837 Blast hits to 10961 proteins in 1163 species: Archae - 189; Bacteria - 1924; Metazoa - 7665; Fungi - 1127; Plants - 653; Viruses - 80; Other Eukaryotes - 3199 (source: NCBI BLink).	0.304234	0.355091	0.573988	0.674483	0.533374	1.1097	0.508427	0.709008	1.33622	2.97038	1.77592	2.617	0.899448	0.113211	4.99423	0.025432	0.0501104	1.69544	0.113211	21.8935	2.88211e-06	9.12508e-06	0.890784	0.113211	5.21282	0.0224209	0.0871281	1.68677	0.113211	21.2478	4.03574e-06	2.60624e-05	0.79599	0.113211	2.15466	0.142138	0.284419
AT1G06500	unknown protein; Has 25 Blast hits to 25 proteins in 10 species: Archae - 0; Bacteria - 0; Metazoa - 0; Fungi - 0; Plants - 25; Viruses - 0; Other Eukaryotes - 0 (source: NCBI BLink).	7.30161	8.40382	8.63591	10.1172	10.623	9.51169	8.83695	6.92646	7.70456	11.9294	11.1711	11.0837	0.31798	3.2111	7.58845	0.00587435	0.0139641	0.541156	3.2111	21.5578	3.43328e-06	1.07595e-05	-0.0479085	3.2111	0.185089	0.667036	0.820289	0.175267	3.2111	2.13277	0.14418	0.234801	0.223176	3.2111	1.85823	0.172829	0.326366
AT1G06510	unknown protein; FUNCTIONS IN: molecular_function unknown; INVOLVED IN: biological_process unknown; LOCATED IN: chloroplast; EXPRESSED IN: 21 plant structures; EXPRESSED DURING: 13 growth stages; Has 376 Blast hits to 369 proteins in 152 species: Archae - 5; Bacteria - 113; Metazoa - 105; Fungi - 46; Plants - 27; Viruses - 2; Other Eukaryotes - 78 (source: NCBI BLink).	27.8374	29.2358	26.5339	26.9793	31.2024	26.7384	30.0698	28.4149	30.7045	27.3083	23.2015	27.8633	0.0219121	4.81692	0.0675648	0.794916	0.848739	-0.178046	4.81692	4.25717	0.039085	0.0620012	0.0928128	4.81692	1.31969	0.250649	0.471442	-0.107145	4.81692	1.4298	0.231798	0.341698	-0.199958	4.81692	2.74674	0.0974532	0.216716
AT1G06515	Protein of unknown function (DUF3317)	8.38815	9.68214	8.45328	9.62262	9.95632	8.98326	11.3549	9.18983	10.3486	10.2047	7.44741	8.97989	0.108718	3.24685	0.793732	0.372974	0.472456	-0.203669	3.24685	2.66681	0.102461	0.146458	0.221456	3.24685	3.70629	0.0542077	0.168587	-0.0909311	3.24685	0.479827	0.488501	0.602401	-0.312387	3.24685	3.2038	0.0734672	0.175636
AT1G06520	glycerol-3-phosphate acyltransferase 1	3.52042	2.50931	2.34813	4.76634	3.95586	4.06889	4.11584	4.14497	2.61557	5.31793	4.92675	5.08005	0.64134	1.98636	10.5476	0.00116341	0.00332192	0.447962	1.98636	5.37605	0.020415	0.03468	0.45383	1.98636	5.45291	0.0195357	0.0787133	0.260452	1.98636	1.78052	0.182086	0.282509	-0.193378	1.98636	0.493643	0.482307	0.650168
AT1G06540	unknown protein; BEST Arabidopsis thaliana protein match is: unknown protein (TAIR:AT2G30930.1); Has 16 Blast hits to 16 proteins in 3 species: Archae - 0; Bacteria - 0; Metazoa - 0; Fungi - 0; Plants - 16; Viruses - 0; Other Eukaryotes - 0 (source: NCBI BLink).	0.21731	0.284073	0.365265	0.539586	0.0888957	0.211371	0.145265	0.381774	0.398022	0.239546	0.114576	0.205255	-0.280186	-1.60205	0.227411	0.63345	0.715137	-0.674404	-1.60205	1.28868	0.256292	0.325454	0.0859758	-1.60205	0.0308945	0.860476	0.935887	-0.308242	-1.60205	0.201382	0.653607	0.744191	-0.394218	-1.60205	0.218807	0.63995	0.773366
AT4G39090	Papain family cysteine protease	348.76	355.257	296.543	139.483	144.544	141.354	159.864	154.046	136.72	440.813	497.029	430.368	-1.24253	8.07566	194.622	3.1148e-44	1.37913e-42	1.60194	8.07566	327.065	4.18901e-73	2.82271e-71	-1.15919	8.07566	172.151	2.50799e-39	7.84256e-37	1.68528	8.07566	355.911	2.18809e-79	1.56394e-76	2.84447	8.07566	513.289	1.22086e-113	6.10825e-110
AT1G06560	NOL1/NOP2/sun family protein	22.9696	21.7552	20.7679	25.8552	24.3574	22.2468	22.3708	22.5519	21.5216	21.5113	23.3734	23.7069	0.147104	4.50838	3.54198	0.0598341	0.104829	0.0441606	4.50838	0.304092	0.581328	0.647003	0.0199299	4.50838	0.0711613	0.789653	0.896696	-0.083013	4.50838	0.994612	0.318618	0.436418	-0.102943	4.50838	0.847043	0.35739	0.534335
AT1G18330	Homeodomain-like superfamily protein	1.45597	1.23098	2.53076	3.10262	3.37804	2.58929	3.17162	3.24507	3.69591	10.7317	10.1972	8.05624	0.997519	2.11592	20.3632	6.405e-06	2.88744e-05	1.51993	2.11592	74.1226	7.34115e-18	7.00947e-17	1.14665	2.11592	30.4165	3.48546e-08	7.22844e-07	1.66907	2.11592	78.1947	9.33709e-19	3.24415e-17	0.522413	2.11592	3.41584	0.0645735	0.159979
AT1G06580	Pentatricopeptide repeat (PPR) superfamily protein	4.06369	3.83498	3.15693	2.65297	2.75577	2.53645	3.82531	3.79047	3.24103	2.20383	2.69253	2.10386	-0.478167	1.6874	7.83182	0.00513345	0.0123674	-0.641539	1.6874	12.6173	0.000382201	0.000890142	-0.0282505	1.6874	0.0356228	0.850297	0.931111	-0.191623	1.6874	0.904149	0.341672	0.460277	-0.163372	1.6874	0.4235	0.515196	0.67833
AT1G06590	unknown protein; Has 380 Blast hits to 268 proteins in 109 species: Archae - 0; Bacteria - 0; Metazoa - 245; Fungi - 73; Plants - 49; Viruses - 0; Other Eukaryotes - 13 (source: NCBI BLink).	12.2128	13.1147	12.8886	15.4232	14.8456	15.0073	14.8412	13.253	12.9641	14.5165	18.7331	17.0874	0.245364	3.85488	6.72313	0.00951703	0.0213429	0.302413	3.85488	9.7684	0.00177537	0.00367695	0.106104	3.85488	1.38934	0.238516	0.457093	0.163153	3.85488	2.61765	0.105681	0.182753	0.0570487	3.85488	0.178071	0.673037	0.79786
AT1G06620	2-oxoglutarate (2OG) and Fe(II)-dependent oxygenase superfamily protein	1.80367	2.3436	2.55685	17.5815	12.3121	21.0842	2.05792	3.10873	2.3597	7.80922	16.8999	13.5981	2.94316	2.98059	148.83	3.12387e-34	1.04023e-32	2.42941	2.98059	99.5498	1.91295e-23	2.64027e-22	0.168071	2.98059	0.484432	0.486422	0.694051	-0.345675	2.98059	2.23881	0.134585	0.222088	-0.513746	2.98059	2.3634	0.124211	0.258269
AT3G59060	phytochrome interacting factor 3-like 6	18.58	22.1103	38.3528	67.6281	77.3837	76.1463	75.3441	80.7724	88.048	241.846	236.197	224.549	1.73454	6.76626	157.088	4.89807e-36	1.76304e-34	1.525	6.76626	171.123	4.20638e-39	1.18068e-37	1.87726	6.76626	183.698	7.54988e-42	2.7472e-39	1.66772	6.76626	200.234	1.85647e-45	3.64251e-43	-0.209542	6.76626	1.44585	0.229195	0.396481
AT1G06640	2-oxoglutarate (2OG) and Fe(II)-dependent oxygenase superfamily protein	70.8864	64.5319	63.3996	100.498	90.7626	112.766	62.3671	59.993	54.6711	86.4763	143.85	86.7201	0.612007	6.29345	30.9357	2.66714e-08	1.72967e-07	0.646988	6.29345	29.7218	4.98709e-08	1.96896e-07	-0.167392	6.29345	2.33112	0.126811	0.304959	-0.132411	6.29345	1.22287	0.268799	0.383508	0.0349814	6.29345	0.0465685	0.829146	0.90188
AT1G06645	2-oxoglutarate (2OG) and Fe(II)-dependent oxygenase superfamily protein	28.9674	25.5192	25.125	15.7829	20.5349	18.7592	28.4477	26.6969	23.8244	19.6428	18.4467	19.2939	-0.516717	4.53189	26.849	2.19984e-07	1.26619e-06	-0.460667	4.53189	21.9012	2.87057e-06	9.09288e-06	-0.0115488	4.53189	0.0158006	0.899969	0.95568	0.0445012	4.53189	0.176807	0.674132	0.760681	0.05605	4.53189	0.159954	0.689199	0.809255
AT1G53830	pectin methylesterase 2	0.695391	1.39669	0.573988	0.134897	0.533374	0.264213	1.47686	1.44529	1.27935	1.24564	0.630165	0.872332	-1.42866	-0.045605	9.81671	0.00172933	0.00473644	-0.596714	-0.045605	2.97965	0.0843174	0.123595	0.826335	-0.045605	5.94773	0.0147363	0.063382	1.65828	-0.045605	12.7482	0.000356352	0.00142662	0.831949	-0.045605	2.06089	0.151122	0.297368
AT1G06660	unknown protein; BEST Arabidopsis thaliana protein match is: unknown protein (TAIR:AT2G30820.2); Has 166 Blast hits to 144 proteins in 35 species: Archae - 0; Bacteria - 17; Metazoa - 13; Fungi - 20; Plants - 104; Viruses - 0; Other Eukaryotes - 12 (source: NCBI BLink).	1.45597	1.23098	1.09579	3.50731	2.00015	2.00802	1.21054	1.17259	0.710753	1.72473	1.54677	1.64204	0.894939	0.637028	11.5788	0.000667079	0.00202185	0.659625	0.637028	5.65686	0.0173872	0.0300337	-0.285963	0.637028	1.21486	0.270372	0.493026	-0.521276	0.637028	3.50484	0.0611897	0.116951	-0.235313	0.637028	0.379192	0.538036	0.696624
AT1G06670	nuclear DEIH-boxhelicase	59.8688	59.0161	59.8513	53.0593	50.5372	52.5785	61.0113	65.5014	63.1717	44.6036	44.3407	47.7217	-0.194909	5.79329	8.95403	0.00276858	0.00717071	-0.472378	5.79329	50.521	1.17899e-12	7.46497e-12	0.0854783	5.79329	1.87049	0.171419	0.37144	-0.191991	5.79329	7.74558	0.00538441	0.015141	-0.277469	5.79329	8.88459	0.00287588	0.0140893
AT2G29680	cell division control 6	3.04234	2.8644	2.66122	3.59724	3.02246	3.5933	3.72847	3.73593	3.7812	11.2587	10.1972	10.6732	0.245739	2.31516	2.71667	0.0993048	0.160273	1.51588	2.31516	154.584	1.72667e-35	4.28201e-34	0.387864	2.31516	8.68771	0.00320363	0.0186325	1.658	2.31516	148.447	3.7888e-34	3.628e-32	1.27014	2.31516	44.0449	3.20932e-11	9.98883e-10
AT1G06690	NAD(P)-linked oxidoreductase superfamily protein	69.7999	77.1968	80.2018	62.9967	65.7829	67.9557	68.5166	74.2822	71.7292	64.3422	62.9593	61.9356	-0.207676	6.11276	8.36199	0.00383151	0.00957304	-0.180558	6.11276	6.18941	0.0128517	0.0228218	-0.0824979	6.11276	1.385	0.239251	0.458015	-0.0553795	6.11276	0.556555	0.455652	0.571578	0.0271185	6.11276	0.0705463	0.790543	0.877052
AT1G06700	Protein kinase superfamily protein	133.515	124.377	118.163	140.202	151.612	155.569	136.186	138.393	120.771	183.157	166.478	161.022	0.250123	7.1692	9.46536	0.00209388	0.005603	0.369292	7.1692	20.6089	5.6333e-06	1.71206e-05	0.0721225	7.1692	0.797597	0.371813	0.595333	0.191291	7.1692	5.47224	0.0193208	0.0447605	0.119169	7.1692	1.07545	0.299718	0.475561
AT3G26290	cytochrome P450, family 71, subfamily B, polypeptide 26	7.3668	7.66996	6.44432	5.53076	5.73378	5.65417	5.56849	5.01759	5.71445	15.2831	20.4517	17.7032	-0.346171	3.10186	6.75308	0.00935861	0.0210277	1.69885	3.10186	184.797	4.34724e-42	1.35728e-40	-0.399622	3.10186	10.356	0.00129054	0.00883058	1.6454	3.10186	153.803	2.55792e-35	2.59857e-33	2.04502	3.10186	126.303	2.63912e-29	4.84557e-27
AT1G06720	P-loop containing nucleoside triphosphate hydrolases superfamily protein	60.499	55.6546	51.6589	44.6508	51.204	43.6481	54.0385	53.2574	50.6056	38.2316	41.4191	42.9495	-0.270011	5.62445	10.8945	0.000964521	0.00281179	-0.36596	5.62445	19.6071	9.51152e-06	2.79234e-05	-0.0882249	5.62445	1.24798	0.26394	0.486437	-0.184174	5.62445	4.66162	0.0308441	0.0665574	-0.0959494	5.62445	0.681287	0.409144	0.585122
AT1G06730	pfkB-like carbohydrate kinase family protein	17.8411	17.0207	16.4369	15.1534	15.379	16.4869	17.3349	20.1795	17.0012	18.3972	17.0718	18.0111	-0.12873	4.10685	2.21004	0.137115	0.209217	-0.0121269	4.10685	0.0189262	0.890578	0.914617	0.072673	4.10685	0.786736	0.375089	0.598337	0.189276	4.10685	4.18115	0.0408759	0.0839111	0.116603	4.10685	0.889649	0.345572	0.523421
AT1G06750	P-loop containing nucleoside triphosphate hydrolases superfamily protein	0.0434619	0.142036	0.0782711	0.179862	0.133344	0.158528	0.169476	0.136348	0.0568602	0.0479093	0.229151	0.256568	0.820799	-2.35897	1.43108	0.231588	0.321792	0.486352	-2.35897	0.5378	0.463346	0.535884	0.477799	-2.35897	0.566642	0.451596	0.665317	0.143353	-2.35897	0.0416247	0.838337	0.887268	-0.334446	-2.35897	0.128579	0.71991	0.830646
AT1G06760	winged-helix DNA-binding transcription factor family protein	43.5271	46.4696	54.5549	38.0408	32.3581	38.9979	36.752	42.7041	40.257	33.4407	33.2842	33.6104	-0.376444	5.30128	15.7515	7.22317e-05	0.000267996	-0.254143	5.30128	7.3757	0.00661109	0.012386	-0.248443	5.30128	7.27358	0.00699764	0.0351869	-0.126142	5.30128	1.71654	0.190139	0.292038	0.122301	5.30128	0.841736	0.358901	0.535901
AT1G06770	DREB2A-interacting protein 1	11.5609	9.61113	10.4883	10.387	13.0677	13.2107	11.2096	13.9893	11.4858	17.0078	14.4365	14.8296	0.214978	3.64479	3.23043	0.0722818	0.122977	0.349058	3.64479	8.66427	0.0032451	0.00642504	0.199473	3.64479	3.005	0.0830082	0.228979	0.333553	3.64479	7.38361	0.00658209	0.0179539	0.13408	3.64479	0.6349	0.425564	0.599986
AT1G06780	galacturonosyltransferase 6	9.4747	9.32705	10.3579	8.27365	8.88957	8.08493	8.93379	10.3079	8.95548	9.05486	8.59317	9.23646	-0.204225	3.20793	3.71387	0.053962	0.0958159	-0.066522	3.20793	0.379556	0.537841	0.606959	-0.0476182	3.20793	0.242278	0.622566	0.792512	0.0900847	3.20793	0.596937	0.439749	0.556372	0.137703	3.20793	0.826115	0.363398	0.539878
AT3G15450	Aluminium induced protein with YGL and LRDR motifs	306.82	246.717	175.092	349.877	323.492	366.517	321.35	326.007	258.686	1105.79	1127.77	984.914	0.490766	9.00018	12.4966	0.000407702	0.00129781	1.82734	9.00018	204.651	2.01797e-46	7.06043e-45	0.29342	9.00018	4.51355	0.0336274	0.118944	1.62999	9.00018	165.186	8.33255e-38	9.92615e-36	1.33657	9.00018	52.7417	3.80425e-13	1.49576e-11
AT1G06800	alpha/beta-Hydrolases superfamily protein	3.10753	3.69295	3.75701	2.83283	4.31144	4.22742	3.26846	4.60855	3.89492	3.64111	4.35387	3.54064	0.12611	1.93742	0.452565	0.50112	0.596675	-0.0304967	1.93742	0.0266484	0.870327	0.898429	0.156486	1.93742	0.810914	0.36785	0.591593	-0.00012023	1.93742	3.65268e-07	0.999518	0.999874	-0.156606	1.93742	0.35035	0.553915	0.708493
AT1G06820	carotenoid isomerase	58.2607	60.6732	62.6429	43.4817	41.6477	41.0588	60.5028	64.5197	62.3188	41.2978	41.4191	41.9233	-0.523929	5.70516	63.0417	2.0238e-15	2.70375e-14	-0.587606	5.70516	77.3517	1.43068e-18	1.43736e-17	0.0452786	5.70516	0.529106	0.466983	0.67821	-0.0183984	5.70516	0.068336	0.793775	0.855064	-0.063677	5.70516	0.459295	0.497954	0.662726
AT2G46970	phytochrome interacting factor 3-like 1	0.347695	0.331418	0.156542	0.494621	0.577822	0.739798	0.193687	0.354504	0.511742	2.29965	1.71863	1.53941	1.07372	-0.408372	6.93951	0.00843124	0.01917	2.40489	-0.408372	47.7526	4.83553e-12	2.89567e-11	0.295194	-0.408372	0.534183	0.464854	0.675853	1.62637	-0.408372	21.3975	3.73262e-06	2.43246e-05	1.33117	-0.408372	6.00846	0.0142375	0.0504131
AT1G06840	Leucine-rich repeat protein kinase family protein	24.4908	24.5013	25.2816	18.4808	18.7126	20.3973	23.7024	27.3241	28.8281	19.8344	23.2015	18.2163	-0.368487	4.5255	15.9472	6.51327e-05	0.000243736	-0.408575	4.5255	18.107	2.08837e-05	5.84785e-05	0.110471	4.5255	1.58917	0.207444	0.419394	0.0703826	4.5255	0.491525	0.483248	0.597507	-0.0400887	4.5255	0.0904663	0.763585	0.860355
AT1G06850	basic leucine-zipper 52	8.21431	6.53367	8.47937	11.2863	11.2453	10.8328	11.5243	9.10803	7.81828	13.1271	11.4003	11.7508	0.517693	3.31628	15.1791	9.77771e-05	0.000354431	0.403234	3.31628	8.64278	0.00328361	0.00649164	0.236438	3.31628	3.09881	0.0783495	0.220164	0.12198	3.31628	0.816592	0.366178	0.484325	-0.114459	3.31628	0.361292	0.54779	0.704144
AT1G06870	Peptidase S24/S26A/S26B/S26C family protein	13.9513	14.0379	13.5931	17.4916	16.8902	15.9057	16.6086	16.0345	14.4994	15.9059	16.327	15.9585	0.275789	3.9618	11.4427	0.000717753	0.00215811	0.0291454	3.9618	0.123046	0.725754	0.777003	0.182457	3.9618	5.69859	0.0169785	0.0705926	-0.0641866	3.9618	0.536599	0.463846	0.579544	-0.246644	3.9618	4.50058	0.0338833	0.0984334
AT1G06890	nodulin MtN21 /EamA-like transporter family protein	57.4567	59.7026	57.3988	45.1903	46.448	47.6641	51.8112	52.5484	50.3782	43.0705	40.0442	37.9721	-0.326085	5.62977	23.8804	1.02511e-06	5.29432e-06	-0.352991	5.62977	26.4683	2.67905e-07	9.70598e-07	-0.173766	5.62977	7.35396	0.0066915	0.0339833	-0.200672	5.62977	7.95347	0.00479952	0.0137316	-0.0269066	5.62977	0.0789791	0.778686	0.869907
AT1G06900	Insulinase (Peptidase family M16) family protein	82.2952	76.3682	73.2617	66.5939	74.8947	75.6179	92.1464	95.1434	84.7502	82.404	83.3537	83.6926	-0.0961599	6.34005	1.61481	0.203817	0.290051	-0.12529	6.34005	2.75544	0.0969244	0.13951	0.22992	6.34005	9.64847	0.0018951	0.0121716	0.20079	6.34005	6.77479	0.00924542	0.0239488	-0.0291303	6.34005	0.0742844	0.785198	0.874193
AT4G25420	2-oxoglutarate (2OG) and Fe(II)-dependent oxygenase superfamily protein	0.825777	1.01793	1.51324	0.989241	0.711166	1.00401	0.847379	1.2544	1.27935	2.5871	3.60913	2.15517	-0.273776	0.558275	0.758647	0.383752	0.483203	1.30178	0.558275	22.3913	2.2238e-06	7.13562e-06	0.0461709	0.558275	0.026766	0.870043	0.941102	1.62173	0.558275	28.5377	9.18931e-08	8.24689e-07	1.57556	0.558275	14.3362	0.000152896	0.00119808
AT3G18530	ARM repeat superfamily protein	0.45635	0.828545	0.860982	0.40469	0.355583	0.211371	0.363162	0.899895	0.852903	1.29355	0.916604	0.821018	-1.10548	-0.39772	6.38403	0.0115151	0.0252357	0.491617	-0.39772	1.6473	0.199327	0.261651	0.0195181	-0.39772	0.00284134	0.95749	0.982625	1.61661	-0.39772	12.912	0.000326475	0.00132155	1.5971	-0.39772	7.50761	0.00614388	0.0259294
AT1G06960	RNA-binding (RRM/RBD/RNP motifs) family protein	21.405	22.4417	21.3419	24.9109	22.8462	23.4622	22.1529	22.5519	20.1285	21.9904	22.8578	23.2451	0.12786	4.48842	2.90919	0.088076	0.14498	0.069168	4.48842	0.808092	0.368685	0.443073	-0.00703236	4.48842	0.00972902	0.921427	0.96608	-0.0657239	4.48842	0.670448	0.412895	0.530786	-0.0586915	4.48842	0.29884	0.58461	0.731512
AT1G06980	unknown protein; FUNCTIONS IN: molecular_function unknown; INVOLVED IN: biological_process unknown; LOCATED IN: endomembrane system; EXPRESSED IN: sepal, male gametophyte, carpel; EXPRESSED DURING: 4 anthesis; BEST Arabidopsis thaliana protein match is: unknown protein (TAIR:AT2G30230.1); Has 159 Blast hits to 159 proteins in 13 species: Archae - 0; Bacteria - 0; Metazoa - 0; Fungi - 0; Plants - …	3.41176	4.35578	3.28738	0.359724	1.0223	0.898326	2.88109	3.05419	2.50185	1.10191	1.54677	0.513137	-2.19096	1.26767	64.0663	1.20304e-15	1.64344e-14	-1.36999	1.26767	24.8173	6.30293e-07	2.17409e-06	-0.388787	1.26767	3.54052	0.0598867	0.181072	0.432183	1.26767	1.55531	0.212353	0.318529	0.82097	1.26767	4.13625	0.0419742	0.115516
AT1G07000	exocyst subunit exo70 family protein B2	11.7347	14.7718	12.6538	26.8894	29.3356	28.1652	14.0423	15.4618	19.6168	30.5661	33.7998	41.7693	1.1079	4.46135	83.5097	6.34027e-20	1.17489e-18	1.12541	4.46135	75.873	3.02503e-18	2.96619e-17	0.27763	4.46135	4.92959	0.0264005	0.0991097	0.295136	4.46135	5.7321	0.0166576	0.039522	0.0175059	4.46135	0.00986723	0.920873	0.955338
AT1G22500	RING/U-box superfamily protein	1.95579	2.20156	1.6176	2.33821	2.31129	2.00802	3.89794	4.25405	3.29789	6.46776	6.93182	7.08128	0.205395	1.85762	1.16583	0.280259	0.376078	0.835422	1.85762	30.1638	3.97042e-08	1.58571e-07	0.983023	1.85762	37.3137	1.00577e-09	2.77634e-08	1.61305	1.85762	83.1848	7.47297e-20	2.79023e-18	0.630027	1.85762	6.74625	0.00939451	0.0365712
AT5G16370	acyl activating enzyme 5	36.508	29.6856	28.3341	43.3468	48.2704	48.721	47.9616	43.8221	36.6464	140.997	152.156	135.776	0.602768	6.05658	32.9778	9.32195e-09	6.37377e-08	1.71775	6.05658	275.831	6.08241e-62	3.10529e-60	0.496977	6.05658	22.1485	2.52351e-06	3.58432e-05	1.61196	6.05658	254.28	3.03001e-57	1.01066e-54	1.11498	6.05658	59.1377	1.47014e-14	6.67164e-13
AT1G26380	FAD-binding Berberine family protein	0.956163	1.13629	0.417446	1.39393	1.24454	0.528427	0.8958	0.981703	1.62052	2.92247	2.06236	7.85099	0.333612	0.550175	0.582931	0.445166	0.543669	1.48349	0.550175	11.5378	0.000681944	0.00152285	0.46068	0.550175	1.19969	0.273383	0.496166	1.61056	0.550175	12.7255	0.00036071	0.00144263	1.14988	0.550175	3.46104	0.0628307	0.156764
AT5G65010	asparagine synthetase 2	42.2015	63.94	49.0499	32.4651	36.0472	34.8233	104.857	128.467	123.245	143.345	57.9179	105.039	-0.551326	6.23797	10.0804	0.00149853	0.00417397	-0.178209	6.23797	0.887157	0.346249	0.42035	1.23535	6.23797	49.877	1.6369e-12	6.72676e-11	1.60847	6.23797	73.3247	1.09982e-17	3.49933e-16	0.373116	6.23797	2.13219	0.144235	0.287621
AT5G08150	suppressor of phytochrome b 5	1.30386	0.946909	0.182632	0.539586	1.0223	0.739798	4.14005	3.29961	2.30284	0.574912	0.343727	0.359196	-0.277851	0.626556	0.443341	0.505514	0.600728	-2.90734	0.626556	46.6884	8.32186e-12	4.85697e-11	1.79783	0.626556	22.0923	2.59846e-06	3.68032e-05	-0.831654	0.626556	3.08979	0.0787849	0.144085	-2.62949	0.626556	18.934	1.35318e-05	0.000144432
AT5G22270	unknown protein; BEST Arabidopsis thaliana protein match is: unknown protein (TAIR:AT3G11600.1); Has 136 Blast hits to 136 proteins in 15 species: Archae - 0; Bacteria - 0; Metazoa - 0; Fungi - 0; Plants - 136; Viruses - 0; Other Eukaryotes - 0 (source: NCBI BLink).	10.9089	9.6348	9.70561	4.58648	6.57829	5.70701	7.79588	6.32653	6.96538	18.6367	17.7592	15.3428	-0.830024	3.31002	39.2331	3.76114e-10	3.0849e-09	1.29243	3.31002	113.512	1.66679e-26	2.69447e-25	-0.519302	3.31002	19.0933	1.24478e-05	0.000150508	1.60316	3.31002	143.021	5.81723e-33	5.22063e-31	2.12246	3.31002	140.087	2.54853e-32	5.66708e-30
AT5G57655	xylose isomerase family protein	135.34	131.81	133.452	133.188	142.1	127.192	149.623	147.31	143.828	434.154	417.055	349.292	0.00706278	7.63116	0.00791745	0.929098	0.949014	1.47126	7.63116	323.34	2.71319e-72	1.79205e-70	0.137858	7.63116	3.07333	0.0795865	0.222662	1.60206	7.63116	375.367	1.26929e-83	1.01609e-80	1.4642	7.63116	165.816	6.06907e-38	1.86862e-35
AT3G22840	Chlorophyll A-B binding family protein	0.412888	0.426109	1.27843	1.70869	1.20009	1.58528	1.62212	1.39075	2.78615	1.054	0.802029	0.667077	1.49501	0.337629	14.7831	0.000120613	0.000429967	-1.115	0.337629	9.44872	0.00211297	0.00432292	1.78799	0.337629	22.166	2.50057e-06	3.55684e-05	-0.82203	0.337629	4.84516	0.0277238	0.0608574	-2.61002	0.337629	24.1259	9.02391e-07	1.27991e-05
AT5G02580	Plant protein 1589 of unknown function	0.130386	0.0946909	0.0521807	0.089931	0.666718	0.317056	0.145265	0.109078	0.0284301	1.19773	0.802029	0.923646	1.72295	-1.38605	7.37818	0.00660198	0.015515	3.28798	-1.38605	37.7493	8.04441e-10	3.85889e-09	0.0334612	-1.38605	0.00254348	0.959777	0.983576	1.5985	-1.38605	9.25548	0.00234792	0.00740449	1.56504	-1.38605	3.23306	0.0721659	0.173318
AT1G07135	glycine-rich protein	6.1064	15.8607	2.66122	265.791	316.291	268.494	8.958	21.952	12.5377	237.391	237.572	229.783	5.52983	7.27799	184.157	5.99708e-42	2.53206e-40	4.20635	7.27799	164.832	9.95297e-38	2.66295e-36	1.05213	7.27799	9.85537	0.00169337	0.0110786	-0.271351	7.27799	1.0739	0.300067	0.417338	-1.32348	7.27799	9.75694	0.00178647	0.00946838
AT1G07140	Pleckstrin homology (PH) domain superfamily protein	102.657	106.693	99.5869	94.4276	96.763	95.5396	92.7516	93.4527	96.1791	96.4893	89.7699	96.0078	-0.107714	6.59723	2.68827	0.10109	0.162512	7.89589e-05	6.59723	1.4206e-06	0.999049	0.999426	-0.129884	6.59723	4.04624	0.0442699	0.145815	-0.0220916	6.59723	0.107526	0.742979	0.81578	0.107793	6.59723	1.33439	0.248025	0.418677
AT2G32200	unknown protein; BEST Arabidopsis thaliana protein match is: unknown protein (TAIR:AT2G32210.1); Has 131 Blast hits to 131 proteins in 14 species: Archae - 0; Bacteria - 0; Metazoa - 0; Fungi - 1; Plants - 130; Viruses - 0; Other Eukaryotes - 0 (source: NCBI BLink).	0.108655	0.568145	0.208723	11.5112	12.1343	13.6334	0.411584	0.736278	1.62052	16.3371	17.6446	12.3153	5.8717	2.92674	387.2	3.36892e-86	3.28889e-84	4.39926	2.92674	271.377	5.68513e-61	2.83026e-59	1.78532	2.92674	19.687	9.122e-06	0.000113815	0.312873	2.92674	3.09289	0.0786351	0.143851	-1.47245	2.92674	11.0862	0.000869719	0.00519573
AT1G07160	Protein phosphatase 2C family protein	0.0651929	0.0710182	0.234813	0.809379	0.933405	0.845483	0.0242108	0.109078	0.0852903	1.0061	0.630165	0.256568	2.99316	-1.20705	30.5007	3.33743e-08	2.13188e-07	3.08847	-1.20705	27.055	1.97751e-07	7.29105e-07	-0.533114	-1.20705	0.561805	0.453534	0.666758	-0.437797	-1.20705	0.899195	0.342998	0.461783	0.0953168	-1.20705	0.018097	0.892987	0.940499
AT1G07170	PHF5-like protein	15.1682	13.6828	12.6277	16.8621	14.4456	13.9505	17.1413	17.398	14.6699	16.5287	16.728	17.6519	0.12588	3.96203	1.55625	0.212215	0.299912	0.0477749	3.96203	0.226608	0.63405	0.695847	0.245569	3.96203	6.60427	0.0101734	0.0472721	0.167464	3.96203	2.52328	0.112177	0.191635	-0.0781052	3.96203	0.301428	0.582988	0.730259
AT1G07175	unknown protein; FUNCTIONS IN: molecular_function unknown; INVOLVED IN: biological_process unknown; LOCATED IN: endomembrane system; BEST Arabidopsis thaliana protein match is: unknown protein (TAIR:AT2G29995.1); Has 30201 Blast hits to 17322 proteins in 780 species: Archae - 12; Bacteria - 1396; Metazoa - 17338; Fungi - 3422; Plants - 5037; Viruses - 0; Other Eukaryotes - 2996 (source: NCBI BLin…	0.239041	0.165709	0.104361	0.134897	0.222239	0.105685	0.169476	0.0545391	0.0852903	0.287456	0.0572878	0.359196	-0.135102	-2.12945	0.0467807	0.828763	0.874375	1.15974	-2.12945	3.27544	0.0703241	0.105187	-0.688806	-2.12945	1.35988	0.243558	0.463221	0.606033	-2.12945	0.828748	0.362635	0.480719	1.29484	-2.12945	2.11894	0.145488	0.289399
AT4G27360	Dynein light chain type 1 family protein	0.543274	0.473455	1.51324	3.59724	3.68917	4.22742	1.54949	2.07248	3.61062	2.68292	2.06236	2.36043	2.61499	1.20022	61.5656	4.28236e-15	5.59784e-14	0.151493	1.20022	0.259316	0.610591	0.67371	1.77395	1.20022	27.2283	1.80789e-07	3.24205e-06	-0.689541	1.20022	5.92563	0.0149222	0.0359555	-2.4635	1.20022	31.0305	2.54e-08	5.06305e-07
AT1G12480	C4-dicarboxylate transporter/malic acid transport protein	2.21656	1.89382	1.93069	0.224828	0.355583	0.634112	1.86423	1.71798	1.44994	0.910277	1.37491	1.18021	-2.41024	0.556825	64.2591	1.09087e-15	1.49943e-14	-0.554379	0.556825	5.14259	0.0233458	0.0390881	-0.260993	0.556825	1.78633	0.181374	0.38472	1.59487	0.556825	19.783	8.67501e-06	5.24828e-05	1.85586	0.556825	20.5454	5.82331e-06	6.79941e-05
AT1G07210	Ribosomal protein S18	35.4649	36.2429	31.6998	36.3321	34.4471	34.8762	32.3457	29.1239	30.9604	33.0095	31.2791	27.9659	0.030388	5.03993	0.144273	0.70407	0.775551	-0.00279287	5.03993	0.00115359	0.972905	0.979217	-0.162178	5.03993	4.33527	0.0373304	0.128543	-0.195359	5.03993	5.37952	0.0203744	0.0468467	-0.0331809	5.03993	0.0836504	0.77241	0.86596
AT2G32680	receptor like protein 23	2.91195	2.41462	1.3567	0.989241	1.60012	0.686955	1.98529	1.74525	3.12731	2.10801	3.2654	4.5156	-1.05188	1.19956	8.79084	0.00302746	0.00776976	0.52886	1.19956	2.6371	0.104394	0.148806	0.0128827	1.19956	0.00160612	0.968032	0.987481	1.59362	1.19956	19.6227	9.43431e-06	5.64248e-05	1.58074	1.19956	10.7659	0.00103388	0.00599741
AT2G23030	SNF1-related protein kinase 2.9	0.608467	0.7812	0.443536	0.314759	0.266687	0.58127	0.29053	0.163617	0.0284301	1.62892	1.26033	0.56445	-0.677966	-0.686855	1.96409	0.161077	0.2395	2.74706	-0.686855	28.4508	9.61114e-08	3.67708e-07	-1.83183	-0.686855	12.9392	0.00032177	0.00270685	1.59319	-0.686855	10.6774	0.00108454	0.00378079	3.42502	-0.686855	23.6011	1.18522e-06	1.63135e-05
AT1G30720	FAD-binding Berberine family protein	3.86811	5.51575	5.06153	10.3421	8.75623	10.093	5.90744	6.38107	9.89368	37.0339	26.5242	26.8884	1.01227	3.54796	35.9985	1.97474e-09	1.46971e-08	2.11481	3.54796	140.264	2.33068e-32	5.10328e-31	0.489046	3.54796	7.80918	0.00519815	0.0277489	1.59159	3.54796	91.9383	8.94232e-22	3.8404e-20	1.10255	3.54796	20.8151	5.05823e-06	5.99705e-05
AT5G54080	homogentisate 1,2-dioxygenase	32.2053	26.9396	27.5514	31.1161	36.3584	33.6608	35.6625	36.7593	35.6229	110.143	103.118	89.645	0.230838	5.6049	6.20547	0.0127356	0.0275662	1.49636	5.6049	277.974	2.07502e-62	1.07029e-60	0.326007	5.6049	13.0699	0.000300077	0.00254575	1.59153	5.6049	298.221	8.04073e-67	3.74231e-64	1.26553	5.6049	97.2613	6.07576e-23	6.57266e-21
AT1G07260	UDP-glucosyl transferase 71C3	2.52079	2.58033	1.64369	2.56303	3.02246	2.43076	1.86423	1.41802	1.42151	2.53919	2.46337	2.10386	0.218441	1.17526	1.07644	0.299496	0.396311	0.587917	1.17526	6.82052	0.00901162	0.0164884	-0.54675	1.17526	6.89158	0.00866027	0.0417232	-0.177274	1.17526	0.61775	0.431885	0.549026	0.369476	1.17526	1.44573	0.229215	0.396481
AT1G07270	Cell division control, Cdc6	1.10828	1.13629	1.3567	1.34897	1.28899	1.16254	1.28317	1.03624	1.1372	0.958186	1.14576	0.615764	0.0880186	0.271448	0.139345	0.708933	0.779683	-0.358656	0.271448	1.83224	0.175863	0.234761	-0.0486687	0.271448	0.0518528	0.81987	0.914318	-0.495343	0.271448	3.05461	0.0805083	0.146634	-0.446675	0.271448	1.57828	0.209009	0.373073
AT3G45300	isovaleryl-CoA-dehydrogenase	38.7029	35.6985	36.3439	49.1023	51.7373	46.9772	35.6141	36.7593	37.5846	157.047	153.359	122.845	0.416909	5.98387	25.2706	4.98236e-07	2.70809e-06	2.01856	5.98387	561.954	3.15859e-124	4.2142e-122	-0.0109633	5.98387	0.0179397	0.893451	0.95277	1.59069	5.98387	346.779	2.13113e-77	1.42168e-74	1.60165	5.98387	183.71	7.50748e-42	2.83485e-39
AT1G07290	golgi nucleotide sugar transporter 2	2.7381	2.74604	3.2352	2.20331	2.75577	2.27224	2.20318	2.59061	2.33127	2.44337	2.17694	1.38547	-0.263149	1.3449	1.96184	0.161317	0.239782	-0.210249	1.3449	1.02388	0.3116	0.384419	-0.289538	1.3449	2.81843	0.0931873	0.248033	-0.236639	1.3449	1.14152	0.285331	0.401768	0.0528997	1.3449	0.0353055	0.850957	0.914585
AT5G34780	Thiamin diphosphate-binding fold (THDP-binding) superfamily protein	0.325965	0.2604	0.260904	0.584552	0.311135	0.475584	0.338951	0.354504	0.426452	1.82055	1.43219	0.821018	0.676363	-0.673946	2.53225	0.111541	0.175881	1.87707	-0.673946	28.1437	1.12634e-07	4.27814e-07	0.385466	-0.673946	0.95201	0.329208	0.55393	1.58618	-0.673946	17.6394	2.66994e-05	0.000144025	1.20071	-0.673946	4.67403	0.0306219	0.0912231
AT2G47190	myb domain protein 2	0.282503	0.331418	0.182632	0.494621	1.28899	0.369899	0.387373	0.109078	0.341161	1.14982	1.66135	2.77094	1.19223	-0.448751	5.17216	0.0229516	0.045782	2.70028	-0.448751	32.2423	1.36099e-08	5.74751e-08	0.0773467	-0.448751	0.0228923	0.879737	0.945317	1.5854	-0.448751	10.5041	0.00119111	0.00411067	1.50805	-0.448751	4.50196	0.0338561	0.0983827
AT1G07320	ribosomal protein L4	409.933	439.579	427.334	440.572	468.125	463.8	435.528	468.463	456.047	496.197	444.381	479.372	0.104216	8.82158	2.21183	0.136956	0.209054	0.0623804	8.82158	0.791567	0.373627	0.447989	0.0910509	8.82158	1.69915	0.192399	0.399842	0.0492152	8.82158	0.489624	0.484095	0.598369	-0.0418356	8.82158	0.178138	0.672978	0.797838
AT1G07330	unknown protein; BEST Arabidopsis thaliana protein match is: unknown protein (TAIR:AT2G29620.1); Has 597 Blast hits to 536 proteins in 121 species: Archae - 2; Bacteria - 47; Metazoa - 170; Fungi - 43; Plants - 98; Viruses - 0; Other Eukaryotes - 237 (source: NCBI BLink).	0.0869239	0.189382	0.182632	0.089931	0.222239	0.158528	0.0968433	0.136348	0.11372	0.287456	0.343727	0.205255	0.0585728	-2.1037	0.00987501	0.920842	0.943229	1.23874	-2.1037	4.75381	0.0292335	0.0478498	-0.377558	-2.1037	0.480877	0.488025	0.695546	0.802611	-2.1037	1.77442	0.182836	0.283431	1.18017	-2.1037	2.10497	0.146821	0.291443
AT1G07350	RNA-binding (RRM/RBD/RNP motifs) family protein	35.6171	32.5973	37.9093	35.0731	33.6026	36.0387	32.2246	30.9782	32.5809	33.1532	33.7998	33.1999	-0.0195666	5.08541	0.0714518	0.789235	0.844556	0.0640061	5.08541	0.730054	0.392866	0.466945	-0.147248	5.08541	4.34081	0.0372092	0.128302	-0.0636751	5.08541	0.678826	0.409991	0.528036	0.0835727	5.08541	0.636776	0.424881	0.599399
AT1G07360	CCCH-type zinc fingerfamily protein with RNA-binding domain	37.5294	40.5514	39.7356	36.7818	38.803	38.9451	34.912	38.9136	36.4474	42.4476	44.2834	44.8994	-0.0408521	5.30301	0.331581	0.564729	0.653971	0.255472	5.30301	12.829	0.000341287	0.00080063	-0.0955794	5.30301	1.95343	0.162218	0.359321	0.200745	5.30301	7.41008	0.00648593	0.0177423	0.296324	5.30301	8.68114	0.00321519	0.0154084
AT1G19610	Arabidopsis defensin-like protein	2.23829	2.31993	2.68731	7.10455	5.2893	4.17457	4.30953	4.1177	5.20271	22.7569	15.8687	13.0337	1.15658	2.66835	30.5324	3.28337e-08	2.09937e-07	1.82952	2.66835	86.6447	1.29877e-20	1.50942e-19	0.911841	2.66835	20.9624	4.68396e-06	6.22858e-05	1.58478	2.66835	58.7381	1.80116e-14	4.23082e-13	0.672941	2.66835	5.50942	0.0189144	0.062965
AT1G07380	Neutral/alkaline non-lysosomal ceramidase	6.67141	6.79407	7.87929	9.75752	8.4451	7.9264	6.58534	7.14462	7.76142	11.7378	11.343	10.1601	0.297513	3.07255	6.06838	0.0137623	0.0294604	0.631573	3.07255	27.7476	1.38217e-07	5.19464e-07	0.0101947	3.07255	0.00776982	0.92976	0.969451	0.344255	3.07255	7.66635	0.00562602	0.0157279	0.33406	3.07255	3.86949	0.0491715	0.130652
AT1G07390	receptor like protein 1	5.01985	5.4684	6.33996	4.0469	3.51138	5.12574	5.01164	6.08111	7.42026	5.46166	4.64031	5.84976	-0.412772	2.43897	5.50716	0.0189387	0.038862	-0.1942	2.43897	1.23137	0.26714	0.337433	0.122509	2.43897	0.558049	0.455048	0.667969	0.34108	2.43897	3.33991	0.0676182	0.127137	0.218572	2.43897	0.774016	0.378978	0.555136
AT1G07400	HSP20-like chaperones superfamily protein	0.651929	0.473455	0.365265	0.674483	1.91126	0.317056	0.508427	0.299965	0.398022	1.29355	0.458302	0.410509	0.519461	-0.730269	0.964758	0.325991	0.423888	0.650772	-0.730269	1.45758	0.227316	0.293331	-0.304132	-0.730269	0.379877	0.537669	0.734797	-0.172822	-0.730269	0.0915325	0.762238	0.830141	0.13131	-0.730269	0.0305806	0.861179	0.921384
AT1G07410	RAB GTPase homolog A2B	1.8254	1.89382	1.3567	1.70869	1.46678	1.58528	1.62212	1.6089	1.76267	0.958186	1.60406	1.1289	-0.0987825	0.706269	0.19998	0.654737	0.733582	-0.450988	0.706269	3.49587	0.061522	0.0933041	-0.0312195	0.706269	0.024721	0.875064	0.943519	-0.383425	0.706269	2.14963	0.142604	0.232746	-0.352206	0.706269	1.14849	0.283865	0.45759
AT5G45340	cytochrome P450, family 707, subfamily A, polypeptide 3	8.95316	21.8026	7.20094	93.9779	96.8519	102.99	12.0328	40.3862	34.2867	61.5155	71.9534	91.4409	3.35896	5.82247	109.129	1.52072e-25	3.68008e-24	1.20702	5.82247	18.5224	1.67923e-05	4.76688e-05	1.76636	5.82247	33.1048	8.7324e-09	2.01338e-07	-0.385575	5.82247	2.20325	0.13772	0.226122	-2.15194	5.82247	28.9987	7.24252e-08	1.33466e-06
AT1G07430	highly ABA-induced PP2C gene 2	0.173848	0.213055	0.391355	0.314759	0.133344	0.211371	0.121054	0.0545391	0.0284301	0.431184	0.401014	0.461823	-0.207007	-1.76258	0.156622	0.692286	0.765623	2.54972	-1.76258	19.1141	1.23133e-05	3.56108e-05	-1.79543	-1.76258	9.97099	0.00159026	0.0105105	0.961298	-1.76258	3.22094	0.072702	0.134821	2.75673	-1.76258	12.4066	0.000427811	0.00288762
AT5G01740	Nuclear transport factor 2 (NTF2) family protein	3.49869	3.47989	2.53076	2.7429	4.62258	4.54447	10.677	11.9986	9.49566	3.97647	3.32269	3.89984	0.3749	2.51297	3.95156	0.046828	0.0848655	-1.51775	2.51297	75.1307	4.40557e-18	4.27173e-17	1.75133	2.51297	113.022	2.13422e-26	3.31101e-24	-0.141321	2.51297	0.501301	0.478929	0.593266	-1.89265	2.51297	53.7713	2.25235e-13	9.05147e-12
AT1G07450	NAD(P)-binding Rossmann-fold superfamily protein	2.12963	2.17789	2.55685	2.02345	2.97801	2.16655	2.2274	2.42699	2.53028	1.77264	1.83321	2.20649	0.0637825	1.21989	0.110944	0.739072	0.803796	-0.302685	1.21989	2.23332	0.135063	0.186454	0.0671489	1.21989	0.14946	0.699052	0.841663	-0.299319	1.21989	1.87668	0.170712	0.268707	-0.366468	1.21989	1.72286	0.189326	0.348057
AT5G60680	Protein of unknown function, DUF584	29.6845	22.6785	22.9856	24.5512	26.2687	24.5719	45.4195	31.6599	25.8145	73.2054	71.7816	81.0756	0.0312028	5.30503	0.0575855	0.810354	0.860716	1.24721	5.30503	78.8362	6.74776e-19	6.95381e-18	0.367867	5.30503	6.97212	0.00827895	0.0403229	1.58388	5.30503	153.598	2.83523e-35	2.86574e-33	1.21601	5.30503	41.2102	1.36705e-10	3.914e-09
AT5G41900	alpha/beta-Hydrolases superfamily protein	2.26002	3.17215	3.91355	0.89931	1.33344	1.42675	3.82531	4.1177	4.86155	3.68902	4.18201	3.07882	-1.3744	1.67828	31.6193	1.87561e-08	1.23273e-07	-0.226531	1.67828	1.19922	0.273478	0.344329	0.435188	1.67828	4.70149	0.0301364	0.109913	1.58305	1.67828	39.8404	2.75588e-10	3.73922e-09	1.14786	1.67828	12.6615	0.000373267	0.00257326
AT1G07485	unknown protein; FUNCTIONS IN: molecular_function unknown; INVOLVED IN: biological_process unknown; LOCATED IN: cellular_component unknown; EXPRESSED IN: shoot apex, embryo, leaf whorl, pedicel; EXPRESSED DURING: 4 anthesis, D bilateral stage; Has 5 Blast hits to 5 proteins in 3 species: Archae - 0; Bacteria - 0; Metazoa - 0; Fungi - 0; Plants - 5; Viruses - 0; Other Eukaryotes - 0 (source: NCBI …	0.173848	0.189382	0.104361	0	0.0888957	0.105685	0.0242108	0.136348	0.0284301	0.0958186	0.114576	0.153941	-1.26601	-2.5674	2.78866	0.0949335	0.154552	1.14933	-2.5674	1.86275	0.172308	0.230847	-1.51559	-2.5674	4.74277	0.0294217	0.108099	0.899747	-2.5674	1.01104	0.314654	0.43235	2.41534	-2.5674	4.49244	0.0340451	0.0987599
AT1G07510	FTSH protease 10	25.8599	26.2531	22.4899	27.9236	28.1355	29.5919	23.4845	28.3058	24.7342	30.5182	29.3313	28.6843	0.196234	4.75489	5.28345	0.021529	0.0432938	0.222777	4.75489	6.47984	0.0109105	0.0196465	0.0225291	4.75489	0.0714704	0.789208	0.896595	0.0490714	4.75489	0.307899	0.578972	0.682872	0.0265423	4.75489	0.0472074	0.827996	0.901472
AT2G25900	Zinc finger C-x8-C-x5-C-x3-H type family protein	81.8171	67.4199	59.8252	71.4952	70.9388	73.6627	93.599	89.1168	91.5165	215.592	218.209	212.49	0.0927495	6.82976	1.07047	0.30084	0.397721	1.23663	6.82976	226.396	3.64151e-51	1.44312e-49	0.436774	6.82976	24.2131	8.62439e-07	1.35585e-05	1.58066	6.82976	352.496	1.2123e-78	8.36611e-76	1.14388	6.82976	89.9569	2.43406e-21	2.30867e-19
AT1G77640	Integrase-type DNA-binding superfamily protein	0.347695	0.473455	0.286994	1.07917	3.0669	1.05685	1.84002	1.17259	0.739183	1.91637	1.26033	3.79721	1.93565	0.30825	16.6239	4.55738e-05	0.000176416	0.740267	0.30825	2.97893	0.0843553	0.123633	1.75097	0.30825	15.5005	8.24844e-05	0.000829527	0.55559	0.30825	1.43214	0.231415	0.34129	-1.19538	0.30825	3.50656	0.0611262	0.153471
AT1G26420	FAD-binding Berberine family protein	0.586736	0.449782	0.417446	1.88855	1.46678	0.951169	1.04107	1.14532	2.58714	4.93466	4.23929	3.7459	1.56215	0.856938	23.1668	1.48538e-06	7.49543e-06	1.72952	0.856938	34.1873	5.00545e-09	2.21575e-08	1.40395	0.856938	18.4911	1.707e-05	0.000199313	1.57132	0.856938	30.4655	3.39851e-08	3.30588e-07	0.167368	0.856938	0.137331	0.710948	0.824067
AT1G14250	GDA1/CD39 nucleoside phosphatase family protein	11.0393	7.74098	13.6453	13.8943	10.6675	17.4381	11.258	12.5713	14.1866	15.858	50.0695	44.2324	0.365503	4.15621	2.28317	0.130784	0.201173	1.7126	4.15621	46.0929	1.12774e-11	6.48176e-11	0.222986	4.15621	0.864755	0.352411	0.57772	1.57008	4.15621	38.4075	5.74107e-10	7.3463e-09	1.34709	4.15621	14.986	0.000108314	0.00089022
AT1G07615	GTP-binding protein Obg/CgtA	15.0161	13.9906	13.567	13.9843	14.1789	13.6863	13.8728	12.3804	12.2534	15.5226	11.9731	13.7521	-0.0253415	3.78202	0.0710296	0.789844	0.845076	0.104834	3.78202	1.11518	0.290958	0.3628	-0.14425	3.78202	2.56079	0.109544	0.276946	-0.0140754	3.78202	0.0184116	0.892067	0.925921	0.130175	3.78202	0.897163	0.343544	0.521363
AT4G36040	Chaperone DnaJ-domain superfamily protein	56.2832	43.5578	42.162	86.7385	81.473	77.1503	91.299	71.4189	61.6649	245.439	245.593	236.043	0.838517	6.83632	52.6052	4.07811e-13	4.53166e-12	1.75951	6.83632	212.338	4.24489e-48	1.53345e-46	0.645842	6.83632	28.6336	8.74522e-08	1.68287e-06	1.56684	6.83632	200.671	1.49042e-45	2.95324e-43	0.920993	6.83632	32.0596	1.49516e-08	3.14975e-07
AT1G07630	pol-like 5	22.0569	22.9862	22.8552	18.7506	21.5128	18.8648	18.3518	20.7521	24.0234	19.2595	22.1131	19.2426	-0.19793	4.39055	4.35683	0.0368609	0.0691959	-0.0394052	4.39055	0.155291	0.69353	0.749657	-0.126302	4.39055	1.78188	0.181918	0.385548	0.0322222	4.39055	0.10315	0.748082	0.819953	0.158525	4.39055	1.3217	0.250288	0.421279
AT4G27280	Calcium-binding EF-hand family protein	5.97602	10.1793	3.26129	408.647	464.969	400.125	20.6276	23.9699	10.0074	570.983	536.214	539.82	6.14586	8.15317	367.229	7.50717e-82	6.86032e-80	4.78641	8.15317	327.519	3.33579e-73	2.26302e-71	1.73021	8.15317	42.603	6.7058e-11	2.21092e-09	0.370769	8.15317	3.1897	0.0741035	0.137014	-1.35944	8.15317	16.8411	4.06439e-05	0.000382599
AT1G07650	Leucine-rich repeat transmembrane protein kinase	77.5361	75.729	78.5842	51.9801	59.9602	57.44	75.562	94.189	84.8639	49.634	54.939	44.3863	-0.452997	6.07422	25.1028	5.43542e-07	2.94236e-06	-0.773726	6.07422	69.9378	6.1204e-17	5.48043e-16	0.134579	6.07422	2.26084	0.132682	0.313688	-0.18615	6.07422	3.99522	0.0456296	0.0919068	-0.320729	6.07422	6.16581	0.0130243	0.0470922
AT1G52890	NAC domain containing protein 19	1.2604	1.58607	1.9046	3.73214	3.64473	2.74782	1.04107	0.545391	1.30778	6.46776	11.9731	10.7246	1.09969	1.85086	18.4303	1.76235e-05	7.38326e-05	3.30917	1.85086	143.214	5.27752e-33	1.18807e-31	-0.64545	1.85086	5.36754	0.0205149	0.0815421	1.56403	1.85086	39.8731	2.7101e-10	3.67959e-09	2.20948	1.85086	35.1507	3.05153e-09	7.15948e-08
AT1G07670	endomembrane-type CA-ATPase 4	32.792	33.4969	36.396	45.8648	42.1366	46.1317	30.3604	32.5053	30.8467	41.0104	44.3407	44.4376	0.385557	5.25086	27.981	1.22515e-07	7.27562e-07	0.469218	5.25086	39.8437	2.75115e-10	1.382e-09	-0.131291	5.25086	3.34329	0.0674796	0.19735	-0.0476299	5.25086	0.401311	0.526413	0.636788	0.0836615	5.25086	0.647581	0.420979	0.596045
AT1G07700	Thioredoxin superfamily protein	63.2806	66.0232	72.6356	71.1354	79.0728	72.3417	78.0073	72.9187	81.5376	74.9301	72.3545	83.8465	0.14099	6.20961	3.06248	0.0801192	0.133864	-0.00789814	6.20961	0.00958727	0.922	0.939224	0.2035	6.20961	6.58534	0.0102822	0.0477111	0.0546126	6.20961	0.444442	0.504986	0.617074	-0.148888	6.20961	1.70574	0.191539	0.350678
AT1G07705	NOT2 / NOT3 / NOT5 family	20.5792	21.5422	21.8376	19.3801	18.0458	17.5438	19.4655	20.943	21.5785	16.3371	16.8426	19.7044	-0.216289	4.30009	6.95573	0.00835513	0.0190315	-0.238631	4.30009	7.71729	0.00546945	0.0103891	-0.045733	4.30009	0.357375	0.549967	0.742798	-0.0680753	4.30009	0.559027	0.454652	0.570613	-0.0223423	4.30009	0.0352987	0.850971	0.914585
AT1G07710	Ankyrin repeat family protein	0.521543	0.568145	0.469626	1.84359	0.977853	0.686955	0.702114	0.436313	0.511742	0.718639	1.03118	0.821018	1.00654	-0.389586	7.97499	0.00474281	0.0115514	0.616522	-0.389586	2.95259	0.0857401	0.125286	0.0880195	-0.389586	0.0665465	0.796433	0.900713	-0.301995	-0.389586	0.665358	0.414675	0.532458	-0.390015	-0.389586	0.598847	0.439018	0.612184
AT5G04950	nicotianamine synthase 1	2.82503	3.906	3.15693	1.70869	2.88911	2.90635	10.9191	13.1985	15.2954	6.61148	6.75996	11.0324	-0.370269	2.77482	2.79282	0.0946876	0.154189	-0.799675	2.77482	15.8492	6.85963e-05	0.000179102	1.99339	2.77482	106.659	5.28626e-25	7.29613e-23	1.56399	2.77482	46.6505	8.4844e-12	1.42091e-10	-0.429406	2.77482	2.05938	0.151272	0.297504
AT1G07740	Tetratricopeptide repeat (TPR)-like superfamily protein	3.60734	3.07745	3.88746	3.28248	2.84466	3.06488	3.24425	3.08146	3.80963	2.25174	2.63524	3.13013	-0.200287	1.70717	1.35988	0.243559	0.335352	-0.33865	1.70717	3.48511	0.0619231	0.0938413	-0.0613646	1.70717	0.154171	0.694581	0.838753	-0.199728	1.70717	1.03962	0.307909	0.425418	-0.138363	1.70717	0.30476	0.580913	0.728492
AT5G59080	unknown protein; FUNCTIONS IN: molecular_function unknown; INVOLVED IN: response to oxidative stress; LOCATED IN: chloroplast; EXPRESSED IN: 18 plant structures; EXPRESSED DURING: 9 growth stages; BEST Arabidopsis thaliana protein match is: unknown protein (TAIR:AT3G46880.1); Has 1807 Blast hits to 1807 proteins in 277 species: Archae - 0; Bacteria - 0; Metazoa - 736; Fungi - 347; Plants - 385; V…	20.9921	18.1333	17.324	42.8971	39.4253	35.0876	27.4793	21.7611	23.597	127.055	110.336	109.503	1.05628	5.59435	104.83	1.33052e-24	3.11071e-23	2.26281	5.59435	464.183	5.91007e-103	5.94363e-101	0.355364	5.59435	11.7382	0.00061229	0.00472207	1.5619	5.59435	237.725	1.23257e-53	3.52393e-51	1.20654	5.59435	69.8603	6.36579e-17	3.83731e-15
AT1G07750	RmlC-like cupins superfamily protein	21.4485	22.7258	20.6375	20.6841	17.2013	21.4541	19.8529	19.9068	19.5599	20.7447	20.509	19.7044	-0.108542	4.36079	1.69867	0.192462	0.277197	0.0392538	4.36079	0.226593	0.634061	0.695847	-0.128083	4.36079	2.83658	0.0921401	0.245998	0.0197132	4.36079	0.0488537	0.82507	0.877909	0.147796	4.36079	1.58975	0.207361	0.370993
AT1G07770	ribosomal protein S15A	333.831	334.425	326.756	418.899	451.19	443.509	369.312	362.33	348.809	458.348	386.062	427.905	0.400692	8.60097	29.791	4.81232e-08	3.00871e-07	0.239745	8.60097	10.5193	0.00118133	0.00252775	0.118869	8.60097	2.64073	0.104156	0.26772	-0.0420783	8.60097	0.322683	0.57	0.675634	-0.160947	8.60097	2.39008	0.122107	0.255327
AT1G07780	phosphoribosylanthranilate isomerase 1	9.53989	9.94254	10.1491	8.72331	9.91188	7.71503	10.3138	9.35345	9.75153	7.52176	5.95793	7.38917	-0.163176	3.17878	2.15309	0.142283	0.215933	-0.490118	3.17878	17.3121	3.17156e-05	8.65689e-05	-0.00846799	3.17878	0.00678335	0.93436	0.97195	-0.33541	3.17878	7.11341	0.00765093	0.0203967	-0.326942	3.17878	4.04809	0.0442215	0.120392
AT2G19190	FLG22-induced receptor-like kinase 1	0.260772	0.497127	0.70444	1.75366	1.06675	0.845483	1.04107	0.490852	1.59209	5.03048	2.86439	2.97619	1.34122	0.618646	10.5069	0.00118928	0.00338613	1.80206	0.618646	21.1204	4.31303e-06	1.33143e-05	1.10022	0.618646	7.12933	0.00758329	0.037584	1.56105	0.618646	16.4253	5.06065e-05	0.000252754	0.460835	0.618646	0.652916	0.419072	0.594388
AT1G73750	Uncharacterised conserved protein UCP031088, alpha/beta hydrolase	12.9951	12.5939	10.9058	10.5669	12.6232	11.9953	12.6865	9.95338	10.8034	30.1829	37.4662	35.8682	-0.0549741	4.06537	0.22818	0.632876	0.714651	1.63697	4.06537	215.267	9.74451e-49	3.5981e-47	-0.133663	4.06537	1.44452	0.229409	0.446003	1.55828	4.06537	185.397	3.21498e-42	4.73099e-40	1.69195	4.06537	112.428	2.87962e-26	4.05844e-24
AT2G37180	Aquaporin-like superfamily protein	13.7557	11.9311	17.2718	47.2138	40.892	57.6514	26.6319	30.5692	29.482	119.055	215.058	139.932	1.77496	5.70923	122.451	1.83942e-28	5.0153e-27	2.29128	5.70923	202.395	6.26948e-46	2.16703e-44	1.03684	5.70923	43.9001	3.45563e-11	1.18421e-09	1.55316	5.70923	93.1634	4.81492e-22	2.13661e-20	0.516324	5.70923	5.38127	0.0203541	0.0665273
AT1G07830	ribosomal protein L29 family protein	27.0333	26.1347	23.4552	30.2618	31.2024	30.1203	27.9393	25.4697	21.6069	30.2308	32.1957	30.429	0.256474	4.81074	8.61357	0.00333667	0.00847421	0.279745	4.81074	9.42329	0.00214247	0.0043797	-0.00452883	4.81074	0.00264698	0.958968	0.982938	0.0187416	4.81074	0.0430845	0.835566	0.88524	0.0232704	4.81074	0.0340538	0.853592	0.916458
AT1G07840	Sas10/Utp3/C1D family	25.0341	24.9037	23.1421	23.2921	24.9797	21.824	23.654	23.6154	24.8763	21.9904	21.8839	24.1174	-0.0587075	4.5693	0.58993	0.442446	0.541148	-0.0846796	4.5693	1.17069	0.279259	0.350704	-0.0199523	4.5693	0.0763344	0.782328	0.893088	-0.0459244	4.5693	0.31197	0.576474	0.68088	-0.0259721	4.5693	0.0563242	0.812403	0.891647
AT1G07870	Protein kinase superfamily protein	5.62832	6.06022	6.33996	11.2414	9.82298	11.7839	6.73061	6.59923	8.01729	12.2169	13.5199	12.0587	0.864394	3.15524	55.3739	9.9652e-14	1.16356e-12	0.823989	3.15524	51.4177	7.46608e-13	4.82151e-12	0.243494	3.15524	4.55725	0.0327798	0.116813	0.203089	3.15524	3.04516	0.0809782	0.147248	-0.0404052	3.15524	0.0616746	0.803868	0.885844
AT1G28260	Telomerase activating protein Est1	22.4264	20.9267	18.4981	17.3567	19.9126	17.1739	23.8961	25.088	21.55	52.0295	56.4857	51.3137	-0.185341	4.82429	3.90429	0.0481629	0.0869068	1.17874	4.82429	179.252	7.05852e-41	2.09277e-39	0.186942	4.82429	4.48323	0.0342289	0.120451	1.55102	4.82429	275.935	5.77391e-62	2.40736e-59	1.36408	4.82429	112.995	2.16374e-26	3.09306e-24
AT1G01500	Erythronate-4-phosphate dehydrogenase family protein	6.56275	6.46265	5.4007	4.22676	4.71147	4.80869	3.51057	3.43596	3.04202	14.6123	13.0616	12.5205	-0.427737	2.73467	9.88209	0.00166896	0.00459118	2.00624	2.73467	238.873	6.92692e-54	2.96215e-52	-0.883088	2.73467	46.2306	1.05124e-11	3.87448e-10	1.55089	2.73467	132.344	1.25835e-30	9.57541e-29	2.43398	2.73467	168.884	1.2968e-38	4.1195e-36
AT1G62760	Plant invertase/pectin methylesterase inhibitor superfamily protein	0.412888	0.449782	0.339175	0.224828	0.222239	0.264213	0.193687	0.327234	0.398022	0.910277	0.802029	0.359196	-0.758928	-1.11227	2.65244	0.103391	0.165624	1.19735	-1.11227	8.59664	0.00336784	0.00664569	-0.406071	-1.11227	1.08056	0.298572	0.523497	1.55021	-1.11227	10.7067	0.00106748	0.00372967	1.95628	-1.11227	10.0733	0.00150437	0.0082192
AT1G07901	unknown protein; Has 30201 Blast hits to 17322 proteins in 780 species: Archae - 12; Bacteria - 1396; Metazoa - 17338; Fungi - 3422; Plants - 5037; Viruses - 0; Other Eukaryotes - 2996 (source: NCBI BLink).	0.760584	0.662836	0.70444	0.584552	0.800062	0.264213	0.556849	0.545391	0.796043	0.287456	0.744741	0.615764	-0.31186	-0.534837	0.766757	0.381222	0.480774	-0.221487	-0.534837	0.349362	0.554475	0.622745	-0.171929	-0.534837	0.300667	0.583465	0.766539	-0.0815551	-0.534837	0.0389226	0.843602	0.890877	0.0903736	-0.534837	0.0300817	0.862305	0.922259
AT1G07910	RNAligase	26.9681	26.7028	27.3166	23.472	22.2684	22.7752	27.0435	27.2695	27.0086	21.2717	25.6076	21.5517	-0.241029	4.65301	10.8131	0.00100787	0.00291945	-0.275145	4.65301	12.5926	0.000387284	0.000900932	0.00608369	4.65301	0.00798828	0.928782	0.969069	-0.0280318	4.65301	0.115821	0.733612	0.808143	-0.0341155	4.65301	0.101936	0.749518	0.851408
AT1G07920	GTP binding Elongation factor Tu family protein	257.838	275.243	257.042	231.752	222.684	232.349	244.481	235.881	236.169	239.019	226.86	242.508	-0.202309	7.91876	9.21261	0.00240354	0.0063382	-0.0163739	7.91876	0.060067	0.80639	0.845423	-0.141001	7.91876	4.54449	0.0330248	0.11733	0.0449342	7.91876	0.445707	0.504381	0.616545	0.185935	7.91876	3.88252	0.0487913	0.129848
AT1G07930	GTP binding Elongation factor Tu family protein	242.691	252.115	235.465	228.74	232.329	231.979	228.671	217.365	216.581	238.109	226.344	239.224	-0.0755425	7.86135	1.31576	0.251355	0.344151	0.0868117	7.86135	1.72663	0.188842	0.249689	-0.14021	7.86135	4.59376	0.0320885	0.115026	0.0221446	7.86135	0.110872	0.739154	0.812895	0.162354	7.86135	3.0291	0.0817834	0.19034
AT1G07940	GTP binding Elongation factor Tu family protein	116.022	124.258	114.902	100.723	95.8741	97.5476	111.055	101.334	105.675	96.2019	87.2493	96.8289	-0.272022	6.70391	14.5645	0.000135442	0.000477471	-0.181974	6.70391	6.41425	0.0113208	0.0203269	-0.159084	6.70391	5.14715	0.0232846	0.0897353	-0.069035	6.70391	0.895393	0.34402	0.462817	0.0900488	6.70391	0.792046	0.373482	0.549995
AT1G07950	Surfeit locus protein 5 subunit 22 of Mediator complex	19.7969	21.5659	19.3851	20.5492	21.2461	20.9257	18.4486	18.3797	17.4845	19.4991	16.4989	18.5755	0.0457686	4.2809	0.346029	0.55637	0.646535	0.0100515	4.2809	0.0151721	0.901969	0.922999	-0.16122	4.2809	4.72754	0.0296833	0.108798	-0.196938	4.2809	5.38527	0.0203075	0.0467249	-0.0357171	4.2809	0.100377	0.751378	0.852509
AT1G65970	thioredoxin-dependent peroxidase 2	0.412888	0.473455	0.208723	1.4389	1.64457	1.1097	1.01685	0.463582	0.966624	12.6001	3.32269	3.18145	1.91888	0.486563	20.8336	5.00971e-06	2.29689e-05	2.32489	0.486563	32.9848	9.28837e-09	3.99159e-08	1.14278	0.486563	7.49889	0.00617369	0.0318767	1.54879	0.486563	14.7127	0.000125197	0.000567513	0.406004	0.486563	0.465822	0.494915	0.660008
AT1G07970	CONTAINS InterPro DOMAIN/s: Cytochrome B561-related, N-terminal (InterPro:IPR019176); Has 215 Blast hits to 213 proteins in 79 species: Archae - 0; Bacteria - 6; Metazoa - 131; Fungi - 22; Plants - 42; Viruses - 0; Other Eukaryotes - 14 (source: NCBI BLink).	23.8823	21.6842	19.8287	25.3606	24.313	30.4374	24.5256	25.4697	23.8529	29.5121	29.1022	28.3764	0.260647	4.65737	8.22365	0.0041348	0.01024	0.236289	4.65737	7.23116	0.00716489	0.0133461	0.17373	4.65737	4.18033	0.0408957	0.137323	0.149371	4.65737	2.54558	0.110603	0.18935	-0.0243584	4.65737	0.0371582	0.847143	0.912681
AT1G07980	nuclear factor Y, subunit C10	12.7343	12.9727	12.8886	14.4339	11.2009	12.6294	13.1949	11.2078	13.9592	12.5522	11.8586	11.5969	-0.0176427	3.66695	0.0282161	0.866602	0.90405	-0.0966822	3.66695	0.805962	0.369317	0.443699	-0.00229531	3.66695	0.000532505	0.98159	0.993102	-0.0813349	3.66695	0.51893	0.471298	0.586245	-0.0790396	3.66695	0.275907	0.599397	0.742875
AT1G07985	Expressed protein	0.260772	0.0946909	0.260904	0.944276	1.0223	1.42675	0.460006	0.354504	0.540172	1.58101	1.37491	2.77094	2.42794	-0.247328	37.4915	9.1814e-10	7.14692e-09	1.99987	-0.247328	32.0025	1.53973e-08	6.46172e-08	1.11959	-0.247328	7.23878	0.00713456	0.0357765	0.691526	-0.247328	4.12597	0.0422298	0.0861338	-0.428069	-0.247328	0.652296	0.419293	0.594496
AT1G07990	SIT4 phosphatase-associated family protein	36.834	39.3914	39.7617	34.7583	34.7138	33.0267	39.5847	43.5222	40.4276	39.5731	41.0753	34.688	-0.177015	5.25893	5.29889	0.021339	0.0429894	-0.095536	5.25893	1.51907	0.217761	0.282755	0.0911608	5.25893	1.53687	0.215084	0.42822	0.17264	5.25893	4.57183	0.0325018	0.0694832	0.0814793	5.25893	0.556696	0.455594	0.627019
AT1G08000	GATA transcription factor 10	11.6043	12.1441	11.6102	9.89241	9.51185	9.19463	12.2023	11.7259	11.0877	8.38413	8.07758	7.28654	-0.304281	3.38952	10.7316	0.00105324	0.00303768	-0.560909	3.38952	32.1588	1.42075e-08	5.98978e-08	-0.0124671	3.38952	0.0226928	0.880259	0.945361	-0.269095	3.38952	6.13219	0.0132742	0.0325919	-0.256628	3.38952	3.52701	0.0603765	0.152334
AT1G08010	GATA transcription factor 11	15.429	13.2567	14.5062	11.6011	11.7342	12.2595	14.4296	14.0438	12.7651	13.1751	11.9731	12.3666	-0.28123	3.73411	9.10399	0.00255053	0.00668811	-0.135829	3.73411	2.04712	0.152494	0.207201	-0.0660432	3.73411	0.597411	0.439568	0.655935	0.0793577	3.73411	0.601847	0.437874	0.554737	0.145401	3.73411	1.19005	0.275319	0.448329
AT1G08030	tyrosylprotein sulfotransferase	18.4279	18.6304	21.1593	23.1123	20.7572	21.6655	20.4097	20.3703	18.9345	23.9067	25.0348	24.0661	0.17522	4.41015	4.71208	0.0299513	0.0577588	0.288269	4.41015	12.7405	0.000357827	0.000836782	0.0416643	4.41015	0.292801	0.588431	0.770043	0.154714	4.41015	3.37989	0.0659963	0.124658	0.11305	4.41015	0.982339	0.321622	0.49904
AT1G08035	unknown protein; BEST Arabidopsis thaliana protein match is: unknown protein (TAIR:AT2G28330.1); Has 10 Blast hits to 10 proteins in 3 species: Archae - 0; Bacteria - 0; Metazoa - 0; Fungi - 0; Plants - 10; Viruses - 0; Other Eukaryotes - 0 (source: NCBI BLink).	0.130386	0.0946909	0.104361	0.224828	0.0888957	0.158528	0.193687	0.0818086	0.142151	0.143728	0.229151	0.153941	0.492609	-2.27062	0.620412	0.430894	0.529677	0.289298	-2.27062	0.22299	0.636771	0.698132	0.340826	-2.27062	0.376157	0.539667	0.736003	0.137514	-2.27062	0.0424144	0.836832	0.886253	-0.203312	-2.27062	0.0559085	0.813084	0.891874
AT1G08040	Protein of unknown function (DUF707)	20.8183	19.601	22.2029	21.5385	18.6681	20.1331	20.5792	19.3341	17.3992	21.128	23.9463	18.8834	-0.0530941	4.34692	0.316073	0.573977	0.662648	0.147677	4.34692	2.32992	0.126909	0.176524	-0.125766	4.34692	1.91693	0.166196	0.365061	0.0750049	4.34692	0.561241	0.453761	0.569778	0.200771	4.34692	2.20572	0.1375	0.277677
AT1G08050	Zinc finger (C3HC4-type RING finger) family protein	1.73848	1.5624	1.66978	5.48579	3.91141	4.49163	1.76739	1.47256	2.44499	3.83274	5.49963	6.05501	1.47992	1.67063	48.0461	4.16325e-12	4.21442e-11	1.47756	1.67063	45.3203	1.67305e-11	9.4691e-11	0.157807	1.67063	0.49893	0.479971	0.688873	0.155442	1.67063	0.558926	0.454693	0.570616	-0.00236431	1.67063	7.25264e-05	0.993205	0.997056
AT1G08060	ATP-dependent helicase family protein	25.1427	23.294	25.4381	21.5385	21.6906	24.9418	23.3392	27.8149	26.838	19.2595	25.7795	22.6806	-0.117988	4.59622	1.43804	0.230457	0.320465	-0.200747	4.59622	3.79777	0.0513208	0.0792272	0.0773389	4.59622	0.668622	0.413533	0.632346	-0.00542063	4.59622	0.00259101	0.959404	0.972869	-0.0827595	4.59622	0.337576	0.561232	0.713544
AT4G01950	glycerol-3-phosphate acyltransferase 3	16.3634	25.1404	12.2364	18.7506	26.0909	25.3645	57.307	56.5298	45.9431	24.7691	22.1704	24.22	0.528587	4.95754	9.46015	0.00209984	0.00561595	-1.1664	4.95754	60.3013	8.13949e-15	6.18435e-14	1.69918	4.95754	95.3273	1.61375e-22	1.86682e-20	0.00419604	4.95754	0.000738409	0.978321	0.985263	-1.69499	4.95754	54.693	1.4091e-13	5.75515e-12
AT1G08080	alpha carbonic anhydrase 7	0.108655	0.189382	0.0521807	0.0449655	0.222239	0.0528427	0.0484216	0.0818086	0.0284301	0.0958186	0	0	-0.164705	-2.77202	0.0462413	0.829738	0.875173	-0.752576	-2.77202	0.413448	0.520225	0.590107	-1.09408	-2.77202	2.13412	0.144053	0.33188	-1.68195	-2.77202	2.1698	0.140744	0.23035	-0.587871	-2.77202	0.18408	0.66789	0.794017
AT1G08110	lactoylglutathione lyase family protein / glyoxalase I family protein	106.112	102.029	105.875	110.84	120.676	118.685	99.337	96.016	96.7192	130.601	114.862	115.148	0.157213	6.77517	4.84195	0.0277755	0.0541204	0.302139	6.77517	17.5234	2.83794e-05	7.78983e-05	-0.104414	6.77517	2.17578	0.140199	0.325612	0.040512	6.77517	0.309862	0.577765	0.682011	0.144926	6.77517	2.03782	0.15343	0.300682
AT1G08125	S-adenosyl-L-methionine-dependent methyltransferases superfamily protein	20.3836	19.459	19.5678	21.2237	20.0904	21.8769	16.9234	18.0252	19.2472	26.0627	21.7694	21.757	0.0871847	4.34514	1.09776	0.294758	0.391648	0.3469	4.34514	15.9791	6.40473e-05	0.00016786	-0.134503	4.34514	2.8348	0.0922422	0.246127	0.125212	4.34514	1.94732	0.162876	0.259113	0.259715	4.34514	4.67351	0.0306312	0.0912371
AT3G50840	Phototropic-responsive NPH3 family protein	11.713	10.274	10.5666	5.12607	5.11151	4.86153	7.6022	8.75352	8.52903	13.2709	15.6968	15.3428	-1.10733	3.28489	87.4563	8.61624e-21	1.68395e-19	0.83137	3.28489	60.9463	5.86539e-15	4.51999e-14	-0.390927	3.28489	14.7985	0.000119629	0.00114552	1.54777	3.28489	160.393	9.28536e-37	1.06187e-34	1.9387	3.28489	148.075	4.56869e-34	1.15738e-31
AT1G08160	Late embryogenesis abundant (LEA) hydroxyproline-rich glycoprotein family	3.0858	2.67502	3.2352	6.25021	3.28914	4.91437	1.98529	2.83603	1.73424	3.01829	3.78099	2.41174	0.709904	1.69593	9.48086	0.00207626	0.00556628	0.508351	1.69593	4.28546	0.0384398	0.0610794	-0.478668	1.69593	4.26222	0.038969	0.132501	-0.680222	1.69593	7.81847	0.00517151	0.0146369	-0.201554	1.69593	0.358224	0.549494	0.705453
AT1G08165	unknown protein; FUNCTIONS IN: molecular_function unknown; INVOLVED IN: biological_process unknown; LOCATED IN: cellular_component unknown; Has 30201 Blast hits to 17322 proteins in 780 species: Archae - 12; Bacteria - 1396; Metazoa - 17338; Fungi - 3422; Plants - 5037; Viruses - 0; Other Eukaryotes - 2996 (source: NCBI BLink).	1.60809	1.08895	1.72196	1.25903	1.28899	0.845483	1.23475	1.52709	1.84796	0.814458	0.744741	0.667077	-0.365494	0.415316	1.83391	0.175666	0.256932	-1.03734	0.415316	12.0461	0.000519002	0.00118301	0.0561948	0.415316	0.0551142	0.814392	0.911392	-0.615656	0.415316	3.4892	0.0617703	0.117869	-0.671851	0.415316	2.71602	0.0993454	0.219763
AT1G08170	Histone superfamily protein	0.0869239	0.0473455	0.104361	0.089931	0	0	0.169476	0.299965	0.255871	0	0	0.0513137	-1.53232	-2.54085	2.0509	0.152117	0.228277	-3.50744	-2.54085	13.6752	0.00021731	0.000524611	1.55113	-2.54085	7.62479	0.00575714	0.0301006	-0.424002	-2.54085	0.0723832	0.787898	0.850267	-1.97513	-2.54085	1.11634	0.290709	0.465727
AT1G08180	unknown protein; Has 53 Blast hits to 53 proteins in 9 species: Archae - 0; Bacteria - 0; Metazoa - 1; Fungi - 0; Plants - 52; Viruses - 0; Other Eukaryotes - 0 (source: NCBI BLink).	5.56313	4.56884	5.11371	5.12607	4.22255	5.38996	4.11584	4.09043	4.46353	6.85103	5.90064	4.46429	-0.0538804	2.32791	0.119847	0.7292	0.795936	0.469632	2.32791	8.50084	0.00354982	0.00698139	-0.268847	2.32791	3.30167	0.0692093	0.201321	0.254666	2.32791	2.30214	0.129196	0.214803	0.523513	2.32791	5.47441	0.0192969	0.0639702
AT1G08190	vacuolar protein sorting 41	86.2719	93.0575	94.6036	72.4394	75.2503	82.3818	86.481	93.9708	89.896	78.4754	77.9114	69.7866	-0.252326	6.38618	11.0709	0.00087694	0.00258281	-0.257294	6.38618	11.3668	0.00074768	0.00165799	-0.0189087	6.38618	0.0647444	0.799149	0.902354	-0.0238766	6.38618	0.0942994	0.758781	0.827411	-0.00496784	6.38618	0.00213359	0.963158	0.980103
AT1G30250	unknown protein; Has 5 Blast hits to 5 proteins in 2 species: Archae - 0; Bacteria - 0; Metazoa - 0; Fungi - 0; Plants - 5; Viruses - 0; Other Eukaryotes - 0 (source: NCBI BLink).	60.499	65.9049	86.7243	11.781	14.4456	13.3692	40.3594	38.2864	45.4597	34.351	40.0442	41.3075	-2.34925	5.30588	369.113	2.91918e-82	2.74279e-80	-0.101702	5.30588	0.851671	0.35608	0.430094	-0.701515	5.30588	38.7558	4.80285e-10	1.39304e-08	1.54604	5.30588	166.353	4.63134e-38	5.61739e-36	2.24755	5.30588	187.111	1.35801e-42	5.62164e-40
AT1G08210	Eukaryotic aspartyl protease family protein	32.9007	28.9754	27.9428	34.6234	36.625	41.0588	33.3383	33.0234	31.4153	40.675	39.0703	41.2562	0.32406	5.12457	15.4798	8.33904e-05	0.000305714	0.307563	5.12457	14.2461	0.000160395	0.000396197	0.127702	5.12457	2.53819	0.111122	0.279276	0.111205	5.12457	1.77279	0.183038	0.283656	-0.0164968	5.12457	0.0203225	0.88664	0.936923
AT4G03510	RING membrane-anchor 1	9.56163	6.03655	5.73988	6.3851	5.55598	6.34112	6.51271	4.66309	4.4351	19.1158	18.0456	16.1638	-0.0912782	3.1328	0.270093	0.60327	0.689544	1.81846	3.1328	116.519	3.65799e-27	6.1108e-26	-0.364442	3.1328	4.2873	0.038398	0.131069	1.5453	3.1328	87.3437	9.12122e-21	3.62189e-19	1.90974	3.1328	62.688	2.42189e-15	1.21477e-13
AT1G76600	unknown protein; FUNCTIONS IN: molecular_function unknown; INVOLVED IN: N-terminal protein myristoylation; LOCATED IN: nucleolus, nucleus; EXPRESSED IN: 24 plant structures; EXPRESSED DURING: 15 growth stages; BEST Arabidopsis thaliana protein match is: unknown protein (TAIR:AT1G21010.1); Has 220 Blast hits to 220 proteins in 14 species: Archae - 0; Bacteria - 0; Metazoa - 0; Fungi - 0; Plants - …	1.89059	4.04804	1.12189	113.448	113.342	103.836	5.61691	9.38072	5.68602	122.887	132.392	131.722	5.85256	6.16037	790.893	5.15232e-174	1.22754e-171	4.38701	6.16037	735.164	6.74924e-162	1.33735e-159	1.69239	6.16037	70.9757	3.61658e-17	2.5219e-15	0.226832	6.16037	3.42449	0.0642361	0.121865	-1.46555	6.16037	38.8427	4.5936e-10	1.22087e-08
AT1G02660	alpha/beta-Hydrolases superfamily protein	6.04121	7.64629	3.99182	20.4143	21.1572	19.1819	11.9359	13.2803	10.3201	56.1018	53.5641	68.8116	1.74277	4.58775	123.27	1.21696e-28	3.35008e-27	2.31799	4.58775	296.822	1.62231e-66	9.19752e-65	0.969048	4.58775	39.5657	3.17207e-10	9.40484e-09	1.54427	4.58775	135.813	2.19222e-31	1.76907e-29	0.575221	4.58775	8.23331	0.00411285	0.0188224
AT1G08270	CONTAINS InterPro DOMAIN/s: MIT (InterPro:IPR007330); BEST Arabidopsis thaliana protein match is: AAA-type ATPase family protein (TAIR:AT2G27600.1); Has 1133 Blast hits to 1133 proteins in 252 species: Archae - 47; Bacteria - 0; Metazoa - 540; Fungi - 145; Plants - 223; Viruses - 0; Other Eukaryotes - 178 (source: NCBI BLink).	0.760584	0.426109	0.626169	0.764414	0.933405	0.686955	0.58106	0.845356	0.511742	0.383274	0.343727	0.513137	0.395669	-0.543148	1.42259	0.232977	0.323453	-0.633143	-0.543148	2.67668	0.101828	0.145625	0.0898452	-0.543148	0.0832769	0.772905	0.888004	-0.938968	-0.543148	5.45334	0.019531	0.045172	-1.02881	-0.543148	4.0677	0.0437108	0.119361
AT4G37010	centrin 2	0.152117	0.331418	0.391355	0.809379	0.488927	0.105685	0.556849	0.354504	0.454882	1.38937	1.08847	1.89861	0.78937	-0.538461	2.70624	0.0999562	0.161103	1.6689	-0.538461	17.822	2.42565e-05	6.73107e-05	0.660946	-0.538461	2.35016	0.12527	0.302344	1.54047	-0.538461	12.2465	0.000466136	0.00180475	0.879529	-0.538461	1.9801	0.15938	0.308926
AT3G56400	WRKY DNA-binding protein 70	8.04046	10.9841	6.41823	185.932	155.523	197.473	19.9013	34.7414	25.8998	143.584	176.905	206.794	4.47504	6.68606	458.788	8.82472e-102	1.0268e-99	2.76085	6.68606	199.701	2.4272e-45	8.15027e-44	1.6827	6.68606	75.0649	4.555e-18	3.5333e-16	-0.0314935	6.68606	0.0354967	0.850559	0.89553	-1.71419	6.68606	45.1482	1.82671e-11	5.93473e-10
AT1G08300	no vein-like	9.80067	9.06665	9.49689	6.34014	8.13396	7.02808	9.58748	9.89884	8.95548	5.50957	6.24437	4.36166	-0.398583	3.02881	10.8591	0.000983127	0.00285854	-0.812811	3.02881	38.5647	5.29688e-10	2.58489e-09	0.0041272	3.02881	0.00140688	0.97008	0.987987	-0.410101	3.02881	8.39468	0.0037632	0.0111377	-0.414228	3.02881	5.33279	0.0209279	0.0678927
AT1G08310	alpha/beta-Hydrolases superfamily protein	0.499812	0.875891	0.391355	0.854345	0.711166	0.686955	0.29053	0.409043	0.398022	0.383274	0.229151	0.359196	0.436898	-0.834198	1.44699	0.229012	0.31881	-0.148076	-0.834198	0.106008	0.744736	0.79342	-0.604663	-0.834198	2.6847	0.101316	0.262716	-1.18964	-0.834198	7.39128	0.00655407	0.0178967	-0.584974	-0.834198	1.01351	0.314064	0.491082
AT1G08320	bZIP transcription factor family protein	0.804046	1.302	0.860982	1.1691	1.06675	1.05685	1.01685	0.899895	0.881333	1.58101	1.66135	1.1289	0.183216	0.207166	0.450779	0.501965	0.597362	0.634606	0.207166	5.70958	0.0168726	0.0292635	-0.048752	0.207166	0.0370996	0.847262	0.929098	0.402638	0.207166	2.03268	0.153949	0.247344	0.45139	0.207166	1.41556	0.234136	0.402211
AT1G08340	Rho GTPase activating protein with PAK-box/P21-Rho-binding domain	0.825777	0.568145	0.913162	2.20331	1.33344	0.898326	0.60527	0.872625	0.398022	0.910277	0.973892	0.718391	0.868089	-0.0908647	6.19921	0.0127807	0.027655	0.464605	-0.0908647	1.53175	0.21585	0.280689	-0.292029	-0.0908647	0.711266	0.399024	0.619061	-0.695513	-0.0908647	3.45261	0.063152	0.120116	-0.403484	-0.0908647	0.620469	0.430873	0.605127
AT1G08350	Endomembrane protein 70 protein family	8.58373	8.11974	8.79245	8.09379	6.75608	7.45082	9.6117	9.08076	8.89862	5.60539	7.44741	5.95238	-0.193023	3.009	2.81061	0.0936429	0.152786	-0.56224	3.009	20.9967	4.60076e-06	1.4161e-05	0.115494	3.009	1.22372	0.268632	0.491375	-0.253724	3.009	3.64659	0.0561843	0.108945	-0.369217	3.009	4.77347	0.0289015	0.087333
AT1G08360	Ribosomal protein L1p/L10e family	311.34	313.238	298.735	365.794	367.584	369.688	332.342	311.2	323.449	386.293	352.377	401.068	0.256567	8.4275	13.7777	0.000205762	0.000699849	0.237262	8.4275	11.762	0.00060451	0.00136209	0.0666812	8.4275	0.938028	0.332786	0.557699	0.0473761	8.4275	0.466293	0.494697	0.607833	-0.0193051	8.4275	0.0390128	0.843423	0.910728
AT1G10140	Uncharacterised conserved protein UCP031279	4.69389	3.52724	3.33957	4.99117	4.71147	4.75584	4.019	3.46323	3.12731	15.6663	13.6345	12.7258	0.353682	2.65422	4.71607	0.029882	0.0576413	1.9818	2.65422	179.85	5.22625e-41	1.55644e-39	-0.0885716	2.65422	0.31678	0.573549	0.759859	1.53954	2.65422	102.777	3.7515e-24	1.93004e-22	1.62812	2.65422	55.3589	1.00413e-13	4.20413e-12
AT5G22310	unknown protein; BEST Arabidopsis thaliana protein match is: unknown protein (TAIR:AT3G11590.1); Has 30201 Blast hits to 17322 proteins in 780 species: Archae - 12; Bacteria - 1396; Metazoa - 17338; Fungi - 3422; Plants - 5037; Viruses - 0; Other Eukaryotes - 2996 (source: NCBI BLink).	4.21581	5.42105	3.44393	3.19255	4.0892	3.54046	5.39901	6.46288	5.45858	10.8275	9.91078	10.7246	-0.229837	2.58572	1.75762	0.184921	0.268079	0.862691	2.58572	33.6792	6.49913e-09	2.84237e-08	0.446095	2.58572	8.14659	0.00431423	0.0237853	1.53862	2.58572	86.6744	1.2794e-20	5.06021e-19	1.09253	2.58572	23.0059	1.61507e-06	2.16493e-05
AT1G08390	unknown protein; Has 62 Blast hits to 62 proteins in 27 species: Archae - 0; Bacteria - 0; Metazoa - 34; Fungi - 0; Plants - 28; Viruses - 0; Other Eukaryotes - 0 (source: NCBI BLink).	3.04234	2.93542	3.26129	3.68717	2.84466	3.80467	3.43794	2.72695	3.58219	4.02438	3.83828	3.69458	0.157813	1.78064	0.897109	0.343558	0.442333	0.245872	1.78064	2.16768	0.140939	0.193418	0.0791994	1.78064	0.263716	0.607578	0.782589	0.167258	1.78064	0.883632	0.347209	0.465961	0.0880585	1.78064	0.139806	0.708474	0.822185
AT1G08400	RINT-1 / TIP-1 family	6.36717	5.91818	6.91394	4.00193	4.62258	3.75183	5.73796	6.54469	6.56736	4.21602	3.49455	4.05378	-0.626678	2.43116	20.4072	6.25934e-06	2.82645e-05	-0.671835	2.43116	21.7788	3.05957e-06	9.65181e-06	-0.0273111	2.43116	0.0508614	0.821571	0.91523	-0.0724685	2.43116	0.200968	0.653941	0.74437	-0.0451574	2.43116	0.0500072	0.823051	0.898425
AT1G08410	P-loop containing nucleoside triphosphate hydrolases superfamily protein	18.3627	18.0386	17.1675	14.389	15.8234	15.6943	16.7055	19.7159	17.712	12.7918	12.0304	14.2652	-0.224274	4.02992	6.27966	0.0122131	0.0265531	-0.46676	4.02992	25.0952	5.45673e-07	1.89626e-06	0.0132026	4.02992	0.025218	0.873825	0.942793	-0.229283	4.02992	5.33333	0.0209213	0.0478622	-0.242486	4.02992	3.50545	0.0611673	0.153497
AT5G28030	L-cysteine desulfhydrase 1	6.51929	5.18433	9.44471	6.78979	7.73393	6.49965	4.019	2.97238	4.97527	17.2953	19.6497	24.0661	0.102839	3.20605	0.271502	0.602326	0.688702	2.34002	3.20605	142.531	7.44213e-33	1.66599e-31	-0.702547	3.20605	12.2946	0.000454268	0.00366436	1.53463	3.20605	66.548	3.41472e-16	9.53122e-15	2.23718	3.20605	66.4702	3.55232e-16	1.96388e-14
AT1G54740	Protein of unknown function (DUF3049)	31.0318	27.7681	24.3684	37.3663	44.7146	42.2742	65.5145	67.9011	49.6674	121.115	122.023	116.687	0.577183	5.96134	30.2703	3.75839e-08	2.38329e-07	0.926746	5.96134	75.7331	3.24725e-18	3.17786e-17	1.1833	5.96134	122.944	1.43411e-28	2.51761e-26	1.53286	5.96134	214.635	1.33869e-48	2.97679e-46	0.349562	5.96134	5.55261	0.0184531	0.0617635
AT1G56600	galactinol synthase 2	2.41214	2.15422	2.40031	3.19255	4.62258	5.60133	3.65583	2.53607	2.21755	10.1089	13.2908	15.8046	0.961481	2.42363	18.8947	1.38139e-05	5.90973e-05	2.26139	2.42363	107.604	3.28284e-25	4.96595e-24	0.229475	2.42363	1.07065	0.300798	0.525798	1.52938	2.42363	51.5535	6.9671e-13	1.36165e-11	1.29991	2.42363	17.9085	2.31787e-05	0.000233587
AT1G08465	Plant-specific transcription factor YABBY family protein	12.5822	13.5881	11.9755	15.693	16.4902	17.3324	10.6043	11.7804	12.3102	16.7203	20.7955	18.9861	0.373953	3.87226	15.1866	9.73946e-05	0.000353108	0.701838	3.87226	52.0226	5.48651e-13	3.58829e-12	-0.13958	3.87226	2.21781	0.136426	0.31982	0.188306	3.87226	3.61306	0.0573276	0.110829	0.327886	3.87226	5.78048	0.0162051	0.0556568
AT1G08470	strictosidine synthase-like 3	19.3623	20.0745	20.0113	14.344	17.7347	18.7063	18.8118	19.7977	20.4412	17.4869	17.0718	15.9585	-0.19682	4.22098	4.9706	0.0257816	0.0507193	-0.223888	4.22098	6.69759	0.00965431	0.0175647	-0.0102695	4.22098	0.0170127	0.896224	0.953839	-0.0373374	4.22098	0.152971	0.695712	0.778229	-0.0270679	4.22098	0.0478464	0.826854	0.900905
AT1G08480	unknown protein; FUNCTIONS IN: molecular_function unknown; INVOLVED IN: biological_process unknown; LOCATED IN: mitochondrion, plasma membrane, plastid, vacuole; EXPRESSED IN: 27 plant structures; EXPRESSED DURING: 15 growth stages; Has 39 Blast hits to 39 proteins in 13 species: Archae - 0; Bacteria - 0; Metazoa - 0; Fungi - 0; Plants - 39; Viruses - 0; Other Eukaryotes - 0 (source: NCBI BLink).	52.1543	50.4703	51.9198	53.8687	58.4045	54.1109	47.9132	45.9219	47.5351	47.2865	51.6736	46.7981	0.107025	5.66368	2.58431	0.107927	0.171357	0.0426817	5.66368	0.391193	0.531673	0.600981	-0.128412	5.66368	3.89717	0.0483674	0.155224	-0.192755	5.66368	7.65258	0.00566912	0.0158282	-0.0643435	5.66368	0.455641	0.499668	0.664487
AT1G08490	chloroplastic NIFS-like cysteine desulfurase	49.3728	52.6008	53.1721	45.5501	48.2259	41.7986	56.048	55.6026	61.0963	43.0705	45.5438	46.5415	-0.192574	5.64888	6.77773	0.0092302	0.0207602	-0.354195	5.64888	22.5922	2.00294e-06	6.46844e-06	0.155075	5.64888	4.74117	0.0294491	0.10816	-0.00654594	5.64888	0.00719495	0.932402	0.954048	-0.161621	5.64888	2.36888	0.123776	0.257577
AT1G08500	early nodulin-like protein 18	1.71675	1.58607	1.82632	1.70869	1.42233	1.21538	1.38002	1.03624	0.682323	1.24564	1.48948	0.923646	-0.229819	0.524681	0.849229	0.35677	0.455608	0.209333	0.524681	0.54402	0.460772	0.533431	-0.701247	0.524681	8.21818	0.00414728	0.0230875	-0.262095	0.524681	0.835757	0.360613	0.479118	0.439152	0.524681	1.34967	0.245336	0.41539
AT2G21200	SAUR-like auxin-responsive protein family	0.478081	0.497127	0.417446	0.314759	0.755614	0.475584	1.25896	1.96341	1.27935	1.14982	0.229151	0.307882	0.151873	-0.249583	0.136136	0.712153	0.782479	-1.92835	-0.249583	18.9215	1.36206e-05	3.91821e-05	1.67939	-0.249583	23.8354	1.04935e-06	1.6267e-05	-0.400833	-0.249583	0.612258	0.433939	0.550867	-2.08022	-0.249583	11.4649	0.000709243	0.00439309
AT5G18670	beta-amylase 3	79.6223	78.2857	111.458	173.027	165.124	189.758	255.787	288.703	257.065	145.548	155.937	140.497	1.07376	7.44014	102.404	4.52773e-24	1.0262e-22	-0.858955	7.44014	78.043	1.00822e-18	1.02009e-17	1.6765	7.44014	241.771	1.61628e-54	1.04344e-51	-0.256218	7.44014	6.93912	0.00843307	0.0221659	-1.93272	7.44014	180.409	3.94648e-41	1.46261e-38
AT1G08530	unknown protein; FUNCTIONS IN: molecular_function unknown; INVOLVED IN: biological_process unknown; LOCATED IN: chloroplast; BEST Arabidopsis thaliana protein match is: unknown protein (TAIR:AT5G09995.2); Has 140 Blast hits to 140 proteins in 53 species: Archae - 0; Bacteria - 63; Metazoa - 0; Fungi - 0; Plants - 76; Viruses - 0; Other Eukaryotes - 1 (source: NCBI BLink).	11.7565	14.2273	13.4104	10.1622	11.512	8.93042	12.5654	11.4532	14.016	8.38413	9.39519	9.13383	-0.358494	3.52473	9.86243	0.00168688	0.00463221	-0.500388	3.52473	17.8607	2.37683e-05	6.60202e-05	-0.050147	3.52473	0.221742	0.637716	0.801298	-0.192041	3.52473	2.32977	0.126921	0.21169	-0.141894	3.52473	0.740927	0.389364	0.565904
AT1G08540	RNApolymerase sigma subunit 2	104.439	111.262	119.911	95.0121	97.8298	98.9744	104.252	113.359	112.071	98.0224	96.6445	99.3432	-0.201532	6.70692	7.94816	0.00481362	0.0116954	-0.16488	6.70692	5.26875	0.0217117	0.036614	-0.0255696	6.70692	0.1324	0.715957	0.853332	0.0110831	6.70692	0.0230535	0.879318	0.916695	0.0366527	6.70692	0.130856	0.717546	0.828731
AT5G56100	glycine-rich protein / oleosin	18.9277	17.1627	15.3672	22.5727	27.1132	24.6247	26.5108	25.5243	20.6971	75.2655	68.3443	70.6589	0.528538	5.07725	27.285	1.75572e-07	1.02232e-06	1.53412	5.07725	232.602	1.61403e-52	6.64641e-51	0.522259	5.07725	26.9154	2.12562e-07	3.75796e-06	1.52784	5.07725	234.596	5.92982e-53	1.6037e-50	1.00558	5.07725	50.5813	1.14332e-12	4.27111e-11
AT1G12780	UDP-D-glucose/UDP-D-galactose 4-epimerase 1	96.6593	86.4528	78.2711	99.149	103.786	93.6901	80.4768	73.0006	65.7873	319.507	284.147	219.622	0.182412	7.00646	2.77144	0.09596	0.155893	1.95632	7.00646	286.187	3.36867e-64	1.8026e-62	-0.253452	7.00646	5.38362	0.0203266	0.0809909	1.52045	7.00646	174.975	6.06282e-40	8.19832e-38	1.7739	7.00646	125.386	4.18996e-29	7.55439e-27
AT1G08570	atypical CYS HIS rich thioredoxin 4	135.167	135.526	132.226	91.6397	89.1624	87.349	129.649	137.384	140.018	104.586	94.2384	92.2106	-0.58722	6.84034	69.2506	8.67141e-17	1.29315e-15	-0.483242	6.84034	46.8004	7.85977e-12	4.59531e-11	0.0144877	6.84034	0.0444046	0.833103	0.920594	0.118466	6.84034	2.69516	0.100653	0.175851	0.103978	6.84034	1.08841	0.296824	0.472242
AT4G05100	myb domain protein 74	0.260772	0.2604	0.860982	0.629517	0.577822	0.422742	0.60527	0.381774	0.625462	1.72473	1.60406	1.38547	0.721334	-0.359154	2.84072	0.0919031	0.150377	1.5392	-0.359154	21.6134	3.33506e-06	1.04681e-05	0.696216	-0.359154	3.1116	0.0777367	0.218996	1.51408	-0.359154	17.6669	2.63164e-05	0.000142267	0.817864	-0.359154	2.248	0.133787	0.272323
AT1G08600	P-loop containing nucleoside triphosphate hydrolases superfamily protein	26.4683	26.7265	28.3341	23.6968	23.424	24.6775	26.8014	28.6603	27.0939	22.182	29.274	24.22	-0.183638	4.70015	5.08961	0.0240696	0.0477266	-0.175661	4.70015	4.09649	0.0429724	0.0674779	0.0184328	4.70015	0.0572785	0.81085	0.909214	0.0264091	4.70015	0.0847091	0.771014	0.837784	0.00797636	4.70015	0.00449142	0.946567	0.970076
AT1G24145	unknown protein; FUNCTIONS IN: molecular_function unknown; INVOLVED IN: biological_process unknown; LOCATED IN: endomembrane system; Has 3 Blast hits to 3 proteins in 1 species: Archae - 0; Bacteria - 0; Metazoa - 0; Fungi - 0; Plants - 3; Viruses - 0; Other Eukaryotes - 0 (source: NCBI BLink).	0.738853	1.20731	1.53933	11.2414	8.93402	9.72306	1.47686	1.52709	2.644	18.0618	29.3313	34.0723	3.06251	3.20649	156.059	8.21841e-36	2.93705e-34	4.03044	3.20649	250.677	1.84833e-56	8.27531e-55	0.544319	3.20649	4.24942	0.0392636	0.133208	1.51224	3.20649	50.4476	1.22391e-12	2.29992e-11	0.967925	3.20649	8.09854	0.00443009	0.0199909
AT1G08620	Transcription factor jumonji (jmj) family protein / zinc finger (C5HC2 type) family protein	27.9243	28.6913	30.4735	30.6215	28.1355	29.8561	28.7625	30.7055	29.5105	27.2125	31.451	32.4815	0.0254636	4.89265	0.108004	0.742429	0.806548	0.041015	4.89265	0.266704	0.605552	0.669272	0.0314158	4.89265	0.178996	0.672237	0.823649	0.0469671	4.89265	0.324632	0.568837	0.6749	0.0155514	4.89265	0.0196473	0.888527	0.937626
AT1G06570	phytoene desaturation 1	52.5672	45.8067	51.5024	82.9164	88.4513	94.6941	75.223	80.1724	75.7947	271.742	255.618	227.166	0.82733	6.84873	94.2981	2.71412e-22	5.69965e-21	1.70839	6.84873	403.888	7.8429e-90	6.85415e-88	0.625145	6.84873	55.0797	1.15737e-13	5.60836e-12	1.5062	6.84873	311.821	8.76183e-70	4.7392e-67	0.881058	6.84873	54.9134	1.25957e-13	5.15505e-12
AT2G33830	Dormancy/auxin associated family protein	249.406	215.564	198	65.0201	63.516	65.8948	75.5378	80.1724	56.4338	205.866	182.462	163.896	-1.76686	7.10887	240.735	2.71982e-54	1.5162e-52	1.32971	7.10887	127.131	1.73874e-29	3.26737e-28	-1.59039	7.10887	179.435	6.43758e-41	2.18365e-38	1.50619	7.10887	176.628	2.64003e-40	3.59421e-38	3.09657	7.10887	355.735	2.38915e-79	5.97677e-76
AT4G04423	unknown protein; Has 30201 Blast hits to 17322 proteins in 780 species: Archae - 12; Bacteria - 1396; Metazoa - 17338; Fungi - 3422; Plants - 5037; Viruses - 0; Other Eukaryotes - 2996 (source: NCBI BLink).	0.152117	0.331418	0.286994	0	0.0888957	0.0528427	0.750535	1.2544	0.483312	0.0958186	0.286439	0.153941	-2.33653	-1.25662	9.01089	0.00268376	0.00698712	-2.19587	-1.25662	15.5074	8.21845e-05	0.000211762	1.65856	-1.25662	12.8814	0.000331857	0.00277885	1.79922	-1.25662	3.97196	0.046264	0.09296	0.140661	-1.25662	0.0364368	0.848616	0.913497
AT1G08660	MALE GAMETOPHYTE DEFECTIVE 2	43.1794	42.3268	42.6838	45.5051	43.6923	45.7089	41.8121	41.0679	41.8775	36.7464	43.7679	40.5378	0.073181	5.40898	1.09657	0.295019	0.391905	-0.043375	5.40898	0.364455	0.546042	0.614689	-0.0392034	5.40898	0.334458	0.563046	0.751667	-0.155759	5.40898	4.45154	0.0348697	0.0734654	-0.116556	5.40898	1.3524	0.244859	0.414864
AT3G22060	Receptor-like protein kinase-related family protein	9.49643	13.8959	14.9498	30.3517	27.4243	27.3725	14.8654	21.4884	22.3461	67.1209	80.1456	101.858	1.10079	5.08974	45.6627	1.40475e-11	1.349e-10	1.99943	5.08974	145.02	2.12612e-33	4.84625e-32	0.605644	5.08974	13.5092	0.000237399	0.00207742	1.50429	5.08974	90.1142	2.24804e-21	9.29546e-20	0.898648	5.08974	15.6169	7.75565e-05	0.000665868
AT1G62420	Protein of unknown function (DUF506)	0.478081	0.662836	0.391355	0.719448	0.62227	0.528427	0.677903	0.518121	0.540172	2.20383	1.31762	1.79598	0.288798	-0.183153	0.705916	0.400803	0.50061	1.61224	-0.183153	30.8333	2.81172e-08	1.14302e-07	0.180844	-0.183153	0.337644	0.561192	0.750494	1.50428	-0.183153	22.5645	2.03209e-06	1.39994e-05	1.32344	-0.183153	8.71307	0.00315937	0.0152101
AT1G08710	F-box family protein	12.4301	11.5996	12.1581	12.2756	12.0009	13.105	11.3791	11.835	11.4858	13.5583	15.1813	15.9585	0.0440307	3.66584	0.245134	0.620522	0.703758	0.363315	3.66584	16.5778	4.66943e-05	0.000124865	-0.061266	3.66584	0.547285	0.459429	0.671385	0.258018	3.66584	7.43001	0.0064145	0.0175878	0.319284	3.66584	6.44464	0.0111288	0.0416767
AT3G26220	cytochrome P450, family 71, subfamily B, polypeptide 3	19.5579	16.4289	12.706	15.693	16.0012	13.422	21.1603	17.1798	18.7639	43.7412	41.018	43.0008	-0.127133	4.53824	1.03331	0.309383	0.406839	1.16098	4.53824	108.58	2.00549e-25	3.07555e-24	0.21116	4.53824	3.06216	0.080135	0.223768	1.49927	4.53824	165.115	8.63156e-38	1.02215e-35	1.28811	4.53824	59.7582	1.07258e-14	4.94599e-13
AT1G08730	Myosin family protein with Dil domain	1.08655	1.18364	1.46106	1.75366	1.82236	2.16655	1.25896	1.47256	1.62052	2.01219	1.66135	1.69335	0.621581	0.699414	8.22508	0.00413153	0.0102358	0.313303	0.699414	1.99881	0.157423	0.21303	0.223563	0.699414	1.18895	0.275542	0.498681	-0.0847149	0.699414	0.135002	0.713301	0.791972	-0.308278	0.699414	0.999186	0.317508	0.494496
AT1G08750	Peptidase C13 family	14.7771	13.9432	14.9237	14.4789	15.3345	13.9505	14.5265	13.5802	13.817	13.6062	13.6918	14.6244	0.00633128	3.8426	0.00610744	0.937709	0.954932	-0.00105492	3.8426	0.000157115	0.989999	0.992678	-0.0566394	3.8426	0.568915	0.45069	0.664677	-0.0640256	3.8426	0.512018	0.474267	0.588947	-0.0073862	3.8426	0.00399764	0.949586	0.972111
AT1G23200	Plant invertase/pectin methylesterase inhibitor superfamily	1.5429	1.77545	2.73949	0.40469	0.933405	0.79264	1.76739	1.6089	1.99011	1.72473	2.17694	2.20649	-1.40494	0.765456	22.0846	2.609e-06	1.26099e-05	0.183134	0.765456	0.523351	0.469416	0.541652	-0.089905	0.765456	0.137745	0.710533	0.849796	1.49817	0.765456	23.4149	1.30561e-06	9.41595e-06	1.58807	0.765456	16.208	5.67551e-05	0.000506619
AT3G05936	unknown protein; FUNCTIONS IN: molecular_function unknown; INVOLVED IN: biological_process unknown; LOCATED IN: cellular_component unknown; Has 30201 Blast hits to 17322 proteins in 780 species: Archae - 12; Bacteria - 1396; Metazoa - 17338; Fungi - 3422; Plants - 5037; Viruses - 0; Other Eukaryotes - 2996 (source: NCBI BLink).	2.65118	2.31993	2.76558	2.24828	2.22239	1.69097	2.80846	2.01795	2.21755	6.03657	6.58809	4.92611	-0.317891	1.65855	2.56646	0.109152	0.172942	1.30746	1.65855	54.0079	1.99684e-13	1.35789e-12	-0.128402	1.65855	0.51941	0.471094	0.681882	1.49695	1.65855	58.5776	1.95428e-14	4.5637e-13	1.62535	1.65855	37.5115	9.08755e-10	2.29633e-08
AT1G08780	ABI3-interacting protein 3	15.0596	14.7955	16.4108	17.0869	15.6012	16.4341	15.5676	14.1802	15.1532	18.1097	17.5873	17.9085	0.0876207	4.01043	1.16313	0.280818	0.376612	0.255417	4.01043	9.60952	0.00193571	0.00398676	-0.0408468	4.01043	0.286723	0.592328	0.772466	0.12695	4.01043	2.13815	0.143675	0.234183	0.167797	4.01043	2.1081	0.146521	0.290964
AT2G21820	unknown protein; Has 45 Blast hits to 45 proteins in 13 species: Archae - 0; Bacteria - 0; Metazoa - 0; Fungi - 0; Plants - 45; Viruses - 0; Other Eukaryotes - 0 (source: NCBI BLink).	0.347695	0.355091	0.339175	0.314759	0.577822	0.686955	0.29053	0.299965	0.142151	1.054	1.31762	2.36043	0.5793	-0.672292	1.85413	0.173303	0.254089	2.56465	-0.672292	39.6201	3.08486e-10	1.54035e-09	-0.488961	-0.672292	1.27747	0.25837	0.480152	1.49638	-0.672292	13.9394	0.000188799	0.000815373	1.98535	-0.672292	11.2614	0.00079136	0.00480069
AT3G61190	BON association protein 1	0.586736	1.75178	0.391355	54.9029	58.6712	50.8875	1.76739	2.20883	1.67738	41.8248	45.4292	50.5953	6.51371	4.71162	1375.53	4.3596e-301	2.29602e-298	4.60539	4.71162	1298.55	2.33239e-284	1.08554e-281	1.65252	4.71162	52.0243	5.48192e-13	2.42422e-11	-0.255799	4.71162	6.97425	0.00826911	0.0217922	-1.90832	4.71162	58.7358	1.80326e-14	8.1098e-13
AT2G17840	Senescence/dehydration-associated protein-related	29.3585	44.339	29.456	29.0927	45.0257	26.4742	22.4434	19.3886	24.3077	100.945	63.0738	89.6963	-0.0779637	5.39567	0.174365	0.676261	0.751598	1.98024	5.39567	125.107	4.82344e-29	8.88872e-28	-0.562136	5.39567	10.1925	0.00141015	0.00948297	1.49606	5.39567	63.0361	2.0295e-15	5.27485e-14	2.0582	5.39567	64.2925	1.07252e-15	5.60424e-14
AT4G00700	C2 calcium/lipid-binding plant phosphoribosyltransferase family protein	0.738853	1.0416	0.913162	1.03421	1.37788	0.686955	1.47686	1.11805	1.1372	2.92247	1.48948	4.56692	0.217671	0.532018	0.411377	0.521272	0.615433	1.23428	0.532018	14.525	0.000138313	0.000344587	0.475211	0.532018	2.28837	0.130347	0.310146	1.49181	0.532018	18.6427	1.57653e-05	8.9685e-05	1.0166	0.532018	4.69592	0.0302344	0.0904338
AT1G08840	DNA replication helicase, putative	15.755	16.1211	17.5066	13.1749	14.2233	13.1578	16.4391	15.5164	14.4425	12.1211	12.947	13.3415	-0.281226	3.88653	10.3742	0.00127791	0.00361429	-0.275626	3.88653	9.26689	0.00233334	0.00473841	-0.0866286	3.88653	1.16736	0.279944	0.503416	-0.0810285	3.88653	0.693135	0.4051	0.523218	0.00560007	3.88653	0.0019677	0.964618	0.98094
AT1G08845	Ribosomal L18p/L5e family protein	5.75871	5.84716	6.10514	4.76634	6.35605	5.86554	5.08427	4.49947	5.48701	5.55748	4.58302	5.18268	-0.0602794	2.46023	0.194567	0.659142	0.73759	0.0292687	2.46023	0.0411939	0.839164	0.871894	-0.232282	2.46023	3.25835	0.0710604	0.204948	-0.142734	2.46023	0.890056	0.345462	0.464124	0.0895481	2.46023	0.203079	0.652247	0.782271
AT1G08860	Calcium-dependent phospholipid-binding Copine family protein	0	0.0710182	0.0521807	0.584552	0.400031	0.686955	0.0242108	0.0272695	0	0.191637	0.51559	0.359196	3.66798	-1.91366	36.6796	1.39226e-09	1.05583e-08	4.01634	-1.91366	26.4471	2.70851e-07	9.80559e-07	-1.00686	-1.91366	0.960936	0.326951	0.551722	-0.658495	-1.91366	1.80708	0.178859	0.27869	0.348364	-1.91366	0.145265	0.703102	0.819176
AT2G44500	O-fucosyltransferase family protein	7.51891	10.2503	5.34852	34.6234	35.6027	34.2421	29.4646	23.6154	13.1916	32.3388	34.0862	35.1499	2.20765	4.67376	123.149	1.29382e-28	3.55188e-27	0.52098	4.67376	7.8133	0.00518631	0.00989736	1.64593	4.67376	65.1869	6.81212e-16	4.13124e-14	-0.0407414	4.67376	0.057016	0.811276	0.867914	-1.68667	4.67376	40.6672	1.80489e-10	5.07322e-09
AT4G28040	nodulin MtN21 /EamA-like transporter family protein	18.9059	13.4224	12.132	27.339	34.7138	31.8641	17.6255	10.4988	8.98391	95.8665	93.4936	74.4561	1.15141	5.21253	45.7513	1.34261e-11	1.29368e-10	3.02936	5.21253	256.935	7.99158e-58	3.67668e-56	-0.387942	5.21253	4.57368	0.0324668	0.116049	1.49	5.21253	86.3848	1.48122e-20	5.81249e-19	1.87794	5.21253	60.1443	8.81519e-15	4.12193e-13
AT4G01670	unknown protein; BEST Arabidopsis thaliana protein match is: unknown protein (TAIR:AT3G62070.1); Has 141 Blast hits to 139 proteins in 15 species: Archae - 0; Bacteria - 0; Metazoa - 0; Fungi - 0; Plants - 138; Viruses - 0; Other Eukaryotes - 3 (source: NCBI BLink).	2.67291	2.81705	2.26986	1.03421	0.84451	0.845483	1.50107	0.981703	1.44994	2.63501	2.46337	2.56568	-1.50505	0.946391	42.4274	7.33551e-11	6.5276e-10	0.953792	0.946391	19.8654	8.30926e-06	2.4658e-05	-0.972872	0.946391	25.5002	4.42347e-07	7.40192e-06	1.48597	0.946391	35.127	3.08891e-09	3.5164e-08	2.45884	0.946391	60.5173	7.29341e-15	3.45066e-13
AT1G08910	zinc ion binding;zinc ion binding	34.813	30.7509	35.0393	34.9832	29.6912	33.8193	34.8878	33.2961	31.8133	31.2848	38.5547	29.9672	-0.0311442	5.05005	0.116969	0.732346	0.798324	-0.0437289	5.05005	0.207773	0.648518	0.709108	-0.00813687	5.05005	0.00844127	0.926796	0.968331	-0.0207216	5.05005	0.0444884	0.832948	0.883682	-0.0125847	5.05005	0.00905347	0.924196	0.956905
AT1G08920	ERD (early response to dehydration) six-like 1	10.4091	9.68214	9.62734	22.3029	16.8902	21.6127	10.9917	9.78976	9.0692	20.1219	27.2117	21.3978	1.05354	3.88288	77.8511	1.11111e-18	1.90057e-17	1.15532	3.88288	90.2025	2.14988e-21	2.62671e-20	0.00760376	3.88288	0.00419576	0.948353	0.978563	0.109381	3.88288	0.787104	0.374977	0.493095	0.101777	3.88288	0.357317	0.55	0.705817
AT1G08930	Major facilitator superfamily protein	111.328	120.471	94.7602	138.629	139.3	146.903	112.048	136.048	130.693	120.636	107.071	133.005	0.36768	6.96161	13.407	0.000250692	0.0008373	-0.0701237	6.96161	0.501404	0.478884	0.550451	0.202281	6.96161	4.1021	0.0428301	0.142243	-0.235523	6.96161	5.60505	0.0179088	0.0419928	-0.437804	6.96161	9.64506	0.00189861	0.00995992
AT1G08940	Phosphoglycerate mutase family protein	5.41101	5.89451	4.93108	8.13876	8.22286	9.67021	5.95586	5.15394	5.25957	7.95294	8.70774	8.77463	0.674428	2.78322	30.0736	4.15959e-08	2.62109e-07	0.630998	2.78322	25.0093	5.70537e-07	1.9782e-06	0.0126422	2.78322	0.0109515	0.916654	0.963548	-0.0307884	2.78322	0.0582765	0.809241	0.866478	-0.0434306	2.78322	0.0611133	0.804745	0.886615
AT1G08960	cation exchanger 11	11.2784	12.4992	12.0537	6.87972	7.60059	6.49965	11.1128	12.7894	11.2583	6.22821	5.21319	4.92611	-0.767692	3.23719	46.1456	1.09784e-11	1.06811e-10	-1.09726	3.23719	82.8621	8.79837e-20	9.66421e-19	-0.027154	3.23719	0.0744149	0.785014	0.894124	-0.356724	3.23719	7.03335	0.00800055	0.0211764	-0.32957	3.23719	3.87549	0.0489959	0.130306
AT1G08970	nuclear factor Y, subunit C9	36.2038	38.7759	38.8746	43.077	42.8478	46.2374	33.6772	33.0507	33.8887	45.0827	45.3146	41.4101	0.214497	5.31074	9.64035	0.00190349	0.00515558	0.389252	5.31074	30.4914	3.35342e-08	1.35225e-07	-0.177708	5.31074	6.91016	0.00857073	0.0413914	-0.0029529	5.31074	0.0016919	0.96719	0.978523	0.174755	5.31074	3.14073	0.0763595	0.1807
AT4G29190	Zinc finger C-x8-C-x5-C-x3-H type family protein	24.4691	25.0457	26.4034	16.1426	14.2233	15.2187	19.4655	17.3434	17.5982	39.8605	46.976	41.1022	-0.735259	4.63237	69.6303	7.15301e-17	1.07553e-15	1.22429	4.63237	211.992	5.05083e-48	1.8213e-46	-0.478489	4.63237	34.2455	4.85804e-09	1.18711e-07	1.48106	4.63237	271.066	6.64527e-61	2.65983e-58	1.95954	4.63237	259.486	2.22156e-58	2.11714e-55
AT1G08990	plant glycogenin-like starch initiation protein 5	0.130386	0.213055	0.182632	0.314759	0.133344	0	0.193687	0.0272695	0.0284301	0.143728	0.286439	0.102627	-0.297157	-2.28552	0.169453	0.680598	0.755704	1.4358	-2.28552	2.91314	0.0878605	0.127992	-1.43747	-2.28552	3.56781	0.05891	0.179003	0.295491	-2.28552	0.137619	0.710659	0.790047	1.73296	-2.28552	2.47096	0.115967	0.246191
AT5G51390	unknown protein; Has 30201 Blast hits to 17322 proteins in 780 species: Archae - 12; Bacteria - 1396; Metazoa - 17338; Fungi - 3422; Plants - 5037; Viruses - 0; Other Eukaryotes - 2996 (source: NCBI BLink).	3.45522	2.76971	2.37422	4.40662	6.08936	4.703	3.26846	2.89057	2.78615	14.7082	13.8064	13.5981	0.821791	2.56232	24.5168	7.3664e-07	3.9063e-06	2.23095	2.56232	220.227	8.07015e-50	3.09402e-48	0.0696001	2.56232	0.182924	0.668872	0.821437	1.47876	2.56232	93.8471	3.40865e-22	1.53989e-20	1.40916	2.56232	39.8081	2.80188e-10	7.69191e-09
AT1G20030	Pathogenesis-related thaumatin superfamily protein	1.28213	1.0416	0.860982	2.15834	1.68902	2.00802	1.21054	1.22713	0.852903	4.93466	5.38505	6.0037	0.863401	1.16866	14.6373	0.000130308	0.000460752	2.29853	1.16866	131.563	1.86452e-30	3.70185e-29	0.0428847	1.16866	0.0365597	0.848364	0.92986	1.47801	1.16866	53.7785	2.24416e-13	4.61112e-12	1.43513	1.16866	22.4233	2.18708e-06	2.82205e-05
AT1G09020	homolog of yeast sucrose nonfermenting 4	42.1146	41.593	42.5534	30.7114	30.7135	30.226	40.6984	44.8857	43.7824	33.7761	34.7164	29.7619	-0.461746	5.23002	39.5006	3.27961e-10	2.72216e-09	-0.396093	5.23002	28.5982	8.90627e-08	3.41982e-07	0.0345175	5.23002	0.25013	0.616984	0.789225	0.10017	5.23002	1.6342	0.201123	0.305161	0.0656529	5.23002	0.395361	0.529495	0.689841
AT1G09040	unknown protein; FUNCTIONS IN: molecular_function unknown; INVOLVED IN: biological_process unknown; LOCATED IN: membrane; EXPRESSED IN: leaf; BEST Arabidopsis thaliana protein match is: unknown protein (TAIR:AT1G09050.1); Has 614 Blast hits to 567 proteins in 104 species: Archae - 2; Bacteria - 12; Metazoa - 344; Fungi - 31; Plants - 81; Viruses - 0; Other Eukaryotes - 144 (source: NCBI BLink).	3.86811	4.49782	4.20055	3.10262	3.82252	3.01203	3.55899	5.12667	3.32632	4.07229	3.83828	3.33539	-0.333237	1.94935	3.49449	0.0615733	0.107368	-0.0215216	1.94935	0.0132283	0.908434	0.927765	-0.136698	1.94935	0.635752	0.425253	0.642843	0.175017	1.94935	0.814585	0.366768	0.484849	0.311715	1.94935	1.45034	0.228474	0.395746
AT1G09050	unknown protein; BEST Arabidopsis thaliana protein match is: unknown protein (TAIR:AT1G09040.1); Has 552 Blast hits to 499 proteins in 115 species: Archae - 0; Bacteria - 86; Metazoa - 259; Fungi - 14; Plants - 77; Viruses - 0; Other Eukaryotes - 116 (source: NCBI BLink).	3.56388	4.04804	3.05257	2.96772	3.37804	2.64213	3.38951	3.73593	3.2126	3.92856	3.89557	5.08005	-0.243243	1.85983	1.9377	0.163918	0.242784	0.320457	1.85983	3.53139	0.0602174	0.0915475	-0.0471696	1.85983	0.0882993	0.76635	0.884026	0.51653	1.85983	7.76915	0.00531461	0.0149678	0.5637	1.85983	5.33427	0.0209101	0.0678607
AT4G36900	related to AP2 10	6.64968	4.37945	5.71379	5.66566	5.73378	5.28427	7.57799	5.12667	5.54387	15.1872	15.2385	16.0099	-0.0362043	3.00759	0.05073	0.821798	0.869181	1.40361	3.00759	82.0779	1.3083e-19	1.42453e-18	0.0346273	3.00759	0.0479337	0.826699	0.91808	1.47444	3.00759	89.8688	2.54495e-21	1.05014e-19	1.43982	3.00759	42.0563	8.8681e-11	2.5985e-09
AT5G25110	CBL-interacting protein kinase 25	0.45635	0.639164	0.469626	0.719448	0.400031	0.528427	0.338951	0.163617	0.426452	3.97647	1.26033	1.07759	0.0746137	-0.5296	0.0273146	0.86873	0.905657	2.29267	-0.5296	24.2957	8.26249e-07	2.80362e-06	-0.745674	-0.5296	2.76568	0.0963056	0.253601	1.47238	-0.5296	9.96928	0.00159174	0.00529601	2.21806	-0.5296	11.7269	0.000616044	0.00391269
AT1G02610	RING/FYVE/PHD zinc finger superfamily protein	5.91082	4.28476	2.7134	7.19448	9.64519	5.28427	9.68433	8.61717	5.88503	19.4512	19.707	21.0386	0.749666	3.31734	9.83793	0.0017095	0.00468853	1.29248	3.31734	37.093	1.1263e-09	5.30744e-09	0.928225	3.31734	16.0431	6.19171e-05	0.000642045	1.47104	3.31734	43.7342	3.7615e-11	5.7996e-10	0.542819	3.31734	2.94373	0.0862115	0.197771
AT2G32150	Haloacid dehalogenase-like hydrolase (HAD) superfamily protein	19.6013	17.3758	14.8193	62.0974	62.716	67.2159	33.5078	33.9233	28.0321	168.114	195.065	167.95	1.87833	6.18036	319.276	2.08249e-71	1.59682e-69	2.47022	6.18036	596.553	9.40704e-132	1.38429e-129	0.875893	6.18036	71.1132	3.37304e-17	2.38532e-15	1.46779	6.18036	228.105	1.54355e-51	4.01182e-49	0.591893	6.18036	17.6891	2.60108e-05	0.000258854
AT1G09130	ATP-dependent caseinolytic (Clp) protease/crotonase family protein	162.439	170.633	169.692	170.869	174.902	179.612	166.28	165.69	166.089	190.152	181.488	184.319	0.0633974	7.43866	0.963055	0.326418	0.424288	0.158833	7.43866	6.01459	0.0141881	0.024993	-0.0134733	7.43866	0.044315	0.833269	0.920727	0.081962	7.43866	1.57336	0.20972	0.315526	0.0954352	7.43866	1.08869	0.296761	0.472191
AT1G09140	SERINE-ARGININE PROTEIN 30	74.798	71.3733	73.2095	49.6869	46.1369	44.9163	81.9052	83.3357	76.1074	36.1715	43.0804	40.9483	-0.639683	5.93118	72.637	1.55828e-17	2.45945e-16	-1.00443	5.93118	169.581	9.13555e-39	2.54638e-37	0.137787	5.93118	3.68659	0.0548515	0.170114	-0.226961	5.93118	8.07844	0.00447949	0.0129288	-0.364748	5.93118	11.5425	0.000680242	0.00424367
AT1G09150	pseudouridine synthase and archaeosine transglycosylase (PUA) domain-containing protein	41.5931	42.966	39.9965	45.9548	46.7147	49.7778	41.4005	36.5139	40.3992	45.9929	44.799	46.2849	0.192299	5.44092	7.35146	0.00670081	0.0157159	0.212273	5.44092	8.66852	0.00323755	0.00641388	-0.0740361	5.44092	1.14208	0.285212	0.509145	-0.0540625	5.44092	0.539439	0.462665	0.578418	0.0199736	5.44092	0.0390481	0.843353	0.910713
AT1G09155	phloem protein 2-B15	0.173848	0.0946909	0.130452	0.314759	0.266687	0	0.169476	0.245426	0.227441	0.239546	0.0572878	0.307882	0.692651	-1.97655	1.31939	0.250701	0.343367	-0.0434397	-1.97655	0.00558507	0.940427	0.954545	0.652049	-1.97655	1.51212	0.218816	0.432383	-0.0840419	-1.97655	0.0172431	0.895528	0.928371	-0.736091	-1.97655	0.786284	0.375226	0.551715
AT2G39980	HXXXD-type acyl-transferase family protein	12.8213	10.6291	14.3497	14.7037	12.3121	15.1659	12.977	13.2803	12.7651	38.5191	43.5387	34.5341	0.135359	4.25442	1.37843	0.240368	0.33201	1.57709	4.25442	212.852	3.27817e-48	1.18851e-46	0.0254668	4.25442	0.0525263	0.818724	0.913839	1.4672	4.25442	172.746	1.85939e-39	2.43216e-37	1.44173	4.25442	84.144	4.60011e-20	3.91753e-18
AT1G20350	translocase inner membrane subunit 17-1	0.347695	0.426109	0.469626	1.48386	1.42233	1.26822	0.435795	0.627199	0.568602	4.55138	3.2654	3.69458	1.75199	0.522113	37.9281	7.34009e-10	5.79476e-09	2.82529	0.522113	139.406	3.58943e-32	7.79123e-31	0.38919	0.522113	1.62068	0.202997	0.413822	1.46249	0.522113	41.4871	1.18648e-10	1.70216e-09	1.0733	0.522113	7.68068	0.0055815	0.0240066
AT1G09180	secretion-associated RAS super family 1	1.04309	0.828545	1.33061	1.25903	1.73347	1.58528	0.677903	1.17259	0.824473	1.91637	2.69253	2.15517	0.518591	0.508568	3.79772	0.0513225	0.0917725	1.33712	0.508568	25.3486	4.78498e-07	1.67357e-06	-0.262738	0.508568	0.989783	0.319795	0.544731	0.555793	0.508568	4.36021	0.0367879	0.0768513	0.818531	0.508568	4.76267	0.0290834	0.0878162
AT4G16780	homeobox protein 2	7.75796	8.16709	6.86176	15.5131	18.9348	17.0682	10.1928	11.1805	9.69467	49.0591	45.4865	47.4138	1.17437	4.27841	148.083	4.55089e-34	1.50044e-32	2.19211	4.27841	611.577	5.07886e-135	7.64235e-133	0.444725	4.27841	21.6406	3.28813e-06	4.55957e-05	1.46247	4.27841	271.787	4.62965e-61	1.89088e-58	1.01774	4.27841	60.7768	6.39261e-15	3.06065e-13
AT1G09195	FUNCTIONS IN: molecular_function unknown; INVOLVED IN: biological_process unknown; LOCATED IN: mitochondrion; CONTAINS InterPro DOMAIN/s: Metal-dependent phosphohydrolase, HD subdomain (InterPro:IPR006674), Ppx/GppA phosphatase (InterPro:IPR003695); Has 30201 Blast hits to 17322 proteins in 780 species: Archae - 12; Bacteria - 1396; Metazoa - 17338; Fungi - 3422; Plants - 5037; Viruses - 0; Other…	15.7332	13.4698	15.9412	11.3313	13.201	12.7351	16.1486	15.2709	16.8591	12.5522	13.4626	13.1876	-0.280959	3.84546	8.6757	0.00322482	0.00822038	-0.3016	3.84546	9.91351	0.0016407	0.00341856	0.0929655	3.84546	1.13043	0.287684	0.511879	0.0723253	3.84546	0.488261	0.484704	0.599011	-0.0206403	3.84546	0.0231981	0.878943	0.932183
AT5G17350	unknown protein; FUNCTIONS IN: molecular_function unknown; INVOLVED IN: N-terminal protein myristoylation; LOCATED IN: cellular_component unknown; EXPRESSED IN: 15 plant structures; EXPRESSED DURING: 8 growth stages; BEST Arabidopsis thaliana protein match is: unknown protein (TAIR:AT3G03280.1); Has 1807 Blast hits to 1807 proteins in 277 species: Archae - 0; Bacteria - 0; Metazoa - 736; Fungi - …	1.95579	4.85291	1.87851	35.208	42.4033	35.0876	4.479	7.85363	7.05067	29.0809	26.9825	36.0222	4.10939	4.30155	331.42	4.71467e-74	3.78934e-72	2.18464	4.30155	134.42	4.42194e-31	9.13133e-30	1.6334	4.30155	55.8	8.02297e-14	3.97435e-12	-0.291351	4.30155	2.98638	0.0839678	0.151746	-1.92475	4.30155	48.8097	2.82037e-12	1.00613e-10
AT1G25400	unknown protein; BEST Arabidopsis thaliana protein match is: unknown protein (TAIR:AT1G68440.1); Has 21 Blast hits to 21 proteins in 6 species: Archae - 0; Bacteria - 0; Metazoa - 0; Fungi - 0; Plants - 21; Viruses - 0; Other Eukaryotes - 0 (source: NCBI BLink).	5.04158	6.58102	4.04401	39.0301	39.5142	36.8314	8.0622	9.4898	6.82323	94.7167	105.753	116.79	2.92542	5.33083	434.827	1.44646e-96	1.59934e-94	3.71053	5.33083	826.623	8.78728e-182	1.97595e-179	0.673459	5.33083	22.4518	2.15484e-06	3.11596e-05	1.45857	5.33083	167.7	2.35252e-38	2.90623e-36	0.785111	5.33083	18.975	1.32445e-05	0.000141745
AT1G09220	Pentatricopeptide repeat (PPR) superfamily protein	1.62982	1.49138	1.72196	1.57379	1.0223	1.21538	1.62212	1.71798	2.04697	0.766549	1.37491	0.872332	-0.341653	0.612759	2.12233	0.145165	0.219712	-0.871047	0.612759	11.6519	0.000641365	0.00143881	0.150335	0.612759	0.558633	0.454812	0.667952	-0.379059	0.612759	1.72964	0.188457	0.290033	-0.529394	0.612759	2.26831	0.132044	0.269548
AT1G09230	RNA-binding (RRM/RBD/RNP motifs) family protein	23.4694	21.9683	22.4899	20.2345	18.4459	18.3364	23.4845	23.779	22.6872	17.6306	19.707	17.344	-0.251805	4.39724	10.9712	0.000925391	0.00270996	-0.358428	4.39724	21.0997	4.35997e-06	1.34571e-05	0.0420966	4.39724	0.363826	0.546389	0.740194	-0.0645265	4.39724	0.589943	0.442441	0.558966	-0.106623	4.39724	0.953045	0.328945	0.506872
AT1G60140	trehalose phosphate synthase	62.7156	60.2234	54.8158	46.1796	46.2702	47.9283	62.6334	71.937	62.9158	140.374	122.367	122.486	-0.341423	6.22073	16.6759	4.43406e-05	0.000171975	0.964326	6.22073	139.472	3.47285e-32	7.55457e-31	0.15111	6.22073	3.47712	0.0622231	0.186259	1.45686	6.22073	296.272	2.13813e-66	9.50899e-64	1.30575	6.22073	125.081	4.88706e-29	8.72729e-27
AT4G29780	unknown protein; BEST Arabidopsis thaliana protein match is: unknown protein (TAIR:AT5G12010.1); Has 945 Blast hits to 944 proteins in 87 species: Archae - 0; Bacteria - 0; Metazoa - 519; Fungi - 43; Plants - 365; Viruses - 0; Other Eukaryotes - 18 (source: NCBI BLink).	9.53989	33.1181	5.71379	137.594	147.478	145.317	9.49064	45.1856	29.9653	108.419	110.966	141.01	3.88673	6.37116	76.7676	1.92311e-18	3.23966e-17	2.00705	6.37116	26.931	2.10855e-07	7.74139e-07	1.62363	6.37116	15.6079	7.79293e-05	0.000788872	-0.256048	6.37116	0.566622	0.451604	0.567951	-1.87968	6.37116	12.582	0.000389484	0.0026676
AT2G17880	Chaperone DnaJ-domain superfamily protein	14.0817	13.1384	8.08801	23.0673	26.002	24.0434	23.5571	17.8343	16.0062	71.5765	61.6416	67.3748	0.944354	4.94846	44.105	3.1122e-11	2.88087e-10	1.86898	4.94846	178.008	1.3196e-40	3.87232e-39	0.531515	4.94846	13.402	0.000251351	0.00218518	1.45614	4.94846	122.256	2.02919e-28	1.3813e-26	0.924626	4.94846	22.5405	2.0576e-06	2.68266e-05
AT2G29300	NAD(P)-binding Rossmann-fold superfamily protein	17.8411	13.8959	12.4712	8.27365	11.112	8.87757	14.5749	13.6893	15.7503	24.4337	25.6076	26.1186	-0.603861	3.99207	22.1135	2.56999e-06	1.24325e-05	0.79089	3.99207	49.8434	1.6652e-12	1.0385e-11	0.0573729	3.99207	0.243174	0.621923	0.79237	1.45212	3.99207	135.045	3.22738e-31	2.55294e-29	1.39475	3.99207	67.1095	2.56843e-16	1.43581e-14
AT1G09290	unknown protein; Has 73 Blast hits to 71 proteins in 26 species: Archae - 0; Bacteria - 0; Metazoa - 5; Fungi - 11; Plants - 54; Viruses - 0; Other Eukaryotes - 3 (source: NCBI BLink).	12.039	10.8658	11.4537	10.432	12.5787	10.6742	11.0886	10.9078	10.1211	13.0313	11.343	11.9561	-0.0269292	3.51307	0.0750103	0.784177	0.84027	0.17961	3.51307	3.21479	0.0729755	0.108673	-0.0967648	3.51307	1.10435	0.293314	0.518088	0.109775	3.51307	1.07578	0.299643	0.416963	0.20654	3.51307	2.16755	0.14095	0.282528
AT1G09300	Metallopeptidase M24 family protein	11.5391	10.6527	9.44471	12.3206	11.6898	11.8368	10.7012	8.97168	9.41037	11.3066	12.3742	12.9824	0.177706	3.46775	2.84996	0.0913763	0.149625	0.330231	3.46775	9.35662	0.00222182	0.00452941	-0.121795	3.46775	1.45324	0.228009	0.443929	0.0307302	3.46775	0.0757578	0.783131	0.847069	0.152526	3.46775	1.02602	0.311095	0.487583
AT1G09310	Protein of unknown function, DUF538	778.099	885.668	811.149	462.38	615.781	580.847	661.391	703.418	810.599	606.58	629.02	532.995	-0.545779	9.4091	26.1997	3.07877e-07	1.72834e-06	-0.298146	9.4091	8.42306	0.00370492	0.00726571	-0.186655	9.4091	3.31725	0.0685563	0.19977	0.0609781	9.4091	0.329956	0.565685	0.672033	0.247633	9.4091	2.81541	0.0933631	0.210059
AT1G09320	agenet domain-containing protein	11.5174	10.8658	10.0448	10.2971	10.8008	10.1986	10.6285	10.8805	10.2064	12.5522	11.4576	9.59565	-0.0522787	3.43725	0.261919	0.608805	0.694404	0.0971996	3.43725	0.851025	0.356262	0.430262	-0.0337295	3.43725	0.125728	0.722903	0.858348	0.115749	3.43725	1.07335	0.30019	0.417462	0.149478	3.43725	1.0378	0.308335	0.484966
AT1G09330	unknown protein; FUNCTIONS IN: molecular_function unknown; INVOLVED IN: biological_process unknown; LOCATED IN: integral to membrane; EXPRESSED IN: 24 plant structures; EXPRESSED DURING: 15 growth stages; CONTAINS InterPro DOMAIN/s: Protein of unknown function DUF846, eukaryotic (InterPro:IPR008564); Has 518 Blast hits to 518 proteins in 206 species: Archae - 0; Bacteria - 0; Metazoa - 193; Fungi…	30.1191	30.4195	29.0125	25.0908	26.7132	22.6695	30.5056	28.5785	30.7898	24.4817	22.4568	25.9134	-0.263533	4.78263	11.4251	0.000724566	0.00217631	-0.301228	4.78263	14.3929	0.00014836	0.000368288	0.00494028	4.78263	0.00452758	0.946353	0.977364	-0.0327555	4.78263	0.152865	0.695813	0.778248	-0.0376958	4.78263	0.114509	0.735068	0.841561
AT1G09340	chloroplast RNA binding	861.894	1014.59	969.805	792.247	879.757	858.113	857.329	920.892	957.526	900.407	781.405	875.77	-0.169866	9.79656	4.17912	0.0409249	0.075682	-0.0970503	9.79656	1.36348	0.242936	0.310802	-0.057148	9.79656	0.474536	0.490908	0.69771	0.0156678	9.79656	0.0354466	0.850663	0.895592	0.0728159	9.79656	0.384003	0.535469	0.694918
AT3G46280	protein kinase-related	0.89097	0.757527	0.678349	4.45159	3.24469	1.69097	2.05792	2.42699	2.72929	11.7857	4.6976	3.54064	2.05946	1.37286	36.7929	1.31369e-09	1.00042e-08	1.05811	1.37286	10.3784	0.001275	0.00271164	1.62134	1.37286	24.3111	8.19651e-07	1.29469e-05	0.619992	1.37286	3.33125	0.0679754	0.1277	-1.00135	1.37286	4.4969	0.0339563	0.0985736
AT1G09380	nodulin MtN21 /EamA-like transporter family protein	0.152117	0.0473455	0.130452	0.134897	0.133344	0.422742	0.121054	0.0272695	0.170581	0	0.572878	0.307882	1.00458	-2.1074	1.69029	0.193562	0.278508	1.45114	-2.1074	3.41587	0.0645726	0.097399	-0.0523337	-2.1074	0.00455877	0.946169	0.977275	0.39423	-2.1074	0.257771	0.611656	0.710533	0.446564	-2.1074	0.1627	0.686683	0.80758
AT1G09390	GDSL-like Lipase/Acylhydrolase superfamily protein	10.7134	11.647	11.9755	19.8748	16.9346	19.4461	13.7517	13.2257	14.2435	22.5653	19.3633	23.0911	0.712402	4.00376	59.4175	1.27527e-14	1.60718e-13	0.66032	4.00376	52.2817	4.80831e-13	3.15918e-12	0.265029	4.00376	8.68483	0.0032087	0.0186508	0.212947	4.00376	5.20519	0.0225196	0.0509939	-0.052082	4.00376	0.161669	0.687625	0.807895
AT1G09400	FMN-linked oxidoreductases superfamily protein	0.369426	0.236727	0.678349	1.70869	1.0223	1.26822	0.629481	0.763547	0.568602	1.48519	1.14576	0.974959	1.79672	-0.125046	25.8041	3.77883e-07	2.09432e-06	0.879435	-0.125046	7.15623	0.00747039	0.0138636	0.772731	-0.125046	4.61232	0.0317431	0.114196	-0.144554	-0.125046	0.200684	0.654169	0.744521	-0.917285	-0.125046	3.60815	0.0574971	0.146952
AT5G47440	Plant protein of unknown function (DUF828) with plant pleckstrin homology-like region	2.23829	2.50931	2.21768	1.93352	2.1335	3.54046	3.77689	3.87227	3.89492	6.37194	6.12979	6.15764	-0.0305542	1.88165	0.0254509	0.873249	0.909136	0.69356	1.88165	22.1229	2.55738e-06	8.15371e-06	0.726942	1.88165	23.2292	1.43796e-06	2.15727e-05	1.45106	1.88165	62.5175	2.64091e-15	6.80212e-14	0.724114	1.88165	9.0641	0.00260677	0.0129678
AT1G09415	NIM1-interacting 3	20.9921	17.9913	17.0109	19.4701	23.2018	20.1331	16.4149	14.2892	16.0346	23.4276	20.7955	21.9109	0.179116	4.25856	3.33896	0.0676575	0.116206	0.501686	4.25856	26.0986	3.24417e-07	1.16125e-06	-0.247553	4.25856	6.66122	0.00985332	0.0460305	0.0750162	4.25856	0.563131	0.453001	0.569216	0.322569	4.25856	5.42023	0.0199047	0.0655078
AT1G09420	glucose-6-phosphate dehydrogenase 4	3.75946	4.1664	4.35709	5.75559	4.93371	4.703	3.72847	3.59958	3.09888	4.02438	4.58302	4.10509	0.331623	2.08774	5.41066	0.0200141	0.0407263	0.278582	2.08774	3.26597	0.0707311	0.105669	-0.22995	2.08774	2.76677	0.0962402	0.25353	-0.28299	2.08774	3.24983	0.071431	0.133006	-0.0530409	2.08774	0.0640456	0.800212	0.88308
AT1G53580	glyoxalase II 3	28.9674	26.5608	26.7165	47.4836	44.4034	45.8146	32.8783	31.9872	29.2262	125.235	141.214	109.298	0.742895	5.73195	72.5147	1.65796e-17	2.61266e-16	1.99602	5.73195	499.757	1.07363e-110	1.21393e-108	0.194204	5.73195	5.07319	0.0242986	0.0928029	1.44733	5.73195	262.88	4.04331e-59	1.41963e-56	1.25313	5.73195	102.142	5.16924e-24	6.30804e-22
AT1G09440	Protein kinase superfamily protein	13.1038	13.5645	12.1842	8.09379	7.15611	9.0361	13.0496	16.1981	14.0445	8.52786	8.07758	8.05624	-0.683599	3.49073	37.835	7.69894e-10	6.0661e-09	-0.801376	3.49073	50.068	1.48508e-12	9.30815e-12	0.146228	3.49073	2.1534	0.142255	0.328899	0.0284512	3.49073	0.0518595	0.819859	0.874062	-0.117777	3.49073	0.542971	0.461204	0.63198
AT1G09450	Protein kinase superfamily protein	2.32521	1.63342	2.66122	4.22676	3.77807	4.17457	2.44529	2.31791	2.61557	2.53919	1.8905	3.79721	0.864115	1.51036	17.1418	3.46896e-05	0.000137283	0.0683691	1.51036	0.0883162	0.766329	0.812274	0.142477	1.51036	0.475852	0.490307	0.697263	-0.653269	1.51036	8.01031	0.00465117	0.0133515	-0.795746	1.51036	6.59224	0.0102424	0.0391117
AT1G09460	Carbohydrate-binding X8 domain superfamily protein	2.67291	2.3436	3.02648	6.20524	5.86712	5.54848	3.60741	3.29961	2.44499	5.6533	5.38505	4.41297	1.1347	2.0462	46.0792	1.13566e-11	1.10383e-10	0.702579	2.0462	16.5905	4.6382e-05	0.00012408	0.241319	2.0462	2.02788	0.154436	0.347586	-0.190802	2.0462	1.27125	0.259533	0.37343	-0.432121	2.0462	3.25606	0.0711598	0.171395
AT4G28240	Wound-responsive family protein	22.861	22.3471	18.7851	17.3117	19.1126	16.6455	26.5108	22.9882	21.2942	47.5739	48.1217	49.0559	-0.280132	4.77753	8.22464	0.00413253	0.0102369	1.04482	4.77753	124.926	5.28159e-29	9.71512e-28	0.120598	4.77753	1.64388	0.199794	0.409127	1.44555	4.77753	223.157	1.85264e-50	4.52157e-48	1.32495	4.77753	96.5297	8.79154e-23	9.45941e-21
AT5G11610	Exostosin family protein	4.04196	4.52149	3.20911	0.764414	1.86681	1.69097	2.39687	2.89057	2.3597	4.40766	4.41116	3.84852	-1.33988	1.67769	35.075	3.1724e-09	2.30117e-08	0.727518	1.67769	13.6831	0.000216389	0.000522514	-0.625004	1.67769	11.4709	0.000706955	0.00534301	1.4424	1.67769	37.1879	1.07276e-09	1.3123e-08	2.0674	1.67769	47.4049	5.77382e-12	1.98884e-10
AT1G74840	Homeodomain-like superfamily protein	48.1993	43.5815	42.5012	47.6185	44.2256	41.64	50.2617	52.2757	51.0605	125.474	122.653	113.095	-0.00814746	6.01119	0.0112062	0.915694	0.93988	1.23382	6.01119	272.164	3.83083e-61	1.91666e-59	0.193022	6.01119	6.71093	0.00958237	0.0450698	1.43499	6.01119	344.951	5.32793e-77	3.33212e-74	1.24197	6.01119	134.729	3.78543e-31	7.7304e-29
AT1G09500	NAD(P)-binding Rossmann-fold superfamily protein	0.412888	0.189382	0.652259	0.764414	1.51123	0.58127	0.823168	0.245426	0.227441	0.383274	0.859317	0.923646	1.19587	-0.61513	5.36561	0.0205376	0.0416264	1.02613	-0.61513	3.20013	0.0736323	0.109521	-0.244927	-0.61513	0.191428	0.661731	0.816093	-0.414666	-0.61513	0.62464	0.429328	0.546644	-0.169739	-0.61513	0.0480504	0.826491	0.900847
AT5G18050	SAUR-like auxin-responsive protein family	0.369426	0.331418	0.808801	1.97848	3.1558	2.21939	0.411584	0.327234	0.341161	8.14458	5.90064	5.84976	2.5069	1.21405	66.1586	4.16051e-16	5.91366e-15	4.18395	1.21405	217.567	3.07019e-49	1.15063e-47	-0.243446	1.21405	0.435165	0.509466	0.712504	1.4336	1.21405	36.4765	1.54519e-09	1.84071e-08	1.67704	1.21405	14.4394	0.000144745	0.00114271
AT4G21120	amino acid transporter 1	1.15174	1.01793	0.573988	1.48386	1.51123	0.369899	1.35581	1.09078	1.59209	5.27002	1.71863	3.28407	0.412568	0.703923	1.04691	0.306219	0.403474	1.29688	0.703923	11.5516	0.000676912	0.00151296	0.548164	0.703923	2.13064	0.14438	0.332315	1.43248	0.703923	12.1948	0.000479229	0.00184937	0.884315	0.703923	2.53178	0.111574	0.239637
AT1G09540	myb domain protein 61	0.195579	0.307745	0.521807	0.179862	0.0888957	0.317056	0.29053	0.299965	0.255871	0.0479093	0.343727	0.205255	-0.798165	-1.60978	2.06476	0.150739	0.226498	-0.545866	-1.60978	0.879579	0.348317	0.422407	-0.236491	-1.60978	0.256295	0.612677	0.786146	0.0158078	-1.60978	0.000551709	0.981261	0.987378	0.252299	-1.60978	0.0940582	0.75908	0.857161
AT1G09560	germin-like protein 5	28.8153	31.8872	28.0993	34.5335	40.492	38.4166	30.6267	35.8594	35.6798	36.8423	39.7577	42.7956	0.352864	5.13493	15.7197	7.34546e-05	0.00027213	0.224364	5.13493	6.32031	0.0119363	0.021342	0.201959	5.13493	5.3621	0.020579	0.0816718	0.0734595	5.13493	0.653432	0.418888	0.536663	-0.1285	5.13493	1.04106	0.307574	0.484269
AT5G25240	unknown protein; FUNCTIONS IN: molecular_function unknown; INVOLVED IN: biological_process unknown; LOCATED IN: cellular_component unknown; EXPRESSED IN: 23 plant structures; EXPRESSED DURING: 13 growth stages; Has 1807 Blast hits to 1807 proteins in 277 species: Archae - 0; Bacteria - 0; Metazoa - 736; Fungi - 347; Plants - 385; Viruses - 0; Other Eukaryotes - 339 (source: NCBI BLink).	1.62982	1.42036	0.913162	0.494621	2.1335	1.42675	6.92429	3.87227	2.70086	0.862367	1.14576	1.33415	0.102751	1.05783	0.0692543	0.792426	0.847068	-1.87363	1.05783	23.3917	1.32145e-06	4.3778e-06	1.62058	1.05783	19.8954	8.1799e-06	0.00010329	-0.355803	1.05783	0.735701	0.391042	0.509455	-1.97638	1.05783	12.9071	0.000327331	0.00229855
AT1G09575	Protein of unknown function (DUF607)	4.69389	5.51575	5.4007	8.27365	8.88957	9.72306	6.39166	5.23575	6.88009	11.4024	10.8847	12.3153	0.783296	2.95737	37.5837	8.75725e-10	6.84337e-09	0.897704	2.95737	51.0708	8.90922e-13	5.71658e-12	0.253414	2.95737	4.08132	0.0433597	0.143597	0.367822	2.95737	8.36387	0.00382755	0.0112914	0.114407	2.95737	0.409348	0.522301	0.684442
AT1G09580	emp24/gp25L/p24 family/GOLD family protein	7.97527	8.92462	7.38357	8.40855	8.22286	7.45082	7.43272	7.41731	7.39183	10.54	8.24944	9.74959	-0.0103012	3.04914	0.00770621	0.930048	0.949625	0.364644	3.04914	9.51008	0.00204346	0.00419143	-0.127781	3.04914	1.33974	0.24708	0.467286	0.247164	3.04914	3.94129	0.0471147	0.0942718	0.374945	3.04914	5.07758	0.0242372	0.0762792
AT5G06570	alpha/beta-Hydrolases superfamily protein	3.93331	4.30844	4.90499	1.66372	2.17795	2.27224	2.59056	1.66344	2.13226	10.4921	4.58302	4.92611	-1.10527	1.77566	21.3211	3.88435e-06	1.81757e-05	1.35969	1.77566	30.3995	3.51622e-08	1.41533e-07	-1.03479	1.77566	21.2026	4.13209e-06	5.55816e-05	1.43016	1.77566	30.2726	3.75389e-08	3.61881e-07	2.46496	1.77566	51.452	7.33673e-13	2.8021e-11
AT1G09600	Protein kinase superfamily protein	0.260772	0.236727	0.260904	0.359724	0.933405	0.845483	0.29053	0.59993	0.255871	0.383274	0.171863	0.410509	1.47839	-1.11153	10.9531	0.000934481	0.00273378	-0.15749	-1.11153	0.0979161	0.754345	0.801822	0.522192	-1.11153	1.30154	0.253932	0.47517	-1.11369	-1.11153	5.23452	0.0221429	0.050289	-1.63588	-1.11153	5.96676	0.0145781	0.0513465
AT4G35750	SEC14 cytosolic factor family protein / phosphoglyceride transfer family protein	117.043	112.493	100.422	74.283	78.9394	72.8172	99.8454	85.2446	81.1395	211.951	217.808	156.507	-0.545642	6.85125	27.9689	1.23282e-07	7.31684e-07	1.19973	6.85125	123.373	1.15537e-28	2.08122e-27	-0.315544	6.85125	9.41736	0.0021494	0.0135124	1.42983	6.85125	174.347	8.31548e-40	1.1169e-37	1.74538	6.85125	136.547	1.51497e-31	3.21469e-29
AT1G09630	RAB GTPase 11C	16.0592	16.0975	16.2021	16.6822	15.2012	15.2187	14.8897	14.6165	15.1817	15.7622	15.7541	17.2414	-0.0365278	3.98075	0.221517	0.637886	0.718953	0.126267	3.98075	2.49394	0.114285	0.161195	-0.113891	3.98075	2.50403	0.113555	0.283081	0.0489036	3.98075	0.331078	0.565025	0.671487	0.162795	3.98075	2.13632	0.143846	0.287162
AT1G66780	MATE efflux family protein	0.347695	0.142036	0.495717	0.584552	0.355583	0.422742	0.387373	0.218156	0.369591	1.43728	1.48948	0.769705	0.434826	-0.720913	0.904388	0.341608	0.440332	1.90211	-0.720913	21.6987	3.19006e-06	1.00334e-05	-0.0409187	-0.720913	0.00869639	0.925701	0.967924	1.42637	-0.720913	11.3188	0.000767245	0.00278673	1.46729	-0.720913	5.7244	0.0167308	0.057129
AT1G09645	unknown protein; BEST Arabidopsis thaliana protein match is: unknown protein (TAIR:AT1G57765.1); Has 35333 Blast hits to 34131 proteins in 2444 species: Archae - 798; Bacteria - 22429; Metazoa - 974; Fungi - 991; Plants - 531; Viruses - 0; Other Eukaryotes - 9610 (source: NCBI BLink).	14.864	16.9733	14.9759	15.693	20.6683	14.3732	16.2939	13.8529	14.9258	20.8885	16.9572	19.2939	0.0484369	4.03675	0.169513	0.680545	0.755687	0.343749	4.03675	9.51046	0.00204304	0.004191	-0.0536395	4.03675	0.248645	0.618031	0.789948	0.241673	4.03675	3.97102	0.0462897	0.0930024	0.295312	4.03675	3.31994	0.0684442	0.166609
AT1G09650	F-box and associated interaction domains-containing protein	0.586736	0.426109	0.417446	0.854345	0.755614	0.369899	0.387373	0.463582	0.284301	0.335365	0.401014	0.410509	0.483635	-0.89522	1.90707	0.167289	0.246991	0.00473043	-0.89522	0.000123399	0.991137	0.993619	-0.335232	-0.89522	0.93739	0.33295	0.557834	-0.814137	-0.89522	3.78442	0.0517317	0.10171	-0.478905	-0.89522	0.763559	0.382217	0.558466
AT1G09660	RNA-binding KH domain-containing protein	35.8126	31.8635	29.8213	32.9148	35.2027	30.5431	42.2963	40.6861	31.9839	28.0269	27.7273	31.25	0.0173982	5.06488	0.0310661	0.860093	0.899135	-0.440052	5.06488	18.2026	1.98611e-05	5.57866e-05	0.275217	5.06488	7.63859	0.00571325	0.0299434	-0.182233	5.06488	3.16758	0.0751139	0.138485	-0.45745	5.06488	10.2553	0.00136294	0.00757682
AT1G09680	Pentatricopeptide repeat (PPR) superfamily protein	2.28175	1.96484	2.37422	1.84359	2.17795	2.11371	2.27582	2.20883	2.38813	1.67683	2.06236	1.74466	-0.110082	1.1245	0.362894	0.546903	0.637868	-0.331797	1.1245	2.95316	0.0857098	0.12527	0.0542902	1.1245	0.115137	0.73437	0.865136	-0.167425	1.1245	0.612864	0.433712	0.550626	-0.221715	1.1245	0.68898	0.406512	0.582857
AT1G09690	Translation protein SH3-like family protein	254.013	266.034	258.529	331.621	308.157	324.19	269.394	256.497	260.505	333.64	302.537	342.724	0.30812	8.19051	19.3201	1.10535e-05	4.81739e-05	0.316064	8.19051	20.2666	6.73664e-06	2.02616e-05	0.0144818	8.19051	0.0430337	0.835662	0.922417	0.0224265	8.19051	0.101558	0.749968	0.821202	0.00794469	8.19051	0.00642369	0.93612	0.964258
AT1G09700	dsRNA-binding domain-like superfamily protein	12.5822	12.4282	10.5405	12.9501	13.0677	14.8488	11.8149	11.2896	10.7466	13.8937	13.1762	12.5718	0.191469	3.64054	3.83086	0.0503171	0.0902649	0.22732	3.64054	5.14781	0.0232757	0.0389936	-0.0755018	3.64054	0.650944	0.419776	0.637963	-0.0396509	3.64054	0.145593	0.702783	0.78353	0.0358509	3.64054	0.0657279	0.797662	0.881626
AT1G69480	EXS (ERD1/XPR1/SYG1) family protein	0.934432	0.662836	1.33061	2.02345	2.17795	1.90234	1.93687	1.22713	2.18912	4.31184	6.87453	5.28531	1.10506	1.30457	15.5425	8.06722e-05	0.000296346	1.59897	1.30457	41.8123	1.0047e-10	5.27192e-10	0.929224	1.30457	11.7979	0.00059299	0.00459802	1.42314	1.30457	31.2923	2.21962e-08	2.21442e-07	0.493916	1.30457	1.74704	0.186249	0.344078
AT4G32280	indole-3-acetic acid inducible 29	3.91157	3.31418	1.17407	3.912	5.2893	4.54447	2.27582	2.53607	1.87639	14.4207	12.8897	9.54434	0.519428	2.42608	4.2603	0.0390131	0.0726297	2.45909	2.42608	103.726	2.32354e-24	3.39176e-23	-0.517641	2.42608	4.23361	0.0396311	0.134135	1.42202	2.42608	36.6115	1.44179e-09	1.72472e-08	1.93966	2.42608	31.9124	1.61284e-08	3.36928e-07
AT1G24147	unknown protein; FUNCTIONS IN: molecular_function unknown; INVOLVED IN: biological_process unknown; LOCATED IN: endomembrane system; BEST Arabidopsis thaliana protein match is: unknown protein (TAIR:AT1G24148.1); Has 4 Blast hits to 4 proteins in 2 species: Archae - 0; Bacteria - 0; Metazoa - 0; Fungi - 0; Plants - 4; Viruses - 0; Other Eukaryotes - 0 (source: NCBI BLink).	0.847508	0.7812	0.75662	6.43007	6.00046	6.02407	1.1137	2.31791	2.18912	9.43813	16.4989	21.6544	2.94307	2.41471	124.89	5.37962e-29	1.50577e-27	3.06288	2.41471	135.809	2.19725e-31	4.58536e-30	1.29931	2.41471	22.1674	2.49881e-06	3.55684e-05	1.41912	2.41471	35.4525	2.61342e-09	3.00934e-08	0.119815	2.41471	0.0997917	0.75208	0.853011
AT1G09750	Eukaryotic aspartyl protease family protein	148.14	156.382	133.817	152.388	160.635	178.555	138.994	170.026	132.001	190.535	173.295	183.652	0.164913	7.31593	3.13339	0.0767041	0.129172	0.350895	7.31593	12.9711	0.000316332	0.000745496	-0.0300732	7.31593	0.0968687	0.75562	0.877264	0.155908	7.31593	2.77358	0.0958319	0.168828	0.185981	7.31593	1.90997	0.166966	0.318606
AT1G09760	U2 small nuclear ribonucleoprotein A	33.7699	36.1246	36.6309	46.989	41.6032	42.5912	33.9194	33.8142	35.5945	49.1549	47.1478	44.4376	0.301466	5.3185	16.917	3.90494e-05	0.000153024	0.446418	5.3185	36.4426	1.57231e-09	7.30256e-09	-0.0436393	5.3185	0.369819	0.543103	0.73799	0.101313	5.3185	1.81117	0.178368	0.278143	0.144952	5.3185	1.94248	0.1634	0.313891
AT5G49450	basic leucine-zipper 1	13.3211	9.77684	9.70561	24.0116	23.6018	21.507	13.7033	12.244	10.974	66.1148	61.8708	56.4963	1.14842	4.71815	99.6459	1.82236e-23	4.04153e-22	2.31858	4.71815	482.337	6.62658e-107	7.01682e-105	0.244882	4.71815	4.59813	0.0320068	0.114877	1.41504	4.71815	186.593	1.76176e-42	2.73319e-40	1.17016	4.71815	58.1924	2.3769e-14	1.05709e-12
AT1G09780	Phosphoglycerate mutase, 2,3-bisphosphoglycerate-independent	65.8448	75.1136	67.9654	61.0632	53.6486	55.2206	70.4051	81.9995	85.3472	63.8631	53.7359	64.7578	-0.297711	6.06596	10.5456	0.00116462	0.00332491	-0.381426	6.06596	16.6774	4.43064e-05	0.000118797	0.192219	6.06596	4.5042	0.0338117	0.119448	0.108504	6.06596	1.32295	0.250064	0.363042	-0.0837149	6.06596	0.409693	0.522125	0.684347
AT1G09794	Cox19 family protein (CHCH motif)	4.23754	4.26109	3.47002	4.27172	5.2893	3.64615	4.18847	2.94511	3.69591	3.92856	3.49455	3.89984	0.145644	2.00232	0.702211	0.402042	0.501625	0.0638459	2.00232	0.122424	0.72642	0.77755	-0.143772	2.00232	0.742006	0.389019	0.611967	-0.22557	2.00232	1.43239	0.231375	0.341256	-0.0817985	2.00232	0.105468	0.745363	0.848256
AT1G09795	ATP phosphoribosyl transferase 2	105.069	115.073	109.527	81.8822	84.2287	80.2681	97.158	93.0709	96.2359	72.6305	70.865	72.7114	-0.419676	6.49711	40.1156	2.39368e-10	2.02045e-09	-0.40576	6.49711	36.3265	1.66879e-09	7.72909e-09	-0.202466	6.49711	9.80827	0.00173729	0.0113215	-0.18855	6.49711	7.50866	0.00614031	0.0169498	0.0139167	6.49711	0.0217269	0.882816	0.93457
AT1G09800	Pseudouridine synthase family protein	6.91045	6.65204	6.4965	6.96965	7.55614	6.55249	5.90744	6.10838	5.34486	6.22821	4.92675	5.28531	0.0735328	2.66204	0.376577	0.539441	0.631852	-0.0734837	2.66204	0.319357	0.571994	0.639051	-0.208108	2.66204	3.36744	0.0664969	0.195448	-0.355124	2.66204	6.88134	0.00871003	0.0227861	-0.147017	2.66204	0.691353	0.405705	0.58195
AT5G54610	ankyrin	0.934432	1.01793	0.860982	0.359724	1.0223	1.00401	1.35581	3.24507	3.4969	0.814458	2.23422	3.02751	-0.224435	0.775839	0.279242	0.597199	0.684207	-0.374791	0.775839	0.893743	0.344465	0.418617	1.56367	0.775839	16.1348	5.8991e-05	0.000614569	1.41331	0.775839	10.6184	0.00111968	0.00389233	-0.150356	0.775839	0.0660757	0.797139	0.881486
AT1G09812	unknown protein; BEST Arabidopsis thaliana protein match is: unknown protein (TAIR:AT1G58007.2); Has 93 Blast hits to 93 proteins in 13 species: Archae - 0; Bacteria - 0; Metazoa - 0; Fungi - 0; Plants - 93; Viruses - 0; Other Eukaryotes - 0 (source: NCBI BLink).	1.5429	1.302	1.85242	1.97848	0.888957	2.37792	1.35581	1.19986	0.710753	0.718639	1.08847	1.07759	0.233268	0.504846	0.574294	0.448558	0.547044	-0.19447	0.504846	0.332409	0.564244	0.632107	-0.512629	0.504846	3.0122	0.0826399	0.228246	-0.940368	0.504846	7.36765	0.00664078	0.0180984	-0.427738	0.504846	0.877534	0.348878	0.526595
AT1G09815	polymerase delta 4	18.4931	19.6247	20.4548	22.5727	20.6683	20.8729	16.6086	16.1436	16.5179	20.7926	16.2697	17.6006	0.132251	4.23568	2.54238	0.110828	0.174987	0.127004	4.23568	1.96408	0.161078	0.217447	-0.248079	4.23568	9.52824	0.00202335	0.0128509	-0.253326	4.23568	7.45659	0.00632045	0.0173728	-0.00524772	4.23568	0.00182321	0.965941	0.981953
AT1G09820	Pentatricopeptide repeat (PPR-like) superfamily protein	6.34544	6.22593	5.87033	5.17103	4.93371	4.80869	5.73796	6.21745	5.99875	4.07229	4.58302	3.23276	-0.305993	2.44237	5.69276	0.0170351	0.0355054	-0.598341	2.44237	18.7604	1.48213e-05	4.24105e-05	-0.0411645	2.44237	0.129323	0.719135	0.85541	-0.333513	2.44237	4.85239	0.0276079	0.0606628	-0.292348	2.44237	2.36943	0.123733	0.257541
AT1G09830	Glycinamide ribonucleotide (GAR) synthetase	38.8332	42.1375	40.3618	36.467	32.7581	34.9819	40.4563	39.4863	43.6118	31.668	25.8941	34.0723	-0.219519	5.22542	6.92511	0.00849938	0.0193074	-0.395126	5.22542	19.9552	7.92765e-06	2.3606e-05	0.0260617	5.22542	0.105084	0.745812	0.871483	-0.149545	5.22542	2.69304	0.100788	0.175996	-0.175607	5.22542	2.08862	0.1484	0.293735
AT1G09840	shaggy-like protein kinase 41	37.8553	39.6045	40.3618	37.9509	38.2252	37.9411	37.9141	41.2043	39.7169	33.9198	34.7164	33.5078	-0.0454314	5.24479	0.457398	0.498843	0.594423	-0.218248	5.24479	10.0277	0.00154204	0.0032271	0.0123799	5.24479	0.0372182	0.847021	0.929076	-0.160436	5.24479	4.99623	0.0254026	0.0565749	-0.172816	5.24479	3.22149	0.0726774	0.174116
AT4G31870	glutathione peroxidase 7	0.412888	0.449782	0.521807	1.12414	1.06675	0.845483	1.38002	1.00897	1.96168	1.24564	1.77592	1.18021	1.14031	0.132036	11.9528	0.000545645	0.00168571	-0.0129626	0.132036	0.00201529	0.964193	0.972746	1.60265	0.132036	28.6545	8.65137e-08	1.66801e-06	0.449376	0.132036	2.0371	0.153502	0.24687	-1.15327	0.132036	6.97032	0.00828729	0.0331641
AT1G09870	histidine acid phosphatase family protein	26.9029	23.9095	27.6558	26.7545	26.402	25.5759	27.213	26.3151	29.3114	31.9555	30.2479	30.429	0.00547618	4.79237	0.00488312	0.94429	0.95939	0.162462	4.79237	4.33087	0.0374271	0.059655	0.077581	4.79237	1.08199	0.298253	0.523325	0.234567	4.79237	8.25232	0.00406999	0.0119187	0.156986	4.79237	2.01529	0.155721	0.303985
AT1G09880	Rhamnogalacturonate lyase family protein	0.239041	0.189382	0.313084	0.674483	0.400031	1.00401	0.29053	0.190887	0.255871	0.287456	0.687453	0.461823	1.45901	-1.15562	11.8069	0.000590125	0.00180832	0.919577	-1.15562	3.87995	0.0488662	0.0757344	0.00717917	-1.15562	0.00025782	0.987189	0.995245	-0.53225	-1.15562	1.48392	0.223162	0.331735	-0.539429	-1.15562	0.726507	0.394018	0.57075
AT1G09890	Rhamnogalacturonate lyase family protein	0.869239	0.946909	1.20016	1.70869	1.20009	1.58528	1.1137	0.899895	1.1372	0.814458	2.3488	1.33415	0.57689	0.318582	4.19294	0.0405925	0.0751437	0.323943	0.318582	1.06835	0.301318	0.373507	0.0700036	0.318582	0.0658956	0.797409	0.901308	-0.182943	0.318582	0.328115	0.566771	0.673043	-0.252947	0.318582	0.362574	0.54708	0.703467
AT5G01550	lectin receptor kinase a4.1	0.239041	0.449782	0.313084	0.449655	0.355583	0.264213	0.58106	0.381774	0.653892	1.0061	0.859317	1.02627	0.115707	-0.759012	0.0776543	0.780502	0.837498	0.838551	-0.759012	6.59148	0.0102468	0.0185566	0.690365	-0.759012	4.11582	0.0424838	0.141445	1.41321	-0.759012	13.2407	0.00027393	0.00113057	0.722844	-0.759012	1.88377	0.169907	0.322563
AT3G26280	cytochrome P450, family 71, subfamily B, polypeptide 4	41.2236	41.0012	38.692	20.864	24.8019	19.5518	36.0741	32.9961	35.7366	56.7246	60.4959	52.8531	-0.915179	5.27613	105.854	7.93926e-25	1.86928e-23	0.697442	5.27613	74.0232	7.72042e-18	7.36106e-17	-0.206412	5.27613	6.75789	0.00933341	0.0442524	1.40621	5.27613	240.692	2.77828e-54	8.34532e-52	1.61262	5.27613	179.549	6.08038e-41	2.21248e-38
AT4G28703	RmlC-like cupins superfamily protein	0.869239	0.875891	0.913162	5.44083	5.06706	5.28427	0.702114	0.681738	0.739183	14.3728	14.7802	12.6232	2.56649	2.22165	217.72	2.84327e-49	1.41901e-47	4.29077	2.22165	680.441	5.35936e-150	9.08957e-148	-0.32204	2.22165	1.96758	0.160705	0.357077	1.40224	2.22165	112.685	2.5287e-26	1.50616e-24	1.72428	2.22165	42.2669	7.96296e-11	2.36443e-09
AT1G09930	oligopeptide transporter 2	0	0.0473455	0.0782711	0.719448	0.488927	1.00401	0.0242108	0	0.0568602	0.239546	0.687453	0.513137	4.0631	-1.59862	44.1113	3.10222e-11	2.87297e-10	3.95642	-1.59862	30.4271	3.46653e-08	1.39701e-07	-0.517682	-1.59862	0.284597	0.593704	0.773353	-0.624362	-1.59862	1.68882	0.193757	0.296389	-0.106681	-1.59862	0.00140755	0.970072	0.984105
AT1G09932	Phosphoglycerate mutase family protein	0.977894	1.46771	1.64369	17.5366	12.4454	15.9057	1.47686	1.74525	1.96168	12.4085	13.6918	10.2627	3.47123	2.82197	331.11	5.5079e-74	4.39162e-72	2.81164	2.82197	232.595	1.61981e-52	6.6565e-51	0.318732	2.82197	2.27875	0.131157	0.311703	-0.340863	2.82197	4.49823	0.0339299	0.0718408	-0.659595	2.82197	6.17538	0.012954	0.046889
AT1G09940	Glutamyl-tRNA reductase family protein	34.2697	32.8577	30.2387	36.6919	41.0254	43.8066	35.9531	41.9678	34.1446	45.6097	46.8041	52.2886	0.317831	5.29761	11.9899	0.000534891	0.00165786	0.384217	5.29761	16.9079	3.92388e-05	0.000105991	0.186604	5.29761	4.12636	0.04222	0.140851	0.25299	5.29761	7.39091	0.00655543	0.0178967	0.0663853	5.29761	0.257638	0.611748	0.752391
AT1G09950	RESPONSE TO ABA AND SALT 1	0.282503	0.497127	0.417446	5.71062	6.84497	4.75584	0.217897	0.381774	0.540172	5.31793	5.72878	7.49179	3.85469	1.53245	222.652	2.38744e-50	1.22512e-48	4.03786	1.53245	224.279	1.05479e-50	4.12295e-49	-0.0886191	1.53245	0.064716	0.799192	0.902354	0.0945487	1.53245	0.213716	0.643871	0.736457	0.183168	1.53245	0.204572	0.651056	0.781478
AT3G50970	dehydrin family protein	0.67366	0.378764	0.443536	6.56497	8.08951	1.95518	0.556849	0.109078	0.398022	40.6271	11.744	12.2126	3.5551	2.15872	55.9589	7.40014e-14	8.74256e-13	5.3803	2.15872	102.592	4.11694e-24	5.92751e-23	-0.423456	2.15872	0.732026	0.392227	0.613774	1.40175	2.15872	9.62587	0.00191855	0.00621602	1.8252	2.15872	7.39923	0.00652517	0.0272741
AT1G09970	Leucine-rich receptor-like protein kinase family protein	73.3637	72.5096	72.5834	108.772	83.162	114.933	64.7155	79.0271	71.7007	86.7158	112.456	112.787	0.532393	6.45101	22.834	1.76614e-06	8.78809e-06	0.562415	6.45101	25.7739	3.83838e-07	1.36008e-06	-0.020299	6.45101	0.0359447	0.84963	0.930737	0.00972283	6.45101	0.0071191	0.932758	0.954348	0.0300218	6.45101	0.0364278	0.848635	0.913497
AT1G09980	Putative serine esterase family protein	33.7047	35.0593	37.6484	31.1161	28.8022	31.5471	34.8152	33.8688	34.8837	26.6376	28.2429	26.9397	-0.218455	5.00987	9.29976	0.00229183	0.00607181	-0.341188	5.00987	21.4097	3.70892e-06	1.15654e-05	-0.0380124	5.00987	0.314453	0.57496	0.761031	-0.160745	5.00987	4.31009	0.037887	0.0788102	-0.122732	5.00987	1.42222	0.233039	0.401049
AT1G09995	DNA repair DEAD helicase RAD3/XP-D subfamily protein	5.10678	5.63411	5.71379	6.78979	9.55629	7.08092	6.00428	5.48118	5.99875	7.42594	6.81724	6.7734	0.4599	2.67713	11.1651	0.000833516	0.0024669	0.266594	2.67713	3.88511	0.048716	0.0755133	0.0897261	2.67713	0.499698	0.479633	0.688726	-0.10358	2.67713	0.511151	0.474641	0.589194	-0.193306	2.67713	1.00721	0.315572	0.492511
AT1G10000	Ribonuclease H-like superfamily protein	1.80367	1.15996	1.22625	1.88855	1.37788	1.90234	1.76739	1.82706	1.81953	1.054	2.17694	1.28284	0.304861	0.722503	1.4405	0.230058	0.320022	-0.381878	0.722503	1.96861	0.160596	0.216854	0.375998	0.722503	2.55321	0.11007	0.27789	-0.310741	0.722503	1.15836	0.281806	0.397869	-0.68674	0.722503	3.40167	0.0651303	0.160992
AT5G49730	ferric reduction oxidase 6	203.489	194.471	171.048	65.6946	86.5845	66.3176	216.881	227.728	211.861	181.385	197.757	174.312	-1.44088	7.41554	198.67	4.07542e-45	1.85367e-43	-0.246465	7.41554	7.09433	0.00773283	0.0143108	0.206119	7.41554	5.02785	0.0249428	0.0948266	1.40053	7.41554	186.335	2.00581e-42	3.06429e-40	1.19441	7.41554	76.5415	2.15637e-18	1.53033e-16
AT1G10030	homolog of yeast ergosterol28	8.64893	9.3744	8.89681	10.5669	9.3785	9.19463	9.90222	9.05349	8.81333	7.95294	6.53081	8.56938	0.116612	3.17309	1.13634	0.286427	0.382661	-0.262628	3.17309	5.14978	0.0232493	0.0389591	0.0469705	3.17309	0.208749	0.64775	0.808093	-0.332269	3.17309	7.45832	0.00631438	0.0173608	-0.37924	3.17309	5.66509	0.0173059	0.0586527
AT1G10040	alpha/beta-Hydrolases superfamily protein	2.15137	1.84647	1.72196	2.29324	2.93356	2.00802	1.21054	1.33621	1.62052	2.10801	2.17694	2.20649	0.34203	0.995643	2.97801	0.0844031	0.139773	0.643621	0.995643	8.7398	0.00311338	0.00618566	-0.467091	0.995643	5.64374	0.0175178	0.0722554	-0.165501	0.995643	0.58227	0.445424	0.562166	0.30159	0.995643	1.05914	0.303412	0.479863
AT5G05965	unknown protein; FUNCTIONS IN: molecular_function unknown; INVOLVED IN: biological_process unknown; LOCATED IN: chloroplast; BEST Arabidopsis thaliana protein match is: unknown protein (TAIR:AT2G39855.2); Has 30201 Blast hits to 17322 proteins in 780 species: Archae - 12; Bacteria - 1396; Metazoa - 17338; Fungi - 3422; Plants - 5037; Viruses - 0; Other Eukaryotes - 2996 (source: NCBI BLink).	0.521543	0.544473	0.260904	0.764414	0.84451	0.79264	0.508427	0.327234	0.284301	2.73083	1.94778	1.64204	0.832013	-0.138988	5.52221	0.0187765	0.0385845	2.47237	-0.138988	57.332	3.68117e-14	2.66731e-13	-0.243898	-0.138988	0.455336	0.499812	0.704956	1.39645	-0.138988	19.014	1.29766e-05	7.52539e-05	1.64035	-0.138988	11.4442	0.000717171	0.00443123
AT1G10060	branched-chain amino acid transaminase 1	10.1701	11.0078	10.4883	4.94621	6.2227	6.12975	8.44958	10.526	10.8034	7.2343	8.4213	5.84976	-0.873728	3.11115	39.6548	3.03057e-10	2.52607e-09	-0.466398	3.11115	11.1829	0.000825533	0.00181614	-0.0876918	3.11115	0.488302	0.484686	0.6927	0.319639	3.11115	4.39573	0.036029	0.0754786	0.407331	3.11115	4.25527	0.0391287	0.109675
AT4G27310	B-box type zinc finger family protein	5.62832	10.5344	26.7948	40.6488	39.2475	40.6889	17.4076	22.661	37.6983	108.419	105.925	103.089	1.92872	5.60987	42.5343	6.94528e-11	6.19412e-10	2.19002	5.60987	70.0548	5.76801e-17	5.17647e-16	1.13505	5.60987	14.9456	0.000110656	0.00107087	1.39635	5.60987	34.8166	3.62269e-09	4.07997e-08	0.261302	5.60987	0.504805	0.477396	0.646443
AT4G16880	Leucine-rich repeat (LRR) family protein	3.95504	3.07745	3.67874	3.37241	4.71147	2.64213	2.03371	1.93614	2.01854	9.24649	8.30673	9.3904	-0.0650965	2.12225	0.127208	0.721345	0.789471	2.16859	2.12225	163.99	1.52023e-37	4.04042e-36	-0.838185	2.12225	23.9412	9.93212e-07	1.55048e-05	1.3955	2.12225	60.2866	8.20053e-15	1.98209e-13	2.23368	2.12225	80.948	2.31737e-19	1.84038e-17
AT5G22390	Protein of unknown function (DUF3049)	8.86623	10.6054	11.6885	39.0301	36.1361	37.0427	27.9151	34.496	36.0494	92.8482	97.7902	104.321	1.83315	5.48023	303.346	6.14942e-68	4.31819e-66	1.55544	5.48023	247.606	8.63852e-56	3.82484e-54	1.67171	5.48023	250.388	2.13717e-56	1.52754e-53	1.39399	5.48023	210.56	1.03666e-47	2.27984e-45	-0.277712	5.48023	3.86098	0.0494215	0.13109
AT1G10120	basic helix-loop-helix (bHLH) DNA-binding superfamily protein	15.3421	14.2747	16.4891	18.3459	17.9569	17.2267	19.4655	19.1705	16.3189	17.3432	16.5562	16.0099	0.217522	4.09578	5.89068	0.0152212	0.0321399	-0.148302	4.09578	2.60443	0.106566	0.151513	0.264435	4.09578	9.49084	0.00206501	0.013041	-0.101389	4.09578	1.12915	0.287957	0.404513	-0.365825	4.09578	8.12564	0.00436437	0.0197701
AT1G10130	endoplasmic reticulum-type calcium-transporting ATPase 3	52.7193	50.4466	54.0592	43.2568	41.381	47.1885	52.5617	54.9208	57.5141	44.1245	48.4082	47.2599	-0.255613	5.63608	12.4027	0.000428718	0.00135608	-0.239686	5.63608	10.8071	0.0010111	0.00219066	0.0692961	5.63608	0.988832	0.320028	0.544851	0.0852234	5.63608	1.26708	0.260315	0.374313	0.0159273	5.63608	0.0239638	0.876977	0.931307
AT2G07599	unknown protein; BEST Arabidopsis thaliana protein match is: unknown protein (TAIR:ATMG01040.1).	0.021731	0	0.0260904	0.269793	0.266687	0.739798	0.0242108	0	0.0284301	1.0061	1.14576	0.769705	4.21888	-1.55452	30.0227	4.27022e-08	2.68742e-07	5.4821	-1.55452	71.4887	2.78845e-17	2.56694e-16	0.128872	-1.55452	0.0119941	0.912792	0.961509	1.3921	-1.55452	9.02659	0.0026608	0.00825591	1.26323	-1.55452	0.632039	0.426608	0.600824
AT1G10155	phloem protein 2-A10	0.956163	1.0416	1.20016	2.4731	1.55568	1.21538	1.01685	1.11805	1.08034	1.86846	0.572878	0.974959	0.666034	0.325105	4.93533	0.0263131	0.0516025	-0.0945411	0.325105	0.0756589	0.783269	0.826596	0.0103568	0.325105	0.00129368	0.971308	0.988346	-0.750219	0.325105	4.56059	0.0327157	0.0698318	-0.760575	0.325105	2.79324	0.0946626	0.212101
AT3G44990	xyloglucan endo-transglycosylase-related 8	11.2566	23.4123	26.2469	8.72331	6.26715	9.45884	8.90958	9.38072	15.8356	21.8945	22.3422	19.7558	-1.45207	3.95825	44.1336	3.06708e-11	2.84305e-10	1.04182	3.95825	22.3986	2.21537e-06	7.10973e-06	-1.10396	3.95825	23.8091	1.06381e-06	1.64528e-05	1.38993	3.95825	42.6445	6.56498e-11	9.80484e-10	2.49389	3.95825	64.3677	1.03239e-15	5.43714e-14
AT1G10180	BEST Arabidopsis thaliana protein match is: exocyst complex component 84B (TAIR:AT5G49830.1); Has 132 Blast hits to 132 proteins in 25 species: Archae - 0; Bacteria - 0; Metazoa - 7; Fungi - 0; Plants - 117; Viruses - 0; Other Eukaryotes - 8 (source: NCBI BLink).	20.7531	21.5895	23.5074	20.0996	19.9571	20.9257	19.5866	22.0611	20.555	22.0862	23.9463	21.3465	-0.110336	4.42039	1.85699	0.172973	0.253772	0.114413	4.42039	1.95279	0.162286	0.218842	-0.0815973	4.42039	1.14039	0.28557	0.509647	0.143152	4.42039	2.76148	0.0965589	0.169944	0.224749	4.42039	3.80962	0.0509589	0.134111
AT3G48080	alpha/beta-Hydrolases superfamily protein	0.825777	0.994254	0.75662	1.03421	0.888957	1.05685	1.18633	1.66344	1.33622	1.96428	2.52066	3.48933	0.203008	0.53157	0.495351	0.48155	0.578704	0.896847	0.53157	13.2817	0.000268003	0.000638822	0.691727	0.53157	7.60749	0.00581264	0.0303254	1.38557	0.53157	24.8523	6.18958e-07	4.75882e-06	0.69384	0.53157	3.36841	0.066458	0.163253
AT3G17510	CBL-interacting protein kinase 1	89.6402	98.5022	73.3139	109.626	126.232	137.127	175.504	210.384	190.283	337.042	286.954	348.112	0.489873	7.52164	18.6051	1.60792e-05	6.79033e-05	0.754821	7.52164	47.166	6.52213e-12	3.84243e-11	1.11751	7.52164	95.7416	1.30901e-22	1.532e-20	1.38246	7.52164	152.487	4.96003e-35	4.9882e-33	0.264948	7.52164	2.83904	0.0919992	0.207761
AT1G10220	BEST Arabidopsis thaliana protein match is: ZCF37 (TAIR:AT1G59590.1); Has 43 Blast hits to 43 proteins in 15 species: Archae - 0; Bacteria - 2; Metazoa - 7; Fungi - 0; Plants - 27; Viruses - 0; Other Eukaryotes - 7 (source: NCBI BLink).	0.173848	0.118364	0.0782711	0.089931	0.0444479	0	0.0968433	0.163617	0.0568602	0.0479093	0.171863	0.0513137	-1.34364	-2.6173	2.56997	0.10891	0.172642	-0.274982	-2.6173	0.122309	0.726543	0.777598	-0.236068	-2.6173	0.149928	0.698604	0.841477	0.832593	-2.6173	0.671993	0.412358	0.530333	1.06866	-2.6173	0.815161	0.366599	0.542989
AT1G10230	SKP1-like 18	4.88947	5.51575	5.06153	6.60993	7.15611	5.33711	5.76217	5.34483	5.20271	6.7073	6.53081	6.51683	0.315321	2.55771	5.9133	0.015027	0.031807	0.274972	2.55771	4.38156	0.0363297	0.0581002	0.0789584	2.55771	0.41814	0.517867	0.718913	0.0386087	2.55771	0.0783942	0.779485	0.844696	-0.0403496	2.55771	0.0480282	0.826531	0.900847
AT1G10240	FAR1-related sequence 11	11.6043	12.3098	12.6016	11.6461	11.1564	10.7271	11.4033	13.0894	12.3955	8.62367	10.4837	9.54434	-0.120087	3.52002	1.57444	0.209563	0.296794	-0.367856	3.52002	13.3949	0.000252314	0.00060387	0.0142761	3.52002	0.0262706	0.871241	0.941375	-0.233493	3.52002	4.70306	0.0301089	0.0652061	-0.24777	3.52002	3.17118	0.0749485	0.178352
AT5G22920	CHY-type/CTCHY-type/RING-type Zinc finger protein	70.3214	61.5491	35.6133	84.805	90.6292	92.2634	73.3346	69.7282	68.7156	240.648	229.208	227.884	0.537947	6.86188	19.224	1.16241e-05	5.04191e-05	1.72001	6.86188	231.516	2.78393e-52	1.13704e-50	0.200186	6.86188	2.72314	0.0989032	0.2586	1.38225	6.86188	150.932	1.0846e-34	1.07456e-32	1.18206	6.86188	52.3043	4.75334e-13	1.84716e-11
AT1G10280	Core-2/I-branching beta-1,6-N-acetylglucosaminyltransferase family protein	4.75908	4.63985	5.32243	2.69793	3.77807	3.27625	5.32638	4.79944	4.80469	2.73083	3.03625	2.77094	-0.591201	2.06494	15.1021	0.000101849	0.000367594	-0.810806	2.06494	25.6388	4.11673e-07	1.45357e-06	0.0243756	2.06494	0.0344507	0.852751	0.932269	-0.19523	2.06494	1.16087	0.281285	0.397358	-0.219605	2.06494	0.962822	0.326477	0.504567
AT1G23870	trehalose-phosphatase/synthase 9	31.2926	31.0113	23.4813	32.6	32.4025	33.0267	43.6521	52.6575	44.7774	91.363	86.0462	77.6889	0.145501	5.60564	1.98937	0.158407	0.236158	0.863154	5.60564	79.2338	5.51788e-19	5.72766e-18	0.662339	5.60564	42.3512	7.62683e-11	2.49405e-09	1.37999	5.60564	193.139	6.5628e-44	1.13225e-41	0.717653	5.60564	25.9197	3.5592e-07	5.59546e-06
AT3G03830	SAUR-like auxin-responsive protein family	0.695391	0.615491	0.521807	0.944276	1.0223	0.951169	0.629481	0.490852	0.511742	3.35365	1.48948	2.51437	0.661515	0.136192	4.30709	0.0379538	0.0709347	2.20716	0.136192	54.3783	1.65381e-13	1.13116e-12	-0.166771	0.136192	0.277517	0.598333	0.776805	1.37887	0.136192	21.0411	4.4953e-06	2.87794e-05	1.54564	0.136192	12.4467	0.000418721	0.00283391
AT1G10320	Zinc finger C-x8-C-x5-C-x3-H type family protein	23.1	20.9267	24.0553	18.7506	17.2458	20.2916	23.1213	24.379	23.5401	15.3789	20.5663	16.2664	-0.276499	4.38774	9.11296	0.00253805	0.00665801	-0.499499	4.38774	25.483	4.46299e-07	1.56725e-06	0.0615321	4.38774	0.509735	0.475253	0.68491	-0.161468	4.38774	2.41938	0.119843	0.202227	-0.223	4.38774	2.73185	0.0983654	0.218213
AT1G10330	Tetratricopeptide repeat (TPR)-like superfamily protein	1.84713	1.65709	1.59151	1.03421	1.42233	1.00401	1.38002	1.2544	1.7911	0.67073	0.973892	0.821018	-0.551601	0.489414	5.40197	0.0201141	0.0409047	-0.849092	0.489414	9.94559	0.00161235	0.00336231	-0.210497	0.489414	1.05071	0.305344	0.530025	-0.507988	0.489414	2.84531	0.0916407	0.162806	-0.297491	0.489414	0.664437	0.414998	0.590372
AT5G66590	CAP (Cysteine-rich secretory proteins, Antigen 5, and Pathogenesis-related 1 protein) superfamily protein	7.49718	7.26753	6.02687	9.93738	10.3564	12.8936	8.15905	6.65377	7.0791	30.0391	27.7846	26.8884	0.644865	3.66167	28.4219	9.75547e-08	5.88416e-07	1.94953	3.66167	302.668	8.63803e-68	5.06959e-66	0.073679	3.66167	0.403657	0.525207	0.725144	1.37835	3.66167	140.176	2.43597e-32	2.07451e-30	1.30467	3.66167	63.1345	1.93061e-15	9.83136e-14
AT2G17740	Cysteine/Histidine-rich C1 domain family protein	1.1952	1.18364	1.0697	3.28248	1.77791	2.00802	2.10634	2.09975	2.21755	6.61148	6.35894	3.43801	0.944316	1.39048	12.8991	0.000328742	0.00106977	1.42777	1.39048	38.1432	6.57371e-10	3.17854e-09	0.892275	1.39048	13.8397	0.00019909	0.00178644	1.37573	1.39048	29.494	5.60895e-08	5.24052e-07	0.483454	1.39048	1.89968	0.168114	0.320121
AT3G52310	ABC-2 type transporter family protein	2.89022	3.26684	3.57438	0.764414	2.08905	1.69097	3.34109	5.18121	5.17428	2.68292	5.67149	4.20772	-1.00662	1.82204	12.1388	0.000493829	0.00154422	-0.125201	1.82204	0.226639	0.634028	0.695847	0.491689	1.82204	3.92621	0.0475391	0.153212	1.37311	1.82204	20.6892	5.40199e-06	3.39936e-05	0.881423	1.82204	5.09865	0.0239445	0.0754887
AT3G22910	ATPase E1-E2 type family protein / haloacid dehalogenase-like hydrolase family protein	0.347695	0.118364	0.0782711	8.13876	8.40065	9.67021	0.60527	0.381774	0.312731	6.75521	7.90571	12.0074	5.87304	2.00017	315.842	1.16564e-70	8.67211e-69	4.22442	2.00017	251.739	1.08456e-56	4.88858e-55	1.57387	2.00017	12.9423	0.000321249	0.00270366	-0.0747563	2.00017	0.125818	0.722808	0.799873	-1.64862	2.00017	11.4419	0.000718061	0.00443535
AT3G46080	C2H2-type zinc finger family protein	0.260772	0.331418	0.0260904	9.128	12.2232	8.13778	0.60527	0.381774	0.341161	23.1402	23.0297	27.7094	5.25871	3.00672	435.066	1.28291e-96	1.42639e-94	5.76374	3.00672	766.538	1.01726e-168	2.1658e-166	0.866409	3.00672	5.75392	0.0164519	0.0690688	1.37144	3.00672	74.8172	5.16381e-18	1.67765e-16	0.505033	3.00672	1.46426	0.226254	0.392993
AT1G79520	Cation efflux family protein	8.9097	7.52793	10.4101	13.6695	14.7122	13.0521	11.6212	11.4259	12.7083	36.3632	37.5235	33.4565	0.636786	4.10778	33.9594	5.6273e-09	3.95433e-08	1.58605	4.10778	274.684	1.08177e-61	5.48086e-60	0.421349	4.10778	16.0515	6.16419e-05	0.000639761	1.37062	4.10778	191.083	1.84514e-43	3.05181e-41	0.949267	4.10778	43.2465	4.82594e-11	1.47004e-09
AT2G41870	Remorin family protein	17.5804	17.3521	20.1678	23.6519	26.0909	29.5919	28.0846	28.8512	33.2632	60.4615	70.2348	73.943	0.524769	5.12306	25.8321	3.72447e-07	2.06648e-06	1.18346	5.12306	142.397	7.96207e-33	1.7784e-31	0.711304	5.12306	50.3736	1.2709e-12	5.33217e-11	1.36999	5.12306	179.254	7.05026e-41	9.73082e-39	0.658688	5.12306	21.3651	3.79618e-06	4.65805e-05
AT1G10417	unknown protein; Has 26006 Blast hits to 16906 proteins in 1326 species: Archae - 433; Bacteria - 3134; Metazoa - 12646; Fungi - 2033; Plants - 1219; Viruses - 58; Other Eukaryotes - 6483 (source: NCBI BLink).	0.586736	0.686509	0.573988	1.1691	1.15564	1.05685	0.508427	0.545391	0.682323	0.862367	0.973892	1.33415	0.870851	-0.200647	10.3106	0.00132268	0.00372934	0.870622	-0.200647	9.01736	0.00267428	0.00537568	-0.0979143	-0.200647	0.12716	0.721395	0.856965	-0.0981434	-0.200647	0.120123	0.728901	0.804428	-0.00022914	-0.200647	5.12481e-08	0.999819	0.999876
AT1G65310	xyloglucan endotransglucosylase/hydrolase 17	0.738853	0.899564	1.0697	1.66372	1.64457	3.43478	0.435795	0.845356	0.796043	4.69511	4.92675	5.33662	1.10137	0.99735	15.3113	9.11695e-05	0.000331922	2.83374	0.99735	117.329	2.43234e-27	4.10096e-26	-0.365785	0.99735	1.64288	0.199931	0.409331	1.36658	0.99735	27.4487	1.61317e-07	1.38041e-06	1.73237	0.99735	20.0921	7.37996e-06	8.34908e-05
AT1G07040	unknown protein; INVOLVED IN: biological_process unknown; LOCATED IN: chloroplast; EXPRESSED IN: 24 plant structures; EXPRESSED DURING: 14 growth stages; BEST Arabidopsis thaliana protein match is: unknown protein (TAIR:AT1G27030.1); Has 540 Blast hits to 538 proteins in 187 species: Archae - 0; Bacteria - 333; Metazoa - 0; Fungi - 0; Plants - 67; Viruses - 0; Other Eukaryotes - 140 (source: NCBI…	23.991	22.4417	23.4813	26.6196	28.4022	27.7424	21.5718	19.6341	21.6069	74.9301	73.8439	57.1634	0.243147	5.05461	7.56776	0.00594215	0.0140984	1.76141	5.05461	385.092	9.69086e-86	7.9812e-84	-0.154412	5.05461	3.18237	0.0744366	0.212511	1.36385	5.05461	224.602	8.96772e-51	2.21569e-48	1.51826	5.05461	146.023	1.28325e-33	3.17059e-31
AT3G29035	NAC domain containing protein 3	5.36755	3.19582	3.57438	1.93352	2.93356	1.79665	4.2611	3.70866	3.04202	5.70121	6.41623	4.82348	-0.807537	1.96256	11.6247	0.000650811	0.00197643	0.615947	1.96256	8.62964	0.00330737	0.00653345	-0.0608372	1.96256	0.0822407	0.774284	0.888721	1.36265	1.96256	33.6418	6.62549e-09	7.18677e-08	1.42348	1.96256	20.2485	6.80074e-06	7.79068e-05
AT1G80110	phloem protein 2-B11	3.0206	4.09538	3.80919	2.78786	2.57798	2.48361	2.83267	2.01795	3.26946	5.70121	7.21826	7.33785	-0.471649	1.96636	5.7735	0.0162696	0.034116	1.29095	1.96636	47.0275	6.99976e-12	4.1093e-11	-0.401144	1.96636	4.69604	0.0302322	0.110139	1.36146	1.96636	47.3791	5.85026e-12	9.99839e-11	1.7626	1.96636	42.229	8.11868e-11	2.4071e-09
AT1G10480	zinc finger protein 5	0.521543	0.213055	0.286994	0.629517	0.311135	0.211371	0.314741	0.190887	0.284301	0.67073	0.916604	0.256568	0.17787	-1.15412	0.121195	0.727742	0.794995	1.19801	-1.15412	5.52122	0.0187872	0.0322045	-0.372995	-1.15412	0.568428	0.450884	0.664798	0.647148	-1.15412	1.53432	0.215465	0.322111	1.02014	-1.15412	2.00784	0.156488	0.305005
AT1G10490	Domain of unknown function (DUF1726) ;Putative ATPase (DUF699)	41.1367	37.7343	36.657	34.2188	31.8247	31.7056	39.4878	39.8681	39.9159	29.6559	32.5395	32.9947	-0.241291	5.16741	10.9314	0.000945466	0.00276067	-0.326533	5.16741	19.407	1.05619e-05	3.08262e-05	0.04501	5.16741	0.422858	0.515514	0.717254	-0.0402316	5.16741	0.267751	0.604845	0.704349	-0.0852416	5.16741	0.670553	0.412859	0.588476
AT1G10500	chloroplast-localized ISCA-like protein	28.2285	29.1175	28.3863	26.08	26.9354	23.4622	30.2151	27.5695	32.7231	27.5478	26.8107	27.9146	-0.162368	4.81214	4.15011	0.0416319	0.0768474	-0.136749	4.81214	2.91188	0.0879293	0.128064	0.0778705	4.81214	1.0656	0.301941	0.526876	0.10349	4.81214	1.50905	0.219285	0.326869	0.0256191	4.81214	0.0513352	0.820756	0.897094
AT1G10510	RNI-like superfamily protein	75.3847	83.5647	81.4019	67.8979	70.761	66.3176	82.6315	86.3081	90.0097	61.4197	59.923	64.1421	-0.228925	6.21942	10.7494	0.00104313	0.00301287	-0.480721	6.21942	46.2814	1.02433e-11	5.92481e-11	0.107496	6.21942	2.50694	0.113346	0.282772	-0.1443	6.21942	3.96486	0.0464595	0.0932654	-0.251796	6.21942	6.42938	0.0112248	0.0419499
AT1G10520	DNA polymerase lambda (POLL)	1.52117	1.65709	1.66978	2.78786	2.0446	1.79665	1.38002	1.28167	1.5068	1.67683	1.77592	1.74466	0.44845	0.819661	4.94223	0.0262083	0.0514272	0.316984	0.819661	2.05436	0.151771	0.206345	-0.216292	0.819661	1.23639	0.266167	0.488955	-0.347759	0.819661	2.38895	0.122195	0.205435	-0.131467	0.819661	0.194196	0.659447	0.787878
AT2G37170	plasma membrane intrinsic protein 2	63.8456	56.2701	72.8443	113.583	116.898	120.111	85.7789	85.3264	81.1395	253.632	354.439	299.928	0.871366	7.04944	69.7891	6.59956e-17	9.96056e-16	1.8348	7.04944	290.385	4.09797e-65	2.23468e-63	0.396617	7.04944	14.7388	0.000123478	0.00117731	1.36005	7.04944	161.034	6.72458e-37	7.77913e-35	0.963434	7.04944	42.1316	8.53329e-11	2.51883e-09
AT1G10530	unknown protein; FUNCTIONS IN: molecular_function unknown; INVOLVED IN: N-terminal protein myristoylation; BEST Arabidopsis thaliana protein match is: unknown protein (TAIR:AT1G60010.1); Has 143 Blast hits to 143 proteins in 14 species: Archae - 0; Bacteria - 0; Metazoa - 0; Fungi - 0; Plants - 143; Viruses - 0; Other Eukaryotes - 0 (source: NCBI BLink).	0.0869239	0.189382	0.208723	0.224828	0.311135	0.158528	0.0484216	0.0545391	0.0568602	0	0.171863	0.0513137	0.54884	-2.37766	0.944309	0.331172	0.429581	0.180855	-2.37766	0.0341745	0.853336	0.884311	-1.5128	-2.37766	5.2392	0.0220834	0.0861174	-1.88079	-2.37766	5.29561	0.0213793	0.0487427	-0.367985	-2.37766	0.0965061	0.756063	0.855295
AT1G10540	nucleobase-ascorbate transporter 8	0.586736	0.284073	0.678349	1.21407	0.355583	0.898326	0.677903	0.790817	0.739183	0.479093	0.630165	1.02627	0.726685	-0.408269	3.13554	0.0766031	0.129045	-0.0486837	-0.408269	0.0142189	0.905083	0.925335	0.509895	-0.408269	1.75779	0.1849	0.389002	-0.265474	-0.408269	0.378605	0.538351	0.647788	-0.775369	-0.408269	1.80167	0.179511	0.335408
AT5G26010	Protein phosphatase 2C family protein	0.738853	0.686509	0.365265	0.269793	0.577822	0.369899	1.08949	2.15429	2.0754	0.191637	0.401014	0.410509	-0.556801	-0.151558	1.68075	0.194825	0.27971	-2.41506	-0.151558	32.4341	1.23305e-08	5.23593e-08	1.55834	-0.151558	19.9667	7.88042e-06	0.000100134	-0.299926	-0.151558	0.337922	0.561031	0.667732	-1.85826	-0.151558	8.8863	0.00287318	0.014083
AT1G10560	plant U-box 18	1.5429	1.51505	1.72196	1.79862	1.42233	1.84949	1.23475	2.34518	1.5068	2.20383	2.52066	2.30911	0.0822546	0.875324	0.123543	0.725224	0.792979	0.582646	0.875324	5.93302	0.0148598	0.0260821	-0.0275526	0.875324	0.0146683	0.903602	0.957323	0.472839	0.875324	3.75264	0.0527241	0.103266	0.500392	0.875324	2.24656	0.133912	0.272494
AT5G48900	Pectin lyase-like superfamily protein	17.124	19.2459	18.5242	13.1749	15.8679	12.3652	18.1581	21.0248	21.4363	35.3571	33.5706	35.8682	-0.425554	4.43893	18.3593	1.82929e-05	7.63493e-05	0.791548	4.43893	78.3027	8.84022e-19	9.00811e-18	0.142529	4.43893	2.59658	0.107095	0.272764	1.35963	4.43893	184.414	5.26854e-42	7.6963e-40	1.2171	4.43893	83.0563	7.97491e-20	6.57936e-18
AT1G10580	Transducin/WD40 repeat-like superfamily protein	32.0966	34.4201	34.7263	31.1161	29.7356	33.3966	31.5709	32.9961	31.8133	29.8954	31.9093	30.8395	-0.104488	5.00733	2.15809	0.141821	0.215346	-0.0579662	5.00733	0.637847	0.424491	0.498232	-0.0704652	5.00733	1.08196	0.298258	0.523325	-0.0239431	5.00733	0.099812	0.752055	0.822678	0.0465221	5.00733	0.209447	0.647201	0.778764
AT1G10585	basic helix-loop-helix (bHLH) DNA-binding superfamily protein	0.608467	1.18364	0.782711	0.854345	3.42249	1.05685	1.50107	1.55436	1.64895	1.48519	2.29151	0.56445	0.553713	0.413248	1.60849	0.204705	0.291018	-0.0904439	0.413248	0.0487368	0.825276	0.860939	0.867628	0.413248	4.99452	0.0254278	0.0962705	0.223471	0.413248	0.238015	0.625644	0.721883	-0.644157	0.413248	1.15707	0.282075	0.455402
AT1G10590	Nucleic acid-binding, OB-fold-like protein	99.7886	99.7805	97.2648	106.029	116.098	105.263	95.9475	92.7164	94.3595	127.535	113.774	126.693	0.141636	6.72965	4.03054	0.0446836	0.0815553	0.379303	6.72965	28.724	8.34634e-08	3.21593e-07	-0.0687366	6.72965	0.970025	0.324674	0.549303	0.168931	6.72965	5.59095	0.0180535	0.0422651	0.237667	6.72965	5.66291	0.0173274	0.0587054
AT1G10600	associated molecule with the SH3 domain of STAM 2	28.7501	28.9991	30.6562	33.8141	36.5806	34.1364	31.7646	30.5419	31.9839	37.3213	38.0391	41.3588	0.243042	5.06586	11.717	0.000619311	0.00188793	0.30772	5.06586	18.7237	1.51089e-05	4.3147e-05	0.0937232	5.06586	1.87705	0.17067	0.370658	0.158401	5.06586	4.64572	0.0311311	0.067021	0.0646778	5.06586	0.41499	0.519448	0.682323
AT1G10610	basic helix-loop-helix (bHLH) DNA-binding superfamily protein	14.9726	14.2273	13.5409	16.5023	16.179	14.5846	14.1633	14.2074	14.016	16.4329	15.525	15.0862	0.146592	3.90183	3.20367	0.0734734	0.124676	0.151433	3.90183	3.23621	0.0720269	0.107388	-0.0136311	3.90183	0.0313627	0.859434	0.935537	-0.00878967	3.90183	0.0098618	0.920895	0.946305	0.00484146	3.90183	0.00170378	0.967075	0.982512
AT1G10630	ADP-ribosylation factor A1F	49.3945	52.3167	48.6063	50.2714	46.9814	51.4159	45.2984	43.1404	44.4647	58.4973	49.7831	50.4926	-0.0167717	5.61502	0.0519321	0.819735	0.86732	0.244146	5.61502	10.296	0.00133321	0.00282225	-0.177545	5.61502	6.09666	0.0135438	0.0592851	0.0833719	5.61502	1.15146	0.283244	0.399448	0.260917	5.61502	6.07564	0.0137058	0.0489844
AT1G10640	Pectin lyase-like superfamily protein	11.0611	9.30338	13.0452	11.1065	9.86743	12.7351	11.5486	12.2168	9.63781	11.2108	9.45248	12.4179	0.0206024	3.48257	0.0217128	0.882854	0.916419	-0.0123191	3.48257	0.00782783	0.929499	0.945131	0.0115678	3.48257	0.00733121	0.931767	0.970376	-0.0213538	3.48257	0.0220487	0.881958	0.918251	-0.0329215	3.48257	0.0278369	0.867493	0.925914
AT3G50060	myb domain protein 77	6.78006	8.21444	2.84385	46.6292	57.2044	47.5584	23.6782	20.3158	12.1965	57.7307	49.7831	71.7878	2.91953	5.11455	139.169	4.04434e-32	1.25293e-30	1.60653	5.11455	50.815	1.01496e-12	6.46684e-12	1.55715	5.11455	42.0991	8.67619e-11	2.80965e-09	0.244146	5.11455	1.34433	0.246271	0.358779	-1.313	5.11455	17.2121	3.34303e-05	0.000322741
AT1G10657	Plant protein 1589 of unknown function	17.3413	16.1921	16.2543	13.7145	15.4234	13.8976	16.3907	15.9799	14.0445	13.75	15.0667	13.8547	-0.209635	3.93834	5.59586	0.0180029	0.0372127	-0.125297	3.93834	1.88722	0.169516	0.227561	-0.100227	3.93834	1.48084	0.223644	0.438587	-0.0158893	3.93834	0.0267813	0.870007	0.909356	0.0843382	3.93834	0.438663	0.507768	0.671777
AT1G10660	unknown protein; LOCATED IN: endomembrane system; EXPRESSED IN: 24 plant structures; EXPRESSED DURING: 15 growth stages; BEST Arabidopsis thaliana protein match is: unknown protein (TAIR:AT5G62960.1); Has 155 Blast hits to 154 proteins in 22 species: Archae - 0; Bacteria - 0; Metazoa - 10; Fungi - 4; Plants - 139; Viruses - 0; Other Eukaryotes - 2 (source: NCBI BLink).	71.1472	68.7219	65.3824	70.2811	76.8948	74.8253	78.6367	77.4728	72.1272	71.0495	72.469	67.0669	0.112668	6.17478	2.58797	0.107678	0.171016	-0.116691	6.17478	2.73652	0.0980783	0.140928	0.153051	6.17478	4.98054	0.0256339	0.0968679	-0.0763086	6.17478	1.12451	0.288949	0.405579	-0.229359	6.17478	5.3239	0.0210349	0.0681844
AT1G67920	unknown protein; BEST Arabidopsis thaliana protein match is: unknown protein (TAIR:AT1G24600.1); Has 22 Blast hits to 22 proteins in 5 species: Archae - 0; Bacteria - 0; Metazoa - 0; Fungi - 0; Plants - 22; Viruses - 0; Other Eukaryotes - 0 (source: NCBI BLink).	0.738853	1.06527	0.834891	1.4389	1.82236	1.90234	0.484216	0.409043	0.881333	3.83274	3.66642	7.02997	0.963432	0.767242	10.4929	0.00119831	0.00340844	2.9878	0.767242	87.3494	9.09494e-21	1.06755e-19	-0.665748	0.767242	4.11826	0.0424226	0.141312	1.35862	0.767242	22.1257	2.55364e-06	1.7219e-05	2.02437	0.767242	21.4311	3.66768e-06	4.51489e-05
AT1G10690	unknown protein; BEST Arabidopsis thaliana protein match is: unknown protein (TAIR:AT1G60783.1); Has 59 Blast hits to 59 proteins in 9 species: Archae - 0; Bacteria - 0; Metazoa - 0; Fungi - 0; Plants - 59; Viruses - 0; Other Eukaryotes - 0 (source: NCBI BLink).	1.30386	1.302	0.965343	1.57379	1.0223	1.1097	1.42844	1.36348	1.16563	2.10801	2.06236	1.33415	0.0512109	0.523737	0.0399871	0.841506	0.884184	0.470156	0.523737	3.71549	0.0539098	0.0829092	0.144821	0.523737	0.394996	0.529685	0.728412	0.563766	0.523737	4.47243	0.034446	0.0727489	0.418945	0.523737	1.41023	0.235018	0.403137
AT1G51890	Leucine-rich repeat protein kinase family protein	1.17347	1.49138	1.80023	1.97848	0.977853	0.634112	2.0095	1.77252	3.86649	3.20992	2.11965	2.617	-0.517914	0.950112	2.13086	0.14436	0.218588	0.227301	0.950112	0.516239	0.47245	0.544496	0.611982	0.950112	3.86624	0.0492668	0.157103	1.3572	0.950112	14.3159	0.000154554	0.000684009	0.745215	0.950112	2.45587	0.117086	0.247884
AT1G10710	poor homologous synapsis 1	0.0651929	0.0473455	0.182632	0.0449655	0.177791	0.211371	0.145265	0.163617	0.0568602	0.287456	0.0572878	0.205255	0.614106	-2.34572	0.698927	0.403144	0.502718	0.596809	-2.34572	0.765897	0.381489	0.455615	0.413076	-2.34572	0.37789	0.538735	0.735599	0.395779	-2.34572	0.291441	0.589299	0.691027	-0.0172976	-2.34572	0.000528903	0.981652	0.990961
AT1G10720	BSD domain-containing protein	15.8419	16.8787	15.4194	14.7937	14.9345	14.796	15.1318	16.9071	16.9159	14.8519	12.947	12.8797	-0.112917	3.94223	1.71641	0.190156	0.274336	-0.262317	3.94223	8.65588	0.00326008	0.00645086	0.0220709	3.94223	0.0764962	0.782103	0.892882	-0.127329	3.94223	1.79003	0.180923	0.281159	-0.1494	3.94223	1.44684	0.229036	0.396309
AT1G10730	Clathrin adaptor complexes medium subunit family protein	9.25739	9.51644	9.05335	6.6549	5.95602	7.45082	7.77167	8.26267	8.75647	5.6533	7.67656	7.64573	-0.477262	3.00317	15.3863	8.76227e-05	0.000319707	-0.22032	3.00317	2.96325	0.0851768	0.124636	-0.16854	3.00317	2.31962	0.127751	0.306446	0.0884022	3.00317	0.408256	0.522856	0.633448	0.256942	3.00317	2.10279	0.14703	0.291801
AT1G23030	ARM repeat superfamily protein	16.4503	15.3636	13.7235	22.3029	28.2688	22.7224	50.4311	45.1856	28.0605	19.1637	20.8527	24.0661	0.686463	4.68288	24.1106	9.09584e-07	4.75784e-06	-1.05686	4.68288	52.8948	3.51904e-13	2.34521e-12	1.5484	4.68288	115.726	5.45754e-27	8.73774e-25	-0.194931	4.68288	1.89636	0.168486	0.266042	-1.74333	4.68288	74.6689	5.56665e-18	3.73843e-16
AT1G10750	Protein of Unknown Function (DUF239)	1.97752	1.01793	1.85242	2.87779	1.73347	2.27224	1.21054	1.66344	1.30778	0.958186	1.37491	1.69335	0.460416	0.78538	2.7859	0.0950975	0.154781	-0.0578974	0.78538	0.0377746	0.845896	0.877556	-0.258881	0.78538	0.89942	0.342937	0.568711	-0.777194	0.78538	6.77109	0.00926464	0.0239901	-0.518314	0.78538	1.6333	0.201247	0.362818
AT1G21670	LOCATED IN: cell wall, plant-type cell wall; EXPRESSED IN: 23 plant structures; EXPRESSED DURING: 14 growth stages; CONTAINS InterPro DOMAIN/s: WD40-like Beta Propeller (InterPro:IPR011659), Six-bladed beta-propeller, TolB-like (InterPro:IPR011042); BEST Arabidopsis thaliana protein match is: DPP6 N-terminal domain-like protein (TAIR:AT1G21680.1); Has 8461 Blast hits to 5060 proteins in 1257 spec…	22.296	24.3119	22.3333	15.8279	17.2013	18.125	15.1318	15.8163	13.3622	43.2621	45.3719	42.0259	-0.432673	4.58982	26.0097	3.39702e-07	1.89583e-06	1.55801	4.58982	360.441	2.25691e-80	1.73055e-78	-0.636448	4.58982	61.8803	3.64985e-15	2.0634e-13	1.35424	4.58982	251.067	1.51998e-56	4.90636e-54	1.99068	4.58982	285.963	3.76837e-64	4.71353e-61
AT1G10770	Plant invertase/pectin methylesterase inhibitor superfamily protein	0.282503	0.284073	0.182632	0.179862	0.222239	0.211371	0.121054	0.0545391	0.142151	0.191637	0.171863	0.102627	-0.298386	-2.01629	0.358223	0.549495	0.640033	0.536207	-2.01629	0.678709	0.410032	0.484128	-1.2177	-2.01629	6.11931	0.0133713	0.0587099	-0.383112	-2.01629	0.362009	0.547393	0.655908	0.834593	-2.01629	1.03686	0.308553	0.485159
AT1G10780	F-box/RNI-like superfamily protein	3.17272	3.05378	3.5222	3.912	3.55583	3.2234	3.65583	3.32688	2.04697	2.63501	2.11965	3.59196	0.137367	1.70465	0.46091	0.497199	0.59303	-0.193088	1.70465	0.759253	0.383562	0.457709	-0.0440877	1.70465	0.0485178	0.825663	0.917351	-0.374543	1.70465	2.80584	0.0939217	0.166209	-0.330455	1.70465	1.21255	0.270827	0.444266
AT5G50335	unknown protein; Has 30201 Blast hits to 17322 proteins in 780 species: Archae - 12; Bacteria - 1396; Metazoa - 17338; Fungi - 3422; Plants - 5037; Viruses - 0; Other Eukaryotes - 2996 (source: NCBI BLink).	4.38966	4.00069	3.70483	3.64221	4.00031	3.64615	4.2611	3.845	3.24103	8.7674	10.7128	9.49303	-0.100919	2.37134	0.427868	0.513037	0.607863	1.34318	2.37134	91.2698	1.25358e-21	1.56311e-20	-0.0904549	2.37134	0.408886	0.522536	0.722902	1.35365	2.37134	79.6636	4.43915e-19	1.57799e-17	1.4441	2.37134	48.2651	3.72319e-12	1.31415e-10
AT1G10800	unknown protein; FUNCTIONS IN: molecular_function unknown; INVOLVED IN: biological_process unknown; LOCATED IN: endomembrane system; EXPRESSED IN: inflorescence meristem, hypocotyl, root, flower; EXPRESSED DURING: petal differentiation and expansion stage; Has 23 Blast hits to 23 proteins in 9 species: Archae - 0; Bacteria - 0; Metazoa - 0; Fungi - 0; Plants - 22; Viruses - 0; Other Eukaryotes - …	0.21731	0.165709	0.156542	0.809379	0.488927	0.369899	0.121054	0.272695	0.0852903	0.431184	0.286439	0.359196	1.61151	-1.48834	12.5959	0.000386589	0.0012365	1.23313	-1.48834	5.31724	0.0211154	0.0357273	-0.250251	-1.48834	0.228145	0.632903	0.798228	-0.628635	-1.48834	1.819	0.177432	0.276994	-0.378384	-1.48834	0.27694	0.598714	0.742429
AT1G10810	NAD(P)-linked oxidoreductase superfamily protein	0.586736	0.639164	0.652259	1.1691	0.488927	0.898326	0.314741	0.59993	0.796043	0.718639	0.401014	0.461823	0.440768	-0.502598	1.41813	0.233712	0.324181	-0.0974267	-0.502598	0.0552269	0.814206	0.85201	-0.131166	-0.502598	0.130644	0.717765	0.854608	-0.66936	-0.502598	2.56966	0.108931	0.187127	-0.538195	-0.502598	0.94091	0.332044	0.509718
AT1G10820	Protein of unknown function (DUF3755)	20.0142	19.9088	21.6289	24.3713	22.5351	22.9866	20.7729	20.943	20.3844	23.4276	24.691	21.7057	0.184845	4.45181	6.08642	0.0136225	0.0292111	0.167484	4.45181	4.79843	0.0284857	0.0467589	0.0141165	4.45181	0.0391771	0.843098	0.926982	-0.00324449	4.45181	0.00165785	0.967522	0.978523	-0.017361	4.45181	0.0263554	0.871035	0.927828
AT1G10830	15-cis-zeta-carotene isomerase	25.4035	26.7975	27.2383	19.56	24.0019	21.824	26.3898	25.9333	26.7243	20.5531	22.5714	24.0148	-0.278328	4.61543	11.3086	0.000771476	0.00230235	-0.236753	4.61543	8.043	0.00456798	0.00881912	-0.00654921	4.61543	0.00715924	0.93257	0.970806	0.0350264	4.61543	0.156187	0.692691	0.775586	0.0415756	4.61543	0.124843	0.72384	0.833979
AT1G10840	translation initiation factor 3 subunit H1	146.684	142.439	132.852	148.116	163.524	153.825	159.743	158.436	147.751	177.983	176.962	173.543	0.141385	7.29228	3.92567	0.0475542	0.0859713	0.181634	7.29228	6.48358	0.0108876	0.0196106	0.14287	7.29228	4.08325	0.0433103	0.143481	0.183119	7.29228	6.4721	0.0109581	0.0276656	0.0402489	7.29228	0.159197	0.689897	0.809694
AT1G10850	Leucine-rich repeat protein kinase family protein	16.9067	18.7725	18.9155	17.4017	19.5126	20.7672	17.6981	21.7338	21.0383	18.493	19.8216	18.5755	0.0781869	4.26382	0.705425	0.400967	0.500752	-0.101988	4.26382	1.13366	0.286997	0.35871	0.161237	4.26382	3.1771	0.0746772	0.212955	-0.0189379	4.26382	0.0371298	0.847201	0.893452	-0.180175	4.26382	1.8194	0.177385	0.332628
AT1G08630	threonine aldolase 1	2.80329	2.20156	2.55685	3.73214	3.28914	4.54447	1.74318	1.71798	1.47837	17.5348	9.10876	8.2615	0.605907	1.95387	7.88152	0.00499424	0.0120727	2.56886	1.95387	127.746	1.27551e-29	2.4173e-28	-0.611971	1.95387	7.6844	0.00557003	0.029335	1.35098	1.95387	37.2107	1.06032e-09	1.29946e-08	1.96295	1.95387	39.3512	3.54039e-10	9.58781e-09
AT1G10870	ARF-GAP domain 4	22.7958	23.1519	25.2816	21.3586	21.3794	20.5558	24.9614	26.7514	26.2979	24.2421	22.6287	22.2188	-0.168076	4.5634	4.90043	0.0268501	0.052532	-0.17321	4.5634	5.18146	0.0228291	0.0383385	0.131792	4.5634	3.5186	0.0606836	0.182873	0.126658	4.5634	2.41451	0.120216	0.202771	-0.00513412	4.5634	0.00227411	0.961965	0.979536
AT1G10890	unknown protein; FUNCTIONS IN: molecular_function unknown; INVOLVED IN: biological_process unknown; LOCATED IN: chloroplast; EXPRESSED IN: petal, flower, leaf; EXPRESSED DURING: LP.04 four leaves visible, 4 anthesis, petal differentiation and expansion stage; BEST Arabidopsis thaliana protein match is: unknown protein (TAIR:AT5G13340.1); Has 11769 Blast hits to 8435 proteins in 698 species: Archa…	68.0179	62.5907	67.6784	45.595	44.2701	40.5832	70.4293	76.5183	68.1754	40.1959	44.0543	39.1523	-0.602786	5.81384	62.3916	2.81526e-15	3.73372e-14	-0.802953	5.81384	108.04	2.63404e-25	4.0118e-24	0.117568	5.81384	2.59939	0.106905	0.272512	-0.0825988	5.81384	1.05908	0.303424	0.420762	-0.200167	5.81384	3.40727	0.0649099	0.160546
AT5G06980	unknown protein; BEST Arabidopsis thaliana protein match is: unknown protein (TAIR:AT3G12320.1); Has 30201 Blast hits to 17322 proteins in 780 species: Archae - 12; Bacteria - 1396; Metazoa - 17338; Fungi - 3422; Plants - 5037; Viruses - 0; Other Eukaryotes - 2996 (source: NCBI BLink).	3.62907	4.47415	19.6721	75.7669	82.1841	75.935	76.8936	87.8897	107.807	217.604	189.909	189.039	4.09908	6.6348	316.361	8.98681e-71	6.71093e-69	1.13013	6.6348	43.7087	3.81078e-11	2.09003e-10	4.31976	6.6348	345.035	5.10915e-77	9.2954e-74	1.3508	6.6348	61.4119	4.63004e-15	1.16408e-13	-2.96896	6.6348	120.777	4.27508e-28	7.25061e-26
AT1G10910	Pentatricopeptide repeat (PPR) superfamily protein	64.6931	62.0936	66.687	49.507	52.9819	52.5256	67.7177	68.9647	69.341	48.4842	51.158	48.4401	-0.319828	5.88125	23.8918	1.01907e-06	5.26587e-06	-0.477005	5.88125	51.8222	6.07619e-13	3.95585e-12	0.090731	5.88125	2.102	0.147107	0.336232	-0.0664464	5.88125	0.927714	0.335458	0.454045	-0.157177	5.88125	2.8477	0.0915047	0.20708
AT1G10920	NB-ARC domain-containing disease resistance protein	17.7107	16.1685	15.889	9.35283	14.2233	11.0441	12.3959	13.253	15.2385	10.6359	11.4003	14.1626	-0.583524	3.77625	19.0949	1.24375e-05	5.36795e-05	-0.190868	3.77625	2.15011	0.14256	0.195361	-0.285544	3.77625	5.6857	0.0171037	0.0709569	0.107112	3.77625	0.563063	0.453029	0.569216	0.392656	3.77625	4.43959	0.0351147	0.101057
AT1G10930	DNA helicase (RECQl4A)	17.3196	17.6362	18.9677	18.0312	15.2012	14.3204	17.4318	16.7162	17.0012	12.2648	13.8636	15.1888	-0.195578	4.03138	4.22693	0.0397873	0.0738517	-0.310167	4.03138	10.3812	0.00127302	0.00270772	-0.0748007	4.03138	0.736261	0.390861	0.612474	-0.189389	4.03138	3.33479	0.0678292	0.12745	-0.114588	4.03138	0.715142	0.397742	0.574191
AT1G10940	Protein kinase superfamily protein	49.1989	51.4172	53.7461	47.5735	47.0703	50.1477	54.3049	51.5667	50.0654	50.3527	50.9288	46.7981	-0.0926185	5.6551	1.79298	0.180564	0.263057	-0.0753966	5.6551	1.16786	0.279841	0.351172	0.0157223	5.6551	0.0554476	0.813842	0.911164	0.0329441	5.6551	0.208863	0.64766	0.739507	0.0172219	5.6551	0.0307216	0.860863	0.921209
AT1G20450	Dehydrin family protein	65.4971	80.8187	78.8711	115.651	132.81	111.181	64.546	71.9916	81.8219	271.167	301.677	351.858	0.675589	7.12825	36.5608	1.47977e-09	1.11711e-08	2.07048	7.12825	320.054	1.40942e-71	9.12839e-70	-0.0448808	7.12825	0.16291	0.686491	0.83351	1.35001	7.12825	140.963	1.63927e-32	1.42638e-30	1.39489	7.12825	77.3683	1.41872e-18	1.04385e-16
AT1G10960	ferredoxin 1	176.608	198.78	212.897	200.007	185.125	196.469	195.696	186.06	211.264	195.853	174.957	189.861	-0.0200478	7.59878	0.0581588	0.80943	0.859963	-0.0805921	7.59878	0.947263	0.330417	0.403874	0.00801191	7.59878	0.00939152	0.922798	0.966706	-0.0525324	7.59878	0.398076	0.528084	0.638082	-0.0605443	7.59878	0.266246	0.605861	0.748093
AT1G10970	zinc transporter 4 precursor	5.71524	4.63985	5.11371	5.17103	4.97816	4.38594	4.2611	4.14497	3.83806	3.30574	3.60913	4.05378	-0.0873233	2.18252	0.387216	0.533766	0.62672	-0.162001	2.18252	1.09073	0.296308	0.36837	-0.337081	2.18252	6.50405	0.0107629	0.0495132	-0.411759	2.18252	6.4613	0.0110249	0.0278165	-0.0746773	2.18252	0.127176	0.721378	0.832101
AT1G10980	Lung seven transmembrane receptor family protein	0.130386	0.307745	0.182632	0.269793	0.266687	0.158528	0.145265	0.0818086	0.11372	0	0.0572878	0.256568	0.184158	-2.12913	0.111562	0.738372	0.803275	-0.695552	-2.12913	0.630199	0.427282	0.501008	-0.824004	-2.12913	2.19598	0.138371	0.322716	-1.70371	-2.12913	4.17456	0.0410352	0.0841518	-0.87971	-2.12913	0.721263	0.39573	0.572223
AT1G70290	trehalose-6-phosphatase synthase S8	82.4038	65.9522	47.7193	56.9263	72.8501	61.2447	133.329	130.921	98.9936	153.885	171.29	161.792	-0.05072	6.72624	0.116838	0.73249	0.798438	0.403823	6.72624	8.58726	0.00338524	0.00667804	0.89517	6.72624	34.5138	4.23248e-09	1.04574e-07	1.34971	6.72624	95.0067	1.89738e-22	8.72927e-21	0.454543	6.72624	5.0618	0.0244589	0.0768077
AT1G11000	Seven transmembrane MLO family protein	7.84488	9.23236	9.07944	6.11531	7.42279	6.71102	11.6454	10.6897	11.2299	5.74912	6.12979	8.51807	-0.366954	3.10494	8.16259	0.00427634	0.0105423	-0.790126	3.10494	33.1332	8.60564e-09	3.71254e-08	0.361851	3.10494	9.77698	0.00176711	0.0114971	-0.061321	3.10494	0.16898	0.68102	0.765928	-0.423172	3.10494	5.02607	0.0249684	0.0780492
AT1G11020	RING/FYVE/PHD zinc finger superfamily protein	15.0378	16.4052	15.8629	14.1192	14.49	15.8	13.6065	14.8074	16.0062	16.4808	16.0406	16.6769	-0.0931442	3.95245	1.14589	0.284412	0.380579	0.150313	3.95245	2.90555	0.0882751	0.128474	-0.0923692	3.95245	1.29092	0.255879	0.477295	0.151088	3.95245	2.61407	0.105919	0.183054	0.243458	3.95245	3.86343	0.0493494	0.130951
AT1G11060	WAPL (Wings apart-like protein regulation of heterochromatin) protein	18.7321	19.601	19.5939	15.8279	17.4236	18.7592	18.2065	20.4522	18.3374	21.5113	22.1704	18.6269	-0.157679	4.25929	3.25604	0.071161	0.121328	0.127996	4.25929	2.15143	0.142437	0.195206	-0.0233388	4.25929	0.0810469	0.775884	0.889181	0.262337	4.25929	8.06571	0.00451107	0.013003	0.285675	4.25929	5.35047	0.0207167	0.0674043
AT1G26945	basic helix-loop-helix (bHLH) DNA-binding superfamily protein	6.91045	8.47484	7.98365	4.58648	4.97816	5.49564	9.82959	10.1715	11.4573	12.5043	12.145	13.4955	-0.635988	3.17521	24.8924	6.06219e-07	3.25491e-06	0.280386	3.17521	6.28456	0.0121795	0.0217321	0.428998	3.17521	15.6369	7.67418e-05	0.000777637	1.34537	3.17521	107.657	3.19624e-25	1.78179e-23	0.916374	3.17521	29.1343	6.75306e-08	1.25254e-06
AT1G11080	serine carboxypeptidase-like 31	17.4282	12.2625	13.2539	28.1934	17.9125	36.0916	13.8728	11.4532	6.51049	22.7569	23.087	21.4491	0.973483	4.19903	21.7541	3.09927e-06	1.4768e-05	0.979347	4.19903	21.3293	3.86769e-06	1.20324e-05	-0.332329	4.19903	2.54111	0.110917	0.279076	-0.326465	4.19903	2.41998	0.119796	0.202166	0.00586349	4.19903	0.000400332	0.984037	0.992454
AT1G11100	SNF2 domain-containing protein / helicase domain-containing protein / zinc finger protein-related	0.478081	0.473455	0.417446	1.07917	0.533374	0.79264	0.314741	0.490852	0.255871	0.718639	1.08847	0.821018	0.803012	-0.622026	5.51857	0.0188156	0.0386371	1.28613	-0.622026	12.5543	0.000395295	0.000917967	-0.367712	-0.622026	1.08041	0.298606	0.523497	0.115409	-0.622026	0.109204	0.741053	0.814291	0.483121	-0.622026	0.946057	0.330725	0.508434
AT1G11112	unknown protein; FUNCTIONS IN: molecular_function unknown; INVOLVED IN: biological_process unknown; LOCATED IN: cellular_component unknown; Has 30201 Blast hits to 17322 proteins in 780 species: Archae - 12; Bacteria - 1396; Metazoa - 17338; Fungi - 3422; Plants - 5037; Viruses - 0; Other Eukaryotes - 2996 (source: NCBI BLink).	0.325965	0.355091	0.469626	0.584552	0.533374	0.528427	0.435795	0.436313	0.11372	0.383274	0.171863	0.256568	0.523751	-1.13344	1.71838	0.189902	0.27399	-0.369976	-1.13344	0.57652	0.44768	0.520866	-0.0909568	-1.13344	0.0522932	0.81912	0.913924	-0.984684	-1.13344	4.16739	0.0412092	0.084422	-0.893727	-1.13344	2.02025	0.155214	0.303349
AT1G11120	unknown protein; BEST Arabidopsis thaliana protein match is: unknown protein (TAIR:AT1G09812.1); Has 270 Blast hits to 255 proteins in 62 species: Archae - 0; Bacteria - 2; Metazoa - 93; Fungi - 14; Plants - 126; Viruses - 0; Other Eukaryotes - 35 (source: NCBI BLink).	2.15137	2.0832	2.60904	2.56303	2.62242	2.06087	1.59791	2.01795	2.18912	2.0601	2.11965	2.82225	0.0932056	1.19555	0.219774	0.639212	0.719936	0.276838	1.19555	1.74239	0.186836	0.247266	-0.239391	1.19555	1.61141	0.204294	0.415459	-0.0557585	1.19555	0.0653324	0.798258	0.858762	0.183632	1.19555	0.405276	0.524377	0.685973
AT1G11125	unknown protein; BEST Arabidopsis thaliana protein match is: unknown protein (TAIR:AT1G61170.1).	0.499812	0.686509	0.339175	1.75366	1.20009	1.84949	0.460006	0.409043	0.426452	0.862367	1.26033	1.23153	1.63057	-0.138866	30.1676	3.96266e-08	2.50331e-07	1.3522	-0.138866	16.5512	4.73539e-05	0.00012651	-0.240082	-0.138866	0.525251	0.46861	0.679628	-0.518455	-0.138866	3.00623	0.0829451	0.150306	-0.278373	-0.138866	0.380724	0.537216	0.696013
AT1G65790	receptor kinase 1	1.41251	0.804873	1.09579	0.944276	1.55568	1.16254	0.653692	0.627199	1.16563	2.49128	2.69253	4.46429	0.142751	0.591218	0.197664	0.656613	0.735232	1.98174	0.591218	37.4852	9.21101e-10	4.38487e-09	-0.493855	0.591218	2.35864	0.124591	0.301257	1.34514	0.591218	17.6449	2.66223e-05	0.000143726	1.83899	0.591218	16.3878	5.16159e-05	0.000468688
AT1G11160	Transducin/WD40 repeat-like superfamily protein	1.67328	1.44404	1.87851	2.15834	1.60012	1.84949	1.13791	1.00897	1.44994	1.29355	1.03118	1.74466	0.169002	0.660358	0.558062	0.455042	0.5534	0.188998	0.660358	0.545316	0.460238	0.532967	-0.473961	0.660358	4.61924	0.0316152	0.113879	-0.453965	0.660358	3.08314	0.0791078	0.14457	0.019996	0.660358	0.00349846	0.952834	0.974471
AT1G11170	Protein of unknown function (DUF707)	1.23867	1.68076	1.40888	1.48386	1.46678	1.42675	1.25896	1.17259	0.909763	0.622821	1.26033	1.33415	0.0195276	0.436065	0.00643199	0.936078	0.953933	-0.0275173	0.436065	0.00967789	0.921634	0.938946	-0.363753	0.436065	2.49205	0.114422	0.284499	-0.410798	0.436065	2.01466	0.155786	0.249679	-0.0470449	0.436065	0.0160935	0.899051	0.943976
AT1G11180	Secretory carrier membrane protein (SCAMP) family protein	13.0386	12.8306	15.1846	9.17297	8.53399	10.4629	11.0643	10.7169	12.1965	12.0252	12.145	10.7759	-0.546052	3.54591	26.0586	3.31215e-07	1.85384e-06	0.040884	3.54591	0.14469	0.703663	0.758546	-0.271895	3.54591	7.65523	0.00566081	0.0297427	0.315041	3.54591	7.39659	0.00653476	0.0178539	0.586936	3.54591	14.9291	0.000111628	0.000914077
AT1G11190	bifunctional nuclease i	1.52117	1.0416	1.25234	2.11338	1.55568	2.16655	1.59791	1.52709	0.938194	2.10801	2.29151	1.89861	0.602106	0.755346	6.14189	0.0132016	0.0284212	0.598714	0.755346	5.87142	0.0153886	0.0269325	0.115999	0.755346	0.239233	0.624761	0.793693	0.112607	0.755346	0.20113	0.65381	0.744306	-0.00339245	0.755346	0.000103601	0.991879	0.996432
AT1G11200	Protein of unknown function (DUF300)	13.0386	11.7653	12.8365	8.81324	10.4453	10.1458	12.2507	11.6168	11.9406	8.38413	8.82232	9.18514	-0.357708	3.46113	14.1313	0.000170487	0.000589182	-0.441751	3.46113	19.5462	9.81976e-06	2.87777e-05	-0.0715464	3.46113	0.698453	0.403304	0.622932	-0.15559	3.46113	2.03349	0.153867	0.247257	-0.0840435	3.46113	0.367112	0.544583	0.702033
AT3G10930	unknown protein; FUNCTIONS IN: molecular_function unknown; INVOLVED IN: biological_process unknown; LOCATED IN: mitochondrion; EXPRESSED IN: 18 plant structures; EXPRESSED DURING: 9 growth stages; Has 1 Blast hits to 1 proteins in 1 species: Archae - 0; Bacteria - 0; Metazoa - 0; Fungi - 0; Plants - 1; Viruses - 0; Other Eukaryotes - 0 (source: NCBI BLink).	0.934432	2.79338	0.626169	93.0786	107.964	98.4988	1.5737	4.82671	2.78615	113.593	124.544	121.305	6.71093	6.04699	675.988	4.98188e-149	9.97023e-147	5.42901	6.04699	496.683	5.00937e-110	5.56958e-108	1.54477	6.04699	33.0524	8.97102e-09	2.05891e-07	0.262858	6.04699	2.86455	0.090551	0.161242	-1.28191	6.04699	17.0105	3.71739e-05	0.000354267
AT1G80160	Lactoylglutathione lyase / glyoxalase I family protein	0.782315	0.497127	0.286994	1.84359	1.33344	1.16254	1.50107	0.845356	0.540172	7.80922	2.11965	3.54064	1.45376	0.56622	10.9659	0.000928028	0.00271688	1.9945	0.56622	20.0717	7.45904e-06	2.22803e-05	0.803705	0.56622	3.32477	0.0682435	0.198945	1.34445	0.56622	9.5778	0.00196944	0.0063582	0.540741	0.56622	0.749016	0.386788	0.563096
AT1G11240	CONTAINS InterPro DOMAIN/s: Nucleolar protein 12 (InterPro:IPR019186); Has 2484 Blast hits to 1934 proteins in 262 species: Archae - 0; Bacteria - 90; Metazoa - 921; Fungi - 378; Plants - 144; Viruses - 18; Other Eukaryotes - 933 (source: NCBI BLink).	30.9449	31.2717	29.5865	38.9851	41.1143	40.1605	32.1762	26.9968	29.1693	44.5077	44.5699	43.3087	0.389067	5.16134	27.8054	1.34149e-07	7.92887e-07	0.589129	5.16134	60.9788	5.76927e-15	4.44934e-14	-0.0615499	5.16134	0.704182	0.401382	0.621113	0.138513	5.16134	3.35901	0.0668384	0.125883	0.200062	5.16134	3.60843	0.0574874	0.146952
AT2G43050	Plant invertase/pectin methylesterase inhibitor superfamily	0.89097	0.804873	0.573988	0.584552	0.888957	0.79264	1.01685	1.09078	0.881333	2.92247	1.71863	1.4881	-0.0136553	0.144257	0.00178928	0.96626	0.976557	0.943148	0.144257	10.5856	0.00113969	0.00244596	0.387367	0.144257	1.87531	0.170868	0.370815	1.34417	0.144257	17.1857	3.38984e-05	0.000177733	0.956803	0.144257	4.88392	0.0271079	0.083118
AT1G11270	F-box and associated interaction domains-containing protein	4.99812	4.71087	4.48754	4.49655	4.66703	4.22742	4.019	3.73593	4.09394	3.64111	3.89557	4.66954	-0.0836066	2.13183	0.376319	0.53958	0.631941	0.0417628	2.13183	0.0815837	0.775163	0.81964	-0.262605	2.13183	4.32719	0.0375081	0.128978	-0.137236	2.13183	0.785683	0.375409	0.493501	0.125369	2.13183	0.393097	0.530676	0.690759
AT1G11280	S-locus lectin protein kinase family protein	28.0981	30.8456	32.6651	32.3302	30.9802	33.4494	30.772	36.8684	34.4857	31.189	32.0239	30.1211	0.0791471	5.00262	0.905351	0.341351	0.440086	-0.132451	5.00262	2.46163	0.116658	0.164136	0.160008	5.00262	3.93137	0.0473933	0.152941	-0.0515895	5.00262	0.353187	0.552315	0.660027	-0.211598	5.00262	3.18731	0.0742121	0.177042
AT1G11290	Pentatricopeptide repeat (PPR) superfamily protein	9.01835	8.73524	9.75779	6.87972	6.62273	6.76387	8.76432	9.62615	10.2348	5.12629	6.30165	6.61946	-0.439595	3.0185	14.0746	0.000175702	0.000605228	-0.66765	3.0185	29.9488	4.43596e-08	1.76284e-07	0.056346	3.0185	0.289746	0.590383	0.771295	-0.171709	3.0185	1.63331	0.201245	0.305254	-0.228055	3.0185	1.79268	0.1806	0.336836
AT1G11300	protein serine/threonine kinases;protein kinases;ATP binding;sugar binding;kinases;carbohydrate binding	2.54252	2.43829	2.55685	2.29324	2.08905	3.32909	2.2274	3.05419	2.70086	2.97038	2.63524	2.41174	-0.0247971	1.40415	0.0154501	0.901079	0.93008	0.0131291	1.40415	0.00451179	0.946446	0.958953	0.0785425	1.40415	0.196705	0.657394	0.813782	0.116469	1.40415	0.290424	0.589949	0.6916	0.0379262	1.40415	0.018438	0.89199	0.939943
AT3G46090	C2H2 and C2HC zinc fingers superfamily protein	0.282503	0.568145	0.234813	38.5804	38.403	33.608	1.08949	0.845356	0.852903	43.1184	38.3828	44.2324	6.82579	4.24943	1729.8	0	0	5.48001	4.24943	1764.94	0	0	1.53047	4.24943	30.7163	2.9864e-08	6.29125e-07	0.184694	4.24943	4.36761	0.0366282	0.0765498	-1.34578	4.24943	21.2219	4.09071e-06	4.96166e-05
AT1G11320	unknown protein; FUNCTIONS IN: molecular_function unknown; INVOLVED IN: biological_process unknown; LOCATED IN: mitochondrion, plastid; EXPRESSED IN: 7 plant structures; EXPRESSED DURING: C globular stage, F mature embryo stage, petal differentiation and expansion stage, E expanded cotyledon stage, D bilateral stage; Has 46 Blast hits to 46 proteins in 14 species: Archae - 0; Bacteria - 2; Metazo…	4.25927	4.40313	4.98326	4.00193	3.51138	3.69899	4.55163	4.52674	5.5723	3.1141	2.46337	3.95115	-0.280428	2.08256	2.96598	0.0850328	0.140688	-0.625904	2.08256	13.1833	0.00028245	0.000670782	0.102507	2.08256	0.484219	0.486518	0.694089	-0.242968	2.08256	1.68211	0.194644	0.297431	-0.345476	2.08256	2.1012	0.147184	0.291932
AT1G11330	S-locus lectin protein kinase family protein	21.9048	23.4123	22.6986	18.9305	16.6235	15.3244	20.4097	25.3061	26.8949	11.4024	14.2647	19.6531	-0.416867	4.34665	11.1124	0.000857519	0.00253008	-0.774088	4.34665	29.1223	6.79489e-08	2.64719e-07	0.10618	4.34665	0.757988	0.383959	0.606916	-0.251041	4.34665	2.98797	0.0838851	0.151625	-0.357221	4.34665	3.5499	0.0595491	0.150722
AT4G26200	1-amino-cyclopropane-1-carboxylate synthase 7	0.282503	0.331418	0.600078	1.88855	1.82236	1.79665	0.968433	0.899895	1.53523	3.20992	3.03625	2.51437	2.28021	0.611513	57.6135	3.1903e-14	3.88367e-13	1.42252	0.611513	32.7159	1.0666e-08	4.5572e-08	1.52573	0.611513	24.7832	6.41528e-07	1.03623e-05	0.66804	0.611513	7.51599	0.00611536	0.0168879	-0.857692	0.611513	4.74233	0.0294292	0.0885571
AT1G11350	S-domain-1 13	70.8212	72.4859	64.3649	33.6342	35.2027	36.3558	60.5513	67.6557	73.2644	28.506	36.4923	32.7894	-0.982071	5.7064	116.591	3.52812e-27	9.09901e-26	-1.03763	5.7064	121.596	2.83007e-28	4.99896e-27	-0.044539	5.7064	0.263366	0.607817	0.782815	-0.100094	5.7064	1.06632	0.301779	0.419177	-0.0555549	5.7064	0.182385	0.669332	0.795117
AT3G54890	photosystem I light harvesting complex gene 1	742.591	907.139	1147.27	3220.57	3410.49	3686.25	2045.6	2240.25	2446.72	9013.18	8197.82	8959.42	1.92171	11.9863	238.621	7.86087e-54	4.33387e-52	1.95872	11.9863	319.057	2.32408e-71	1.47656e-69	1.30587	11.9863	116.287	4.11161e-27	6.63594e-25	1.34288	11.9863	155.47	1.10511e-35	1.17019e-33	0.0370134	11.9863	0.0553969	0.813925	0.89221
AT2G34500	cytochrome P450, family 710, subfamily A, polypeptide 1	0.347695	0.331418	0.208723	0.40469	0.755614	0.369899	0.702114	0.354504	0.426452	1.10191	1.14576	1.69335	0.779639	-0.573506	3.41242	0.0647073	0.111926	1.38884	-0.573506	15.4735	8.36719e-05	0.000215373	0.733459	-0.573506	3.61016	0.0574275	0.176003	1.34266	-0.573506	12.315	0.000449339	0.00174954	0.609198	-0.573506	1.20915	0.2715	0.444934
AT1G11390	Protein kinase superfamily protein	16.1026	17.3995	17.1153	13.1749	10.5786	13.1578	18.5213	19.0614	17.6267	12.5522	13.1189	12.3666	-0.438179	3.95371	22.9426	1.66908e-06	8.34874e-06	-0.538945	3.95371	35.883	2.09524e-09	9.62406e-09	0.126422	3.95371	2.52849	0.111807	0.280554	0.0256554	3.95371	0.0638694	0.800482	0.860506	-0.100766	3.95371	0.610665	0.434537	0.608266
AT1G11400	partner of Y14-MAGO	29.4672	26.9396	25.9599	43.3018	40.1809	45.5504	34.9362	33.4052	30.4771	59.7429	46.8041	48.9019	0.645774	5.23123	50.8575	9.93225e-13	1.06696e-11	0.616384	5.23123	43.4345	4.38387e-11	2.39189e-10	0.262549	5.23123	8.66559	0.00324276	0.0188108	0.233158	5.23123	6.06822	0.0137636	0.0336121	-0.0293907	5.23123	0.0510713	0.821209	0.897306
AT5G60850	OBF binding protein 4	32.8138	29.2358	35.796	27.339	30.0468	28.218	45.3227	42.2951	36.0778	76.5591	73.3856	66.6564	-0.192004	5.43841	4.00807	0.045283	0.0824762	0.793923	5.43841	70.6204	4.33007e-17	3.92471e-16	0.353088	5.43841	14.1647	0.000167484	0.00154606	1.33902	5.43841	191.895	1.22684e-43	2.06325e-41	0.985928	5.43841	53.7921	2.22864e-13	8.97418e-12
AT1G09350	galactinol synthase 3	0.391157	0.355091	0.469626	4.36166	3.64473	3.75183	1.16212	1.19986	1.64895	15.1393	8.65045	8.92858	3.26778	1.69387	152.755	4.33364e-35	1.49019e-33	2.89168	1.69387	162.428	3.33534e-37	8.74838e-36	1.71222	1.69387	37.1318	1.10406e-09	3.0268e-08	1.33612	1.69387	38.5569	5.31813e-10	6.85771e-09	-0.376099	1.69387	1.13393	0.286938	0.461355
AT1G11430	plastid developmental protein DAG, putative	127.604	131.076	130.06	116.73	116.453	114.14	128.075	125.276	128.987	103.676	93.9519	106.835	-0.162336	6.89309	5.77256	0.0162783	0.0341308	-0.327884	6.89309	23.0795	1.55441e-06	5.10226e-06	-0.0239083	6.89309	0.12917	0.719294	0.855483	-0.189456	6.89309	7.48835	0.00620995	0.0171184	-0.165548	6.89309	2.97333	0.0846473	0.195212
AT1G11440	BEST Arabidopsis thaliana protein match is: glycine-rich protein (TAIR:AT3G29075.1); Has 19337 Blast hits to 8589 proteins in 488 species: Archae - 26; Bacteria - 641; Metazoa - 7852; Fungi - 2167; Plants - 955; Viruses - 616; Other Eukaryotes - 7080 (source: NCBI BLink).	12.2563	11.86	11.4798	12.5454	11.512	12.5766	11.3791	9.13529	8.89862	9.7735	12.546	11.5969	0.0395936	3.50031	0.13343	0.714902	0.784482	0.227058	3.50031	3.79774	0.0513217	0.0792272	-0.302215	3.50031	7.79097	0.00525081	0.027948	-0.114751	3.50031	0.970682	0.32451	0.442429	0.187465	3.50031	1.38983	0.238434	0.406975
AT1G22490	basic helix-loop-helix (bHLH) DNA-binding superfamily protein	1.2604	1.13629	1.25234	1.79862	0.933405	0.475584	0.653692	0.59993	0.653892	1.77264	3.20812	2.30911	-0.348666	0.400345	1.06842	0.301302	0.398201	1.91478	0.400345	40.4009	2.06847e-10	1.05442e-09	-0.930803	0.400345	9.75986	0.00178363	0.0115908	1.33265	0.400345	15.5264	8.13628e-05	0.000386406	2.26345	0.400345	25.2156	5.12663e-07	7.79038e-06
AT1G11460	nodulin MtN21 /EamA-like transporter family protein	0.0869239	0.0710182	0.0521807	0.179862	0	0.105685	0.145265	0.136348	0.170581	0.0479093	0	0	0.406146	-2.68382	0.27435	0.600428	0.6872	-2.85063	-2.68382	7.70105	0.00551887	0.0104771	1.04079	-2.68382	2.86533	0.0905071	0.243	-2.21599	-2.68382	3.37477	0.0662016	0.124897	-3.25678	-2.68382	5.84759	0.0155984	0.0540931
AT1G33720	cytochrome P450, family 76, subfamily C, polypeptide 6	2.7381	3.3852	3.39175	4.31669	4.48924	4.06889	5.52007	6.05384	5.20271	9.96513	10.9993	11.5456	0.443175	2.53699	8.90835	0.0028387	0.00733327	0.952177	2.53699	57.425	3.51123e-14	2.54879e-13	0.822374	2.53699	38.7244	4.88064e-10	1.41355e-08	1.33138	2.53699	90.8895	1.51923e-21	6.36074e-20	0.509002	2.53699	6.89513	0.00864309	0.0342783
AT5G03230	Protein of unknown function, DUF584	7.54065	5.87084	5.50507	7.64414	7.60059	7.50366	10.1685	8.07178	7.70456	17.8702	19.1914	20.2176	0.30233	3.34614	4.84984	0.0276487	0.0539048	1.16625	3.34614	86.2328	1.59955e-20	1.84826e-19	0.466864	3.34614	12.4804	0.000411245	0.00335791	1.33079	3.34614	105.581	9.11132e-25	4.8886e-23	0.863922	3.34614	21.7717	3.07091e-06	3.83634e-05
AT1G11490	zinc finger (C2H2 type) family protein	0.0869239	0.236727	0.286994	0.269793	0.177791	0.634112	0.0968433	0.109078	0.227441	0.0958186	0.114576	0.256568	0.71058	-1.9094	1.43404	0.231106	0.321211	0.123372	-1.9094	0.0306216	0.861087	0.89096	-0.480061	-1.9094	0.646683	0.421301	0.639428	-1.06727	-1.9094	2.40099	0.121259	0.204237	-0.587207	-1.9094	0.401923	0.526098	0.687258
AT1G11500	Protein of unknown function (DUF1218)	0.0869239	0.165709	0.208723	0.494621	0.266687	0.739798	0.121054	0.0818086	0.0852903	0.239546	0.343727	0.359196	1.67552	-1.71799	11.7741	0.000600592	0.00183731	1.64416	-1.71799	7.70121	0.00551837	0.0104771	-0.617609	-1.71799	1.11217	0.29161	0.51632	-0.64897	-1.71799	1.69208	0.193327	0.295935	-0.0313603	-1.71799	0.000467071	0.982758	0.991699
AT1G11520	pliceosome associated protein-related	0.130386	0.189382	0.156542	0.089931	0.0888957	0.105685	0.121054	0.109078	0.142151	0	0.171863	0.102627	-0.721378	-2.40926	1.20577	0.272171	0.367318	-0.493051	-2.40926	0.451725	0.501517	0.572129	-0.343276	-2.40926	0.423832	0.515031	0.716881	-0.114948	-2.40926	0.0179784	0.893337	0.926771	0.228328	-2.40926	0.0490393	0.824743	0.899536
AT1G11530	C-terminal cysteine residue is changed to a serine 1	29.3368	30.3721	29.4038	21.2237	24.0463	21.6127	26.1961	25.5788	28.9134	25.8231	17.8738	20.0636	-0.413045	4.66574	20.1891	7.01528e-06	3.14017e-05	-0.413368	4.66574	16.7488	4.26692e-05	0.000114669	-0.143778	4.66574	2.69254	0.100819	0.261902	-0.144101	4.66574	1.89322	0.16884	0.266419	-0.000323586	4.66574	5.84651e-06	0.998071	0.999876
AT1G11540	Sulfite exporter TauE/SafE family protein	0.0869239	0.0946909	0.208723	0.179862	0.133344	0.158528	0	0.0272695	0.170581	0.383274	0.171863	0.0513137	0.287556	-2.38177	0.16383	0.685654	0.759885	2.42327	-2.38177	6.94243	0.00841748	0.015465	-1.79944	-2.38177	4.12184	0.042333	0.141061	0.336273	-2.38177	0.201117	0.65382	0.744306	2.13572	-2.38177	3.37671	0.066124	0.162652
AT5G45840	Leucine-rich repeat protein kinase family protein	2.67291	2.81705	2.73949	2.33821	2.00015	2.58929	3.05056	1.85433	2.38813	4.93466	6.35894	6.10632	-0.253636	1.71393	1.6275	0.202049	0.288191	1.26481	1.71393	45.0845	1.88716e-11	1.06388e-10	-0.189281	1.71393	1.02454	0.311444	0.536443	1.32917	1.71393	45.0822	1.88934e-11	3.02975e-10	1.51845	1.71393	30.962	2.63136e-08	5.22434e-07
AT1G11570	NTF2-like	0.45635	0.331418	0.313084	1.07917	0.62227	0.317056	0.435795	0.272695	0.341161	0.239546	0.343727	0.307882	0.784141	-1.09921	3.51008	0.0609967	0.106567	-0.253007	-1.09921	0.271559	0.602288	0.666201	-0.0686149	-1.09921	0.0289211	0.864961	0.938288	-1.10576	-1.09921	5.08853	0.0240846	0.0540606	-1.03715	-1.09921	2.63668	0.104422	0.228432
AT1G11572	Plant thionin family protein	0	0	0	0.359724	0.533374	0.264213	0	0	0.0284301	0.143728	0.229151	0.0513137	6.56901	-2.51647	43.7122	3.80402e-11	3.48401e-10	3.45797	-2.51647	10.7887	0.0010212	0.0022099	1.64787	-2.51647	1.48969	0.222264	0.436652	-1.46317	-2.51647	5.40733	0.0200523	0.0462283	-3.11104	-2.51647	2.70202	0.100221	0.221261
AT1G77210	sugar transporter 14	25.9033	24.0041	20.2722	10.387	14.5789	12.5766	25.4214	26.915	22.4598	33.0095	34.4299	25.9647	-0.896433	4.53703	48.1315	3.9857e-12	4.04492e-11	0.33696	4.53703	7.50054	0.00616803	0.011618	0.0911553	4.53703	0.587477	0.443396	0.658872	1.32455	4.53703	98.8057	2.78532e-23	1.36624e-21	1.23339	4.53703	47.8409	4.62238e-12	1.60883e-10
AT1G11600	cytochrome P450, family 77, subfamily B, polypeptide 1	6.67141	6.88876	8.32282	7.01462	6.08936	6.07691	5.8106	6.73558	5.45858	4.6472	4.86946	6.87603	-0.186126	2.67594	1.58155	0.208537	0.29557	-0.189232	2.67594	1.35436	0.244517	0.312565	-0.278827	2.67594	3.90747	0.0480719	0.154598	-0.281932	2.67594	2.78862	0.0949357	0.167603	-0.00310563	2.67594	0.00020251	0.988646	0.994912
AT1G11630	Tetratricopeptide repeat (TPR)-like superfamily protein	9.36605	10.5107	9.70561	7.32938	7.3339	7.13376	9.00642	9.54434	10.178	7.04267	6.18708	6.10632	-0.439026	3.09149	16.3524	5.25898e-05	0.000200282	-0.565607	3.09149	24.6007	7.05275e-07	2.41648e-06	-0.0436145	3.09149	0.203425	0.651971	0.810803	-0.170195	3.09149	1.83438	0.175611	0.274794	-0.126581	3.09149	0.637086	0.424768	0.599371
AT2G37770	NAD(P)-linked oxidoreductase superfamily protein	2.60772	1.39669	2.11332	1.84359	5.64488	1.1097	1.69476	0.845356	1.81953	3.88065	5.21319	5.08005	-0.113036	1.32981	0.0897573	0.764486	0.824646	1.68326	1.32981	23.8563	1.03803e-06	3.48267e-06	-0.47571	1.32981	1.95853	0.16167	0.358744	1.32059	1.32981	11.825	0.00058442	0.00220222	1.7963	1.32981	12.3248	0.00044699	0.00299385
AT1G11660	heat shock protein 70 (Hsp 70) family protein	36.7036	34.6095	34.2305	36.9617	35.425	36.6728	35.4688	36.6503	33.9171	41.1541	41.9346	42.2824	0.0462899	5.2134	0.466117	0.494779	0.590636	0.241134	5.2134	12.5903	0.000387763	0.000901942	0.00628493	5.2134	0.00937311	0.922873	0.966735	0.20113	5.2134	8.10246	0.00442052	0.0127788	0.194845	5.2134	4.12371	0.0422862	0.116166
AT1G11670	MATE efflux family protein	6.99737	9.51644	8.14019	4.00193	4.267	4.3331	7.3843	9.02622	8.81333	3.25783	2.52066	3.43801	-0.965269	2.65789	38.7103	4.91597e-10	3.9783e-09	-1.44243	2.65789	76.4124	2.30204e-18	2.27475e-17	0.034553	2.65789	0.0633261	0.801314	0.903476	-0.442611	2.65789	5.80347	0.0159946	0.0381437	-0.477164	2.65789	4.32467	0.0375637	0.10616
AT1G11680	CYTOCHROME P450 51G1	82.9906	83.8251	81.0106	69.157	72.2722	73.9269	86.8442	88.3806	87.9059	84.3683	80.0883	79.0743	-0.203186	6.33985	9.88241	0.00166866	0.004591	-0.111204	6.33985	2.9625	0.0852158	0.124667	0.0862684	6.33985	1.8936	0.168796	0.368546	0.178251	6.33985	7.18268	0.00736106	0.0197238	0.0919822	6.33985	1.01301	0.314183	0.491229
AT5G54270	light-harvesting chlorophyll B-binding protein 3	652.103	834.014	1229.74	4858.66	5557.05	5941.16	2666.1	2925.26	3233.33	14302.6	12978.3	13479.1	2.70692	12.5912	296.396	2.00894e-66	1.38161e-64	2.20754	12.5912	289.286	7.11418e-65	3.848e-63	1.81664	12.5912	146.368	1.07883e-33	2.42591e-31	1.31726	12.5912	108.813	1.78339e-25	1.00822e-23	-0.499374	12.5912	7.05401	0.00790878	0.0318853
AT1G11710	Pentatricopeptide repeat (PPR) superfamily protein	3.84638	3.71662	3.93964	3.82207	2.71132	2.21939	3.68004	3.7632	4.26452	1.91637	1.66135	2.56568	-0.447404	1.73401	5.66589	0.017298	0.0359429	-0.921971	1.73401	22.5133	2.08692e-06	6.71472e-06	0.0240362	1.73401	0.0222817	0.88134	0.945853	-0.450531	1.73401	4.18065	0.040888	0.0839273	-0.474567	1.73401	3.0219	0.0821474	0.19092
AT4G25580	CAP160 protein	0.325965	0.2604	0.547897	0.944276	0.488927	1.37391	0.338951	0.763547	0.653892	4.21602	2.06236	1.4881	1.29481	-0.0448451	8.02717	0.00460807	0.0112657	1.98408	-0.0448451	20.5588	5.78273e-06	1.75454e-05	0.627453	-0.0448451	1.93935	0.163739	0.36149	1.31672	-0.0448451	8.95676	0.00276445	0.00852596	0.689266	-0.0448451	1.17451	0.278476	0.451375
AT3G21870	cyclin p2;1	20.2533	23.3176	23.377	23.7418	29.0245	29.1692	30.5783	31.5509	33.3201	71.0016	61.0688	73.122	0.304827	5.20413	9.98835	0.00157534	0.00436665	1.10827	5.20413	147.743	5.39929e-34	1.25355e-32	0.512209	5.20413	31.36	2.14357e-08	4.63775e-07	1.31565	5.20413	185.563	2.95675e-42	4.41593e-40	0.803441	5.20413	36.8104	1.30196e-09	3.22077e-08
AT5G60860	RAB GTPase homolog A1F	6.69314	6.58102	6.70522	10.477	11.8231	11.1498	7.45693	9.4898	8.04572	29.0809	26.5815	27.4015	0.743361	3.68419	51.205	8.32062e-13	8.99139e-12	1.75622	3.68419	328.008	2.60964e-73	1.77642e-71	0.300105	3.68419	8.56383	0.00342908	0.0197088	1.31296	3.68419	182.846	1.15876e-41	1.68045e-39	1.01286	3.68419	51.165	8.49197e-13	3.22018e-11
AT1G11750	CLP protease proteolytic subunit 6	105.504	119.429	112.476	122.396	130.188	130.152	114.178	114.832	122.761	139.416	133.824	135.673	0.181842	6.94595	6.58454	0.0102868	0.0228643	0.217483	6.94595	9.38328	0.00218973	0.00446992	0.0601316	6.94595	0.735059	0.391248	0.612728	0.0957725	6.94595	1.78537	0.181491	0.281826	0.0356409	6.94595	0.126322	0.722276	0.832884
AT1G11755	Undecaprenyl pyrophosphate synthetase family protein	18.3844	16.926	17.037	16.1426	18.6681	16.8568	14.9381	15.5709	16.9728	16.1933	13.2908	16.1638	-0.0188305	4.05033	0.0430926	0.835551	0.879866	-0.044021	4.05033	0.213113	0.644338	0.70523	-0.142966	4.05033	2.72644	0.0986988	0.258339	-0.168157	4.05033	2.87826	0.0897831	0.160159	-0.0251905	4.05033	0.0366236	0.848233	0.913363
AT1G11760	MED32; Has 41 Blast hits to 40 proteins in 14 species: Archae - 0; Bacteria - 0; Metazoa - 0; Fungi - 0; Plants - 41; Viruses - 0; Other Eukaryotes - 0 (source: NCBI BLink).	7.71449	6.93611	6.70522	6.78979	6.80052	5.49564	7.21482	6.76285	7.02224	7.37803	6.0725	6.10632	-0.158197	2.77894	1.59902	0.206042	0.292635	-0.0987509	2.77894	0.595384	0.440345	0.513796	-0.025779	2.77894	0.0502803	0.822576	0.91584	0.0336674	2.77894	0.0600031	0.806491	0.865007	0.0594464	2.77894	0.110063	0.740073	0.844609
AT4G34250	3-ketoacyl-CoA synthase 16	8.30123	6.36796	6.96613	5.80055	6.35605	5.12574	12.8559	11.7532	11.4858	13.6542	15.0094	14.4191	-0.303102	3.30185	5.65225	0.017433	0.0361952	0.252332	3.30185	5.32121	0.0210674	0.0356582	0.754849	3.30185	46.3948	9.66729e-12	3.5828e-10	1.31028	3.30185	109.136	1.51536e-25	8.64012e-24	0.555434	3.30185	10.9351	0.000943573	0.00555077
AT1G11785	unknown protein; FUNCTIONS IN: molecular_function unknown; INVOLVED IN: biological_process unknown; LOCATED IN: cellular_component unknown; Has 2 Blast hits to 2 proteins in 1 species: Archae - 0; Bacteria - 0; Metazoa - 0; Fungi - 0; Plants - 2; Viruses - 0; Other Eukaryotes - 0 (source: NCBI BLink).	0.651929	0.426109	0.182632	0.089931	0.222239	0.0528427	0.266319	0.0272695	0.0852903	0.0958186	0	0.0513137	-1.73456	-1.89489	5.96039	0.0146308	0.0310835	-0.989666	-1.89489	0.996323	0.318202	0.391382	-1.95433	-1.89489	7.84563	0.00509436	0.0272676	-1.20944	-1.89489	1.42725	0.232213	0.342215	0.744893	-1.89489	0.292668	0.588516	0.734699
AT1G11790	arogenate dehydratase 1	21.079	23.578	24.7337	17.8063	19.0237	16.117	21.6445	20.2613	23.398	13.9416	16.3843	17.1388	-0.386251	4.31784	16.5045	4.85346e-05	0.000186327	-0.462214	4.31784	22.2679	2.37132e-06	7.59316e-06	-0.0867071	4.31784	0.93318	0.334038	0.558955	-0.16267	4.31784	2.49058	0.11453	0.195054	-0.0759627	4.31784	0.308898	0.578357	0.726641
AT1G11800	endonuclease/exonuclease/phosphatase family protein	6.75833	7.07814	7.69666	4.67641	4.48924	4.59731	7.09377	6.49015	6.65265	4.55138	4.6976	4.20772	-0.643098	2.57582	26.5465	2.57266e-07	1.46477e-06	-0.591053	2.57582	20.7025	5.36461e-06	1.63587e-05	-0.0856835	2.57582	0.635531	0.425334	0.642916	-0.0336386	2.57582	0.0521968	0.819284	0.873679	0.0520449	2.57582	0.0814086	0.775398	0.867698
AT2G31380	salt tolerance homologue	58.0434	80.2505	135.226	149.106	160.901	154.406	199.933	232.036	256.752	144.447	134.684	127.258	0.946433	7.30385	32.9829	9.29733e-09	6.35911e-08	-0.760896	7.30385	30.1628	3.97257e-08	1.58625e-07	1.51484	7.30385	80.6303	2.72159e-19	2.29819e-17	-0.192488	7.30385	1.93659	0.164039	0.260569	-1.70733	7.30385	62.7342	2.36566e-15	1.18955e-13
AT2G26710	Cytochrome P450 superfamily protein	7.80142	7.40956	4.09619	4.72138	4.44479	4.59731	9.27274	10.417	7.76142	12.0252	13.0616	9.0312	-0.59467	3.01621	9.432	0.00213231	0.00569365	0.312992	3.01621	3.20136	0.073577	0.109455	0.401354	3.01621	4.89026	0.0270087	0.100882	1.30902	3.01621	47.843	4.61748e-12	8.0707e-11	0.907662	3.01621	12.0888	0.00050727	0.00334387
AT1G28370	ERF domain protein 11	0.760584	2.84073	0.887072	75.4521	68.3608	83.0159	0.726325	3.54504	2.89987	62.1384	78.1405	78.8178	6.25191	5.35856	340.595	4.73469e-76	4.01505e-74	4.69937	5.35856	252.992	5.78217e-57	2.61807e-55	1.50247	5.35856	23.2578	1.41673e-06	2.1302e-05	-0.0500577	5.35856	0.0496466	0.823679	0.876917	-1.55253	5.35856	16.401	5.12594e-05	0.000466722
AT1G11860	Glycine cleavage T-protein family	1259.7	1425.29	1382.27	1013.34	1054.66	1085.18	1185	1204.41	1241.68	1245.31	1131.61	1215	-0.36726	10.2334	26.2803	2.95282e-07	1.66277e-06	-0.0155912	10.2334	0.0474702	0.827525	0.86297	-0.163642	10.2334	5.245	0.0220099	0.0859312	0.188027	10.2334	6.87781	0.00872723	0.0228192	0.351669	10.2334	12.0704	0.0005123	0.00336705
AT1G11870	Seryl-tRNA synthetase	49.5466	50.3756	52.0764	51.4406	47.2036	50.6761	56.3144	58.1387	60.2434	52.317	48.6946	50.4926	-0.0257627	5.71275	0.147121	0.701302	0.773287	-0.204196	5.71275	9.15576	0.00247936	0.00501055	0.200735	5.71275	9.66061	0.00188261	0.0121108	0.0223009	5.71275	0.101511	0.750024	0.821216	-0.178434	5.71275	3.51083	0.0609688	0.15322
AT1G11880	transferases, transferring hexosyl groups	5.28063	5.08964	5.47897	4.76634	4.267	4.3331	6.2706	5.01759	5.03213	3.64111	4.23929	3.79721	-0.243762	2.29403	2.97344	0.0846415	0.140122	-0.486951	2.29403	10.7187	0.00106056	0.00228842	0.0428955	2.29403	0.112891	0.736876	0.866559	-0.200293	2.29403	1.53046	0.216043	0.322842	-0.243189	2.29403	1.39084	0.238263	0.406787
AT1G11890	Synaptobrevin family protein	25.2731	25.9216	27.6297	30.1719	32.2692	31.8641	26.7045	27.1059	28.0321	35.5966	30.649	32.7894	0.259319	4.87568	12.2106	0.000475186	0.00149081	0.277825	4.87568	13.7826	0.000205226	0.000498204	0.0547302	4.87568	0.583912	0.444783	0.660149	0.0732361	4.87568	0.900404	0.342673	0.46144	0.0185059	4.87568	0.0308868	0.860493	0.921109
AT1G11900	Tetratricopeptide repeat (TPR)-like superfamily protein	0.67366	0.591818	0.70444	0.494621	0.177791	0.686955	0.58106	0.736278	0.796043	0.431184	0.687453	0.667077	-0.484561	-0.544207	1.79436	0.180395	0.262889	-0.247365	-0.544207	0.51939	0.471102	0.543254	0.0944362	-0.544207	0.106677	0.74396	0.870083	0.331632	-0.544207	0.648673	0.420587	0.538392	0.237195	-0.544207	0.222643	0.637033	0.771168
AT1G11905	B-cell receptor-associated protein 31-like	9.73547	9.13767	9.00117	10.2971	11.4676	11.4669	9.8538	11.0714	9.04077	8.81531	9.45248	10.468	0.251087	3.32387	5.62049	0.0177517	0.0367883	-0.0619222	3.32387	0.318176	0.572706	0.639672	0.103556	3.32387	1.06542	0.301982	0.526903	-0.209453	3.32387	3.33195	0.0679464	0.127658	-0.313009	3.32387	4.21667	0.0400286	0.11152
AT2G23290	myb domain protein 70	6.86699	6.69938	3.70483	7.37434	10.1786	7.34514	24.1624	17.098	11.8838	6.56357	7.61927	8.51807	0.457215	3.27542	4.13693	0.0419571	0.0773763	-1.17988	3.27542	26.9089	2.13274e-07	7.82449e-07	1.50131	3.27542	41.6471	1.09327e-10	3.48958e-09	-0.13578	3.27542	0.375451	0.540048	0.64925	-1.63709	3.27542	26.0932	3.25325e-07	5.1837e-06
AT1G11915	unknown protein; FUNCTIONS IN: molecular_function unknown; INVOLVED IN: biological_process unknown; LOCATED IN: endomembrane system; EXPRESSED IN: root; BEST Arabidopsis thaliana protein match is: unknown protein (TAIR:AT3G17350.1); Has 261 Blast hits to 261 proteins in 13 species: Archae - 0; Bacteria - 0; Metazoa - 0; Fungi - 0; Plants - 261; Viruses - 0; Other Eukaryotes - 0 (source: NCBI BLin…	0.434619	0.284073	0.182632	0.359724	0.444479	0.686955	0.266319	0.218156	0.255871	0.574912	0.458302	0.307882	0.674484	-1.24562	2.57149	0.108805	0.172518	0.849726	-1.24562	3.45007	0.0632489	0.0956188	-0.300109	-1.24562	0.502235	0.47852	0.687876	-0.124867	-1.24562	0.0772904	0.781004	0.845498	0.175242	-1.24562	0.0817845	0.774894	0.867565
AT1G11930	Predicted pyridoxal phosphate-dependent enzyme, YBL036C type	49.5031	51.6539	49.676	48.8326	50.2261	47.6113	49.729	46.4946	45.6588	51.215	51.96	48.3888	-0.039751	5.62338	0.356572	0.550416	0.640845	0.0942368	5.62338	1.956	0.161941	0.218465	-0.087579	5.62338	1.84774	0.174047	0.374901	0.0464088	5.62338	0.446888	0.503816	0.616124	0.133988	5.62338	2.00128	0.157167	0.305762
AT1G11940	Core-2/I-branching beta-1,6-N-acetylglucosaminyltransferase family protein	6.04121	4.82924	5.6877	7.05959	6.80052	5.0729	4.86637	4.7449	5.43015	4.6472	5.67149	5.08005	0.212092	2.47195	2.07069	0.150154	0.225772	0.0305515	2.47195	0.0391389	0.843174	0.875185	-0.140436	2.47195	0.998614	0.317646	0.542688	-0.321976	2.47195	4.03316	0.0446144	0.0901522	-0.18154	2.47195	0.724188	0.394774	0.571431
[truncated: 19,060 more rows]

## Sheet: Col-0 UV vs Col-0 NT_2094
Gene	Description	WT_UV-treated vs. non-treated (log2FC)
AT1G70130	Concanavalin A-like lectin protein kinase family protein	8.68278
ATCG00490	ribulose-bisphosphate carboxylases	8.66009
ATCG00350	Photosystem I, PsaA/PsaB protein	8.24745
[truncated: 2,091 more rows]

## Sheet: jac1 vs WT_NT_558
Gene	Description	jac1 vs. WT_non-treated (log2FC)
AT5G22570	WRKY DNA-binding protein 38	5.86356
[truncated: 557 more rows]

[truncated: 1 more sheets: jac1 vs WT_UV_1017]
