# Supplementary material for: Novel Role of JAC1 in Influencing Photosynthesis, Stomatal Conductance, and Photooxidative Stress Signalling Pathway in Arabidopsis thaliana
Source: Front Plant Sci. 2020 Jul 29;11:1124. doi: 10.3389/fpls.2020.01124 (PMC7403226; doi:10.3389/fpls.2020.01124)
Supplement: Supplementary file 3 [file DataSheet_3.xlsx]

## Sheet: Cellular component
GO Term	p-value	Genes	GO Term	Matches
cellular anatomical entity	0.04248150202580761	AT1G01060,AT1G01250,AT1G01520,AT1G01560,AT1G01580,AT1G01590,AT1G01720,AT1G02230,AT1G02335,AT1G02360,AT1G02390,AT1G02400,AT1G02420,AT1G02450,AT1G02640,AT1G02660,AT1G02810,AT1G02820,AT1G02900,AT1G02930,AT1G03120,AT1G03170,AT1G03320,AT1G03730,AT1G03770,AT1G03800,AT1G03850,AT1G03980,AT1G04490,AT1G04990,AT1G05065,AT1G05340,AT1G05420,AT1G05440,AT1G05575,AT1G05610,AT1G05675,AT1G06040,AT1G06080,AT1G06090…	GO:0110165	1962
membrane	1.0208313993549899e-8	AT1G01560,AT1G01580,AT1G01590,AT1G02390,AT1G02660,AT1G03730,AT1G05340,AT1G05440,AT1G05575,AT1G06080,AT1G06090,AT1G06135,AT1G07000,AT1G07135,AT1G07180,AT1G07220,AT1G07420,AT1G07720,AT1G08050,AT1G08560,AT1G08860,AT1G08890,AT1G08920,AT1G09070,AT1G09930,AT1G10340,AT1G10800,AT1G11210,AT1G11220,AT1G11410,AT1G11500,AT1G11580,AT1G11785,AT1G12480,AT1G13100,AT1G14260,AT1G14370,AT1G14480,AT1G14870,AT1G15010…	GO:0016020	792
intrinsic component of membrane	7.056327232651247e-14	AT1G01580,AT1G01590,AT1G02390,AT1G03730,AT1G05440,AT1G05575,AT1G06080,AT1G06090,AT1G06135,AT1G07135,AT1G07180,AT1G07220,AT1G07420,AT1G08560,AT1G08890,AT1G08920,AT1G09070,AT1G09930,AT1G10340,AT1G10800,AT1G11210,AT1G11220,AT1G11410,AT1G11500,AT1G11785,AT1G12480,AT1G13100,AT1G14260,AT1G14480,AT1G14870,AT1G15010,AT1G15460,AT1G15820,AT1G15900,AT1G16120,AT1G16130,AT1G16150,AT1G16370,AT1G16515,AT1G17090…	GO:0031224	601
integral component of membrane	7.540178984724582e-13	AT1G01580,AT1G01590,AT1G02390,AT1G03730,AT1G05440,AT1G05575,AT1G06080,AT1G06090,AT1G06135,AT1G07220,AT1G07420,AT1G08560,AT1G08890,AT1G08920,AT1G09070,AT1G09930,AT1G10340,AT1G10800,AT1G11210,AT1G11220,AT1G11410,AT1G11500,AT1G11785,AT1G12480,AT1G13100,AT1G14260,AT1G14480,AT1G14870,AT1G15010,AT1G15460,AT1G15820,AT1G15900,AT1G16120,AT1G16130,AT1G16150,AT1G16370,AT1G16515,AT1G17090,AT1G17665,AT1G17750…	GO:0016021	575
cell periphery	4.56754524746686e-7	AT1G01560,AT1G01580,AT1G01590,AT1G02335,AT1G02640,AT1G02810,AT1G02930,AT1G05340,AT1G07000,AT1G08050,AT1G08560,AT1G08860,AT1G08890,AT1G08920,AT1G09070,AT1G09930,AT1G10800,AT1G11410,AT1G11580,AT1G12480,AT1G14370,AT1G14870,AT1G15460,AT1G16120,AT1G16130,AT1G16150,AT1G16370,AT1G17750,AT1G17840,AT1G19570,AT1G19770,AT1G19780,AT1G20823,AT1G21890,AT1G22480,AT1G23200,AT1G23730,AT1G23760,AT1G24140,AT1G24400…	GO:0071944	431
plasma membrane	0.001698136133401174	AT1G01560,AT1G01580,AT1G01590,AT1G05340,AT1G07000,AT1G08050,AT1G08560,AT1G08860,AT1G08890,AT1G08920,AT1G09070,AT1G09930,AT1G10800,AT1G11410,AT1G12480,AT1G14370,AT1G14870,AT1G15460,AT1G16120,AT1G16130,AT1G16150,AT1G16370,AT1G17750,AT1G17840,AT1G19570,AT1G19770,AT1G19780,AT1G20823,AT1G21890,AT1G22480,AT1G23730,AT1G24140,AT1G24400,AT1G24530,AT1G26730,AT1G27770,AT1G28230,AT1G29420,AT1G29690,AT1G31720…	GO:0005886	350
extracellular region	0.005658538660484714	AT1G02335,AT1G02360,AT1G02640,AT1G02660,AT1G02810,AT1G02900,AT1G02930,AT1G05065,AT1G06135,AT1G07000,AT1G08050,AT1G09070,AT1G09880,AT1G11410,AT1G11580,AT1G13100,AT1G14540,AT1G15190,AT1G17090,AT1G19370,AT1G19570,AT1G19610,AT1G20120,AT1G22480,AT1G23200,AT1G23760,AT1G24140,AT1G24147,AT1G26390,AT1G26420,AT1G26770,AT1G29290,AT1G29910,AT1G29920,AT1G30700,AT1G30720,AT1G30730,AT1G30740,AT1G31580,AT1G31710…	GO:0005576	301
organelle subcompartment	0.004476034530197024	AT1G15820,AT1G26730,AT1G29910,AT1G29920,AT1G29930,AT1G31130,AT1G51400,AT1G52410,AT1G61520,AT1G69480,AT1G74420,AT2G03240,AT2G05070,AT2G05100,AT2G15390,AT2G29650,AT2G30790,AT2G34430,AT2G40100,AT3G01440,AT3G08940,AT3G11820,AT3G22840,AT3G25760,AT3G26740,AT3G27690,AT3G47470,AT3G48280,AT3G54890,AT3G62720,AT3G63160,AT4G04330,AT4G10340,AT4G12290,AT4G13250,AT4G13860,AT4G14690,AT4G19120,AT4G23990,AT4G28320…	GO:0031984	95
cell wall	0.0000016374324529622993	AT1G02335,AT1G02640,AT1G02810,AT1G02930,AT1G11580,AT1G16120,AT1G16130,AT1G16150,AT1G23200,AT1G23760,AT1G26390,AT1G26420,AT1G26770,AT1G30700,AT1G30720,AT1G30730,AT1G30740,AT1G31580,AT1G32960,AT1G44130,AT1G53830,AT1G64760,AT1G65310,AT1G65870,AT1G69530,AT1G74010,AT1G75750,AT1G78860,AT1G80240,AT2G15880,AT2G27500,AT2G41480,AT2G41800,AT2G43480,AT2G44450,AT2G45220,AT2G46740,AT3G05620,AT3G08030,AT3G10680…	GO:0005618	92
external encapsulating structure	0.0000018407577565612422	AT1G02335,AT1G02640,AT1G02810,AT1G02930,AT1G11580,AT1G16120,AT1G16130,AT1G16150,AT1G23200,AT1G23760,AT1G26390,AT1G26420,AT1G26770,AT1G30700,AT1G30720,AT1G30730,AT1G30740,AT1G31580,AT1G32960,AT1G44130,AT1G53830,AT1G64760,AT1G65310,AT1G65870,AT1G69530,AT1G74010,AT1G75750,AT1G78860,AT1G80240,AT2G15880,AT2G27500,AT2G41480,AT2G41800,AT2G43480,AT2G44450,AT2G45220,AT2G46740,AT3G05620,AT3G08030,AT3G10680…	GO:0030312	92
membrane protein complex	6.181986981591619e-7	AT1G08560,AT1G15820,AT1G20350,AT1G29910,AT1G29920,AT1G29930,AT1G61520,AT1G78720,AT2G05070,AT2G05100,AT2G06530,AT2G07698,AT2G07727,AT2G30790,AT2G34430,AT2G40100,AT3G01440,AT3G04800,AT3G08940,AT3G11820,AT3G22840,AT3G26740,AT3G27170,AT3G27690,AT3G47470,AT3G52400,AT3G54890,AT3G55360,AT3G60540,AT4G03330,AT4G10340,AT4G14690,AT5G11150,AT5G25450,AT5G54270,ATCG00020,ATCG00070,ATCG00080,ATCG00120,ATCG00130…	GO:0098796	83
thylakoid	5.691307246404485e-7	AT1G15820,AT1G29910,AT1G29920,AT1G29930,AT1G51400,AT1G52410,AT1G61520,AT2G05070,AT2G05100,AT2G29650,AT2G30790,AT2G34430,AT2G40100,AT2G47730,AT3G01440,AT3G08940,AT3G22840,AT3G25760,AT3G26740,AT3G27690,AT3G47470,AT3G54890,AT3G63160,AT4G04330,AT4G10340,AT4G13250,AT4G13860,AT4G14690,AT4G35770,AT5G06690,AT5G26030,AT5G42650,AT5G54270,ATCG00020,ATCG00065,ATCG00070,ATCG00080,ATCG00120,ATCG00130,ATCG00140…	GO:0009579	82
chloroplast thylakoid	5.210181775624453e-9	AT1G15820,AT1G29910,AT1G29920,AT1G29930,AT1G51400,AT1G52410,AT1G61520,AT2G05070,AT2G05100,AT2G29650,AT2G30790,AT2G34430,AT2G40100,AT3G01440,AT3G08940,AT3G22840,AT3G25760,AT3G26740,AT3G27690,AT3G47470,AT3G54890,AT3G63160,AT4G04330,AT4G10340,AT4G13250,AT4G13860,AT4G14690,AT5G06690,AT5G26030,AT5G42650,AT5G54270,ATCG00020,ATCG00065,ATCG00070,ATCG00080,ATCG00120,ATCG00130,ATCG00140,ATCG00150,ATCG00210…	GO:0009534	80
plastid thylakoid	5.210181775624453e-9	AT1G15820,AT1G29910,AT1G29920,AT1G29930,AT1G51400,AT1G52410,AT1G61520,AT2G05070,AT2G05100,AT2G29650,AT2G30790,AT2G34430,AT2G40100,AT3G01440,AT3G08940,AT3G22840,AT3G25760,AT3G26740,AT3G27690,AT3G47470,AT3G54890,AT3G63160,AT4G04330,AT4G10340,AT4G13250,AT4G13860,AT4G14690,AT5G06690,AT5G26030,AT5G42650,AT5G54270,ATCG00020,ATCG00065,ATCG00070,ATCG00080,ATCG00120,ATCG00130,ATCG00140,ATCG00150,ATCG00210…	GO:0031976	80
chloroplast thylakoid membrane	1.286236737715441e-11	AT1G15820,AT1G29910,AT1G29920,AT1G29930,AT1G51400,AT1G52410,AT1G61520,AT2G05070,AT2G05100,AT2G29650,AT2G30790,AT2G34430,AT2G40100,AT3G01440,AT3G08940,AT3G22840,AT3G25760,AT3G26740,AT3G27690,AT3G47470,AT3G54890,AT3G63160,AT4G10340,AT4G13250,AT4G13860,AT4G14690,AT5G26030,AT5G42650,AT5G54270,ATCG00020,ATCG00070,ATCG00080,ATCG00120,ATCG00130,ATCG00140,ATCG00150,ATCG00210,ATCG00220,ATCG00270,ATCG00280…	GO:0009535	76
plastid thylakoid membrane	1.286236737715441e-11	AT1G15820,AT1G29910,AT1G29920,AT1G29930,AT1G51400,AT1G52410,AT1G61520,AT2G05070,AT2G05100,AT2G29650,AT2G30790,AT2G34430,AT2G40100,AT3G01440,AT3G08940,AT3G22840,AT3G25760,AT3G26740,AT3G27690,AT3G47470,AT3G54890,AT3G63160,AT4G10340,AT4G13250,AT4G13860,AT4G14690,AT5G26030,AT5G42650,AT5G54270,ATCG00020,ATCG00070,ATCG00080,ATCG00120,ATCG00130,ATCG00140,ATCG00150,ATCG00210,ATCG00220,ATCG00270,ATCG00280…	GO:0055035	76
thylakoid membrane	1.0582412312250431e-10	AT1G15820,AT1G29910,AT1G29920,AT1G29930,AT1G51400,AT1G52410,AT1G61520,AT2G05070,AT2G05100,AT2G29650,AT2G30790,AT2G34430,AT2G40100,AT3G01440,AT3G08940,AT3G22840,AT3G25760,AT3G26740,AT3G27690,AT3G47470,AT3G54890,AT3G63160,AT4G10340,AT4G13250,AT4G13860,AT4G14690,AT5G26030,AT5G42650,AT5G54270,ATCG00020,ATCG00070,ATCG00080,ATCG00120,ATCG00130,ATCG00140,ATCG00150,ATCG00210,ATCG00220,ATCG00270,ATCG00280…	GO:0042651	76
photosynthetic membrane	1.1769791473807787e-10	AT1G15820,AT1G29910,AT1G29920,AT1G29930,AT1G51400,AT1G52410,AT1G61520,AT2G05070,AT2G05100,AT2G29650,AT2G30790,AT2G34430,AT2G40100,AT3G01440,AT3G08940,AT3G22840,AT3G25760,AT3G26740,AT3G27690,AT3G47470,AT3G54890,AT3G63160,AT4G10340,AT4G13250,AT4G13860,AT4G14690,AT5G26030,AT5G42650,AT5G54270,ATCG00020,ATCG00070,ATCG00080,ATCG00120,ATCG00130,ATCG00140,ATCG00150,ATCG00210,ATCG00220,ATCG00270,ATCG00280…	GO:0034357	76
apoplast	0.025441348516836125	AT1G02335,AT1G02900,AT1G05065,AT1G19570,AT1G23760,AT1G29290,AT1G29910,AT1G29920,AT1G32960,AT1G48020,AT1G53080,AT1G64760,AT1G65310,AT1G68765,AT2G01505,AT2G38080,AT2G43570,AT2G43620,AT2G44450,AT3G05490,AT3G13080,AT3G15356,AT3G16370,AT3G44990,AT3G62020,AT4G08950,AT4G15800,AT4G20830,AT4G23170,AT4G25810,AT4G28460,AT4G30280,AT4G30290,AT4G37290,AT4G39330,AT5G01190,AT5G03260,AT5G03350,AT5G09805,AT5G20630…	GO:0048046	48
plant-type cell wall	3.5136417925339066e-7	AT1G02640,AT1G16120,AT1G16130,AT1G16150,AT1G26770,AT1G32960,AT1G44130,AT1G53830,AT1G65310,AT1G69530,AT1G74010,AT1G75750,AT1G80240,AT2G41480,AT2G41800,AT2G43480,AT2G44450,AT3G10680,AT3G15720,AT3G21770,AT3G45960,AT3G45970,AT3G49110,AT3G51590,AT3G62020,AT4G08950,AT4G15800,AT4G20830,AT4G20860,AT4G33420,AT4G34600,AT4G38400,AT5G06870,AT5G09700,AT5G09730,AT5G18470,AT5G39580,AT5G49360,AT5G64110,AT5G64120…	GO:0009505	41
photosystem	1.2892274768549275e-19	AT1G15820,AT1G29910,AT1G29920,AT1G29930,AT1G61520,AT2G05070,AT2G05100,AT2G30790,AT2G34430,AT2G40100,AT3G01440,AT3G08940,AT3G22840,AT3G27690,AT3G47470,AT3G54890,AT4G10340,AT4G14690,AT5G54270,ATCG00020,ATCG00070,ATCG00080,ATCG00220,ATCG00270,ATCG00280,ATCG00300,ATCG00340,ATCG00350,ATCG00430,ATCG00510,ATCG00520,ATCG00550,ATCG00560,ATCG00570,ATCG00580,ATCG00630,ATCG00680,ATCG00690,ATCG00700,ATCG00710…	GO:0009521	40
intrinsic component of plasma membrane	0.044683999092360094	AT1G08890,AT1G08920,AT1G09930,AT1G10800,AT1G22480,AT1G28230,AT1G64760,AT1G71890,AT2G01180,AT2G13100,AT2G18480,AT2G27500,AT2G29650,AT2G35980,AT3G01070,AT3G11650,AT3G15720,AT3G20450,AT3G20460,AT3G20600,AT3G51490,AT3G52470,AT3G54200,AT3G55430,AT4G04750,AT4G14400,AT4G18270,AT4G18340,AT5G06320,AT5G18840,AT5G19230,AT5G20230,AT5G23270,AT5G25090,AT5G51060,AT5G60780,AT5G62850	GO:0031226	37
photosystem II	4.477805826842616e-17	AT1G15820,AT1G29910,AT1G29920,AT1G29930,AT2G05070,AT2G05100,AT2G30790,AT2G34430,AT2G40100,AT3G01440,AT3G08940,AT3G22840,AT3G27690,AT3G54890,AT4G10340,AT4G14690,AT5G54270,ATCG00020,ATCG00070,ATCG00080,ATCG00220,ATCG00270,ATCG00280,ATCG00300,ATCG00430,ATCG00550,ATCG00560,ATCG00570,ATCG00580,ATCG00680,ATCG00690,ATCG00700,ATCG00710	GO:0009523	32
mitochondrial protein complex	0.009713874477493997	AT1G20350,AT2G07715,AT3G04800,AT5G25450,ATCG00160,ATCG00480,ATCG00650,ATCG00750,ATCG00780,ATCG00790,ATCG00810,ATCG00820,ATMG00040,ATMG00060,ATMG00070,ATMG00080,ATMG00090,ATMG00160,ATMG00285,ATMG00510,ATMG00513,ATMG00516,ATMG00560,ATMG00580,ATMG00640,ATMG00665,ATMG01120,ATMG01170,ATMG01320,ATMG01360	GO:0098798	30
plastoglobule	1.0897608822894986e-11	AT1G15820,AT1G29910,AT1G29920,AT1G29930,AT1G61520,AT2G05070,AT2G05100,AT2G34430,AT2G40100,AT3G08940,AT3G26840,AT3G27690,AT3G47470,AT3G54890,AT4G10340,AT4G19170,AT5G42650,AT5G54270,ATCG00020,ATCG00120,ATCG00270,ATCG00280,ATCG00340,ATCG00350,ATCG00480,ATCG00490,ATCG00680	GO:0010287	27
extracellular space	0.00355787660308895	AT1G05065,AT1G07000,AT1G32960,AT1G51330,AT1G68765,AT2G01505,AT2G14580,AT2G19970,AT2G20562,AT2G24010,AT2G31090,AT3G02240,AT3G09590,AT3G10930,AT3G19390,AT3G49340,AT4G08950,AT4G30140,AT4G30320,AT4G35350,AT4G39090,AT5G09805,AT5G58430,AT5G64260,AT5G64770	GO:0005615	25
photosystem I	9.534003180945687e-15	AT1G15820,AT1G29910,AT1G29920,AT1G29930,AT1G61520,AT2G05070,AT2G05100,AT2G34430,AT2G40100,AT3G08940,AT3G22840,AT3G27690,AT3G47470,AT3G54890,AT4G10340,AT4G14690,AT5G54270,ATCG00340,ATCG00350,ATCG00510,ATCG00520,ATCG00630,ATCG01060	GO:0009522	23
secretory vesicle	0.005634979065980118	AT1G30720,AT1G52410,AT2G43510,AT2G43570,AT2G43620,AT3G05727,AT3G08030,AT3G22060,AT3G45970,AT3G49110,AT3G53980,AT4G11650,AT4G15210,AT4G16500,AT4G22490,AT4G22513,AT4G23170,AT5G20630,AT5G48490,AT5G48540,AT5G57560,AT5G64110,AT5G64120	GO:0099503	23
organellar ribosome	5.103603579746683e-7	AT2G07715,ATCG00050,ATCG00065,ATCG00160,ATCG00330,ATCG00380,ATCG00640,ATCG00650,ATCG00660,ATCG00750,ATCG00760,ATCG00770,ATCG00780,ATCG00790,ATCG00800,ATCG00810,ATCG00820,ATCG01020,ATCG01120,ATMG00080,ATMG00090,ATMG00560	GO:0000313	22
oxidoreductase complex	0.03604277065856539	AT2G07727,AT2G30790,AT3G01440,AT5G25450,ATCG00430,ATCG00580,ATCG00710,ATCG01050,ATCG01070,ATMG00060,ATMG00070,ATMG00285,ATMG00510,ATMG00513,ATMG00516,ATMG00580,ATMG00650,ATMG00665,ATMG01120,ATMG01320	GO:1990204	19
plastid ribosome	5.187711866708927e-10	ATCG00050,ATCG00065,ATCG00160,ATCG00330,ATCG00380,ATCG00640,ATCG00650,ATCG00660,ATCG00750,ATCG00760,ATCG00770,ATCG00780,ATCG00790,ATCG00800,ATCG00810,ATCG00820,ATCG01020,ATCG01120	GO:0009547	18
respirasome	0.01206892545700454	AT2G07727,AT4G10040,AT5G25450,ATCG00430,ATCG01050,ATCG01070,ATMG00060,ATMG00070,ATMG00160,ATMG00285,ATMG00510,ATMG00513,ATMG00516,ATMG00580,ATMG00650,ATMG00665,ATMG01120,ATMG01320,ATMG01360	GO:0070469	18
respiratory chain complex	0.005472842938311832	AT2G07727,AT5G25450,ATCG00430,ATCG01050,ATCG01070,ATMG00060,ATMG00070,ATMG00160,ATMG00285,ATMG00510,ATMG00513,ATMG00516,ATMG00580,ATMG00650,ATMG00665,ATMG01120,ATMG01320,ATMG01360	GO:0098803	17
NADH dehydrogenase complex	0.004622318498706339	ATCG00430,ATCG01050,ATCG01070,ATMG00060,ATMG00070,ATMG00285,ATMG00510,ATMG00513,ATMG00516,ATMG00580,ATMG00650,ATMG00665,ATMG01120,ATMG01320	GO:0030964	13
respiratory chain complex I	0.004622318498706339	ATCG00430,ATCG01050,ATCG01070,ATMG00060,ATMG00070,ATMG00285,ATMG00510,ATMG00513,ATMG00516,ATMG00580,ATMG00650,ATMG00665,ATMG01120,ATMG01320	GO:0045271	13
organellar small ribosomal subunit	0.000009454541902512736	ATCG00050,ATCG00065,ATCG00160,ATCG00330,ATCG00380,ATCG00650,ATCG00750,ATCG00770,ATCG00800,ATCG00820,ATCG01120,ATMG00090	GO:0000314	12
photosystem II reaction center	5.686929399167255e-13	ATCG00070,ATCG00080,ATCG00280,ATCG00300,ATCG00550,ATCG00560,ATCG00570,ATCG00580,ATCG00680,ATCG00690,ATCG00700	GO:0009539	11
plastid small ribosomal subunit	2.398825326140073e-8	ATCG00050,ATCG00065,ATCG00160,ATCG00330,ATCG00380,ATCG00650,ATCG00750,ATCG00770,ATCG00800,ATCG00820,ATCG01120	GO:0000312	11
chloroplast thylakoid membrane protein complex	3.20883630223055e-7	AT2G05070,AT2G05100,AT3G26740,AT3G27690,AT4G10340,AT5G54270,ATCG00070,ATCG00120,ATCG00150,ATCG00300,ATCG00430,ATCG00480	GO:0098807	11
mitochondrial ribosome	0.0024491201188364905	AT2G07715,ATCG00160,ATCG00650,ATCG00750,ATCG00780,ATCG00790,ATCG00810,ATCG00820,ATMG00080,ATMG00090,ATMG00560	GO:0005761	11
cytochrome complex	0.00009802382366801742	AT2G07727,AT5G25450,ATCG00210,ATCG00540,ATCG00590,ATCG00600,ATCG00720,ATCG00730,ATMG00160,ATMG01360	GO:0070069	10
proton-transporting ATP synthase complex	0.0005869420667135168	AT2G07698,ATCG00120,ATCG00130,ATCG00140,ATCG00150,ATCG00470,ATCG00480,ATMG00040,ATMG00640,ATMG01170	GO:0045259	10
organellar large ribosomal subunit	0.0050570301387867014	AT2G07715,ATCG00640,ATCG00660,ATCG00760,ATCG00780,ATCG00790,ATCG00810,ATCG01020,ATMG00080,ATMG00560	GO:0000315	10
cyclin-dependent protein kinase holoenzyme complex	0.00992999441399088	AT1G09600,AT1G14750,AT1G16330,AT1G20610,AT1G27630,AT1G77390,AT2G17620,AT2G38620,AT4G35620,AT5G25380	GO:0000307	10
proton-transporting two-sector ATPase complex	0.03223022577181503	AT2G07698,ATCG00120,ATCG00130,ATCG00140,ATCG00150,ATCG00470,ATCG00480,ATMG00040,ATMG00640,ATMG01170	GO:0016469	10
mitochondrial respiratory chain complex I	0.049413487864853285	ATMG00060,ATMG00070,ATMG00285,ATMG00510,ATMG00513,ATMG00516,ATMG00580,ATMG00665,ATMG01120,ATMG01320	GO:0005747	10
plastid large ribosomal subunit	0.0013177178689959294	ATCG00640,ATCG00660,ATCG00760,ATCG00780,ATCG00790,ATCG00810,ATCG01020	GO:0000311	7
cytochrome b6f complex	0.000005149818882096665	ATCG00210,ATCG00540,ATCG00590,ATCG00600,ATCG00720,ATCG00730	GO:0009512	6
proton-transporting ATP synthase complex, coupling factor F(o)	0.0031716091655073914	ATCG00130,ATCG00140,ATCG00150,ATMG00040,ATMG00640,ATMG01170	GO:0045263	6
plasma membrane region	0.03356796812370473	AT2G33460,AT5G16490,AT5G25250,AT5G25260,AT5G61350,AT5G64870	GO:0098590	6
mitochondrial large ribosomal subunit	0.03843889844352198	AT2G07715,ATCG00780,ATCG00790,ATCG00810,ATMG00080,ATMG00560	GO:0005762	6
proton-transporting two-sector ATPase complex, proton-transporting domain	0.04373701646293448	ATCG00130,ATCG00140,ATCG00150,ATMG00040,ATMG00640,ATMG01170	GO:0033177	6
thylakoid light-harvesting complex	0.00005031929093452988	AT2G05070,AT2G05100,AT3G27690,AT4G10340,AT5G54270	GO:0009503	5
PSII associated light-harvesting complex II	0.00005031929093452988	AT2G05070,AT2G05100,AT3G27690,AT4G10340,AT5G54270	GO:0009517	5
light-harvesting complex	0.00005031929093452988	AT2G05070,AT2G05100,AT3G27690,AT4G10340,AT5G54270	GO:0030076	5
CCR4-NOT core complex	0.009999837647898524	AT1G27820,AT1G61470,AT2G32550,AT3G44260,AT5G22250	GO:0030015	5
extracellular matrix	0.015907431001184982	AT1G24140,AT1G32960,AT2G22860,AT3G49780,AT5G20630	GO:0031012	5
mitochondrial small ribosomal subunit	0.019580514850573008	ATCG00160,ATCG00650,ATCG00750,ATCG00820,ATMG00090	GO:0005763	5
proton-transporting ATP synthase complex, catalytic core F(1)	0.030461140542739178	AT2G07698,ATCG00120,ATCG00470,ATCG00480	GO:0045261	4
caveola	0.0004601245626322363	AT5G25250,AT5G25260,AT5G64870	GO:0005901	3
plasma membrane raft	0.0004601245626322363	AT5G25250,AT5G25260,AT5G64870	GO:0044853	3
membrane raft	0.0004601245626322363	AT5G25250,AT5G25260,AT5G64870	GO:0045121	3
membrane region	0.0004601245626322363	AT5G25250,AT5G25260,AT5G64870	GO:0098589	3
membrane microdomain	0.0004601245626322363	AT5G25250,AT5G25260,AT5G64870	GO:0098857	3
chloroplast ATP synthase complex	0.004085328277263071	ATCG00120,ATCG00150,ATCG00480	GO:0009544	3
chloroplast stromal thylakoid	0.03657903532354701	AT4G10340,ATCG00280,ATCG01060	GO:0009533	3
photosystem I reaction center	0.04747276660341532	ATCG00340,ATCG00350,ATCG00630	GO:0009538	3
photosystem II antenna complex	0.005962857864162723	AT1G15820,AT4G10340	GO:0009783	2
plasma membrane respiratory chain complex I	0.005962857864162723	ATCG00430,ATCG01050,ATCG01070	GO:0045272	2
plasma membrane respirasome	0.005962857864162723	ATCG00430,ATCG01050,ATCG01070	GO:0070470	2
chloroplast photosystem II	0.01696832446722369	ATCG00070,ATCG00300,ATCG00430	GO:0030095	2
phagocytic vesicle	0.0322026172641334	AT1G07000,AT5G58430	GO:0045335	2

## Sheet: Biological process
GO Term	p-value	Genes	GO Term	Matches
response to stimulus	4.418631893539421e-60	AT1G01060,AT1G01250,AT1G01520,AT1G01560,AT1G01580,AT1G01720,AT1G02360,AT1G02400,AT1G02450,AT1G02660,AT1G02820,AT1G02900,AT1G02930,AT1G03120,AT1G03800,AT1G03850,AT1G03980,AT1G06040,AT1G06830,AT1G07000,AT1G07135,AT1G07180,AT1G07720,AT1G08860,AT1G08920,AT1G09070,AT1G09350,AT1G11210,AT1G11580,AT1G12480,AT1G12610,AT1G13430,AT1G13670,AT1G14370,AT1G14540,AT1G14750,AT1G14870,AT1G15010,AT1G15330,AT1G15380…	GO:0050896	801
biological regulation	0.0000010997622585976043	AT1G01060,AT1G01250,AT1G01560,AT1G01580,AT1G01720,AT1G02230,AT1G02335,AT1G02400,AT1G02450,AT1G02660,AT1G02900,AT1G03120,AT1G03170,AT1G03770,AT1G03800,AT1G03850,AT1G05420,AT1G06040,AT1G06830,AT1G07000,AT1G08290,AT1G08860,AT1G09600,AT1G11580,AT1G12480,AT1G12610,AT1G13600,AT1G13650,AT1G13670,AT1G14750,AT1G14760,AT1G15040,AT1G15380,AT1G15580,AT1G16060,AT1G16330,AT1G17380,AT1G17420,AT1G17920,AT1G18330…	GO:0065007	583
regulation of biological process	5.967778975242032e-7	AT1G01060,AT1G01250,AT1G01560,AT1G01720,AT1G02230,AT1G02335,AT1G02450,AT1G02660,AT1G02900,AT1G03170,AT1G03770,AT1G03800,AT1G03850,AT1G05420,AT1G06040,AT1G06830,AT1G07000,AT1G08290,AT1G08860,AT1G09600,AT1G11580,AT1G12480,AT1G12610,AT1G13600,AT1G13650,AT1G13670,AT1G14750,AT1G14760,AT1G15040,AT1G15380,AT1G15580,AT1G16060,AT1G16330,AT1G17380,AT1G17920,AT1G18330,AT1G18810,AT1G19180,AT1G19210,AT1G19570…	GO:0050789	527
response to stress	1.0671310638964509e-44	AT1G01060,AT1G01520,AT1G01720,AT1G02360,AT1G02450,AT1G02660,AT1G02820,AT1G02930,AT1G03850,AT1G03980,AT1G06040,AT1G06830,AT1G07000,AT1G07135,AT1G07720,AT1G08860,AT1G08920,AT1G09070,AT1G09350,AT1G11210,AT1G11580,AT1G12480,AT1G12610,AT1G14370,AT1G14540,AT1G14750,AT1G14870,AT1G15010,AT1G15890,AT1G16060,AT1G16370,AT1G16420,AT1G17380,AT1G17420,AT1G17750,AT1G17840,AT1G18300,AT1G18330,AT1G18570,AT1G18740…	GO:0006950	518
response to chemical	3.1081816296257335e-70	AT1G01060,AT1G01250,AT1G01560,AT1G01720,AT1G02360,AT1G02820,AT1G02930,AT1G03120,AT1G03800,AT1G03850,AT1G03980,AT1G07000,AT1G07135,AT1G08860,AT1G08920,AT1G09070,AT1G12480,AT1G12610,AT1G13430,AT1G13670,AT1G14540,AT1G15010,AT1G15330,AT1G15380,AT1G15460,AT1G15580,AT1G16060,AT1G16150,AT1G16370,AT1G16420,AT1G17380,AT1G17420,AT1G17750,AT1G17840,AT1G18300,AT1G18330,AT1G18570,AT1G19020,AT1G19180,AT1G19210…	GO:0042221	505
regulation of cellular process	1.331700222590012e-7	AT1G01060,AT1G01250,AT1G01560,AT1G01720,AT1G02230,AT1G02450,AT1G02900,AT1G03770,AT1G03800,AT1G03850,AT1G05420,AT1G06040,AT1G06830,AT1G07000,AT1G08290,AT1G08860,AT1G09600,AT1G11580,AT1G12480,AT1G12610,AT1G13600,AT1G13650,AT1G13670,AT1G14750,AT1G14760,AT1G15380,AT1G15580,AT1G16060,AT1G16330,AT1G17380,AT1G17920,AT1G18330,AT1G18810,AT1G19180,AT1G19210,AT1G19570,AT1G19640,AT1G19770,AT1G20610,AT1G20930…	GO:0050794	466
cellular response to stimulus	5.568084993256205e-24	AT1G01250,AT1G01560,AT1G01720,AT1G02360,AT1G02900,AT1G03800,AT1G03980,AT1G06830,AT1G07000,AT1G07135,AT1G07180,AT1G08860,AT1G09070,AT1G12480,AT1G13670,AT1G14540,AT1G14750,AT1G15010,AT1G15380,AT1G15460,AT1G15580,AT1G16060,AT1G16370,AT1G16420,AT1G18300,AT1G18570,AT1G18810,AT1G19020,AT1G19180,AT1G19210,AT1G19570,AT1G19640,AT1G19770,AT1G20823,AT1G20930,AT1G21326,AT1G21550,AT1G21910,AT1G22220,AT1G22770…	GO:0051716	389
response to abiotic stimulus	3.626266889376959e-44	AT1G01060,AT1G01520,AT1G01720,AT1G02360,AT1G02400,AT1G02660,AT1G02820,AT1G02930,AT1G06040,AT1G07000,AT1G07135,AT1G07180,AT1G07720,AT1G08920,AT1G09070,AT1G09350,AT1G12480,AT1G12610,AT1G14540,AT1G15010,AT1G15820,AT1G16060,AT1G16370,AT1G16420,AT1G17420,AT1G17840,AT1G18300,AT1G18330,AT1G18570,AT1G18740,AT1G18810,AT1G19020,AT1G19180,AT1G20823,AT1G21550,AT1G21910,AT1G22220,AT1G22770,AT1G23710,AT1G27730…	GO:0009628	364
response to organic substance	4.148210373210145e-48	AT1G01060,AT1G01250,AT1G01560,AT1G01720,AT1G03800,AT1G03850,AT1G07000,AT1G08920,AT1G12480,AT1G13430,AT1G13670,AT1G15380,AT1G15580,AT1G16060,AT1G17380,AT1G17420,AT1G17750,AT1G17840,AT1G18330,AT1G18570,AT1G19180,AT1G19210,AT1G19570,AT1G19640,AT1G19770,AT1G20823,AT1G20930,AT1G21910,AT1G27730,AT1G28130,AT1G28330,AT1G28360,AT1G28370,AT1G28480,AT1G29290,AT1G29420,AT1G29910,AT1G29920,AT1G32780,AT1G33760…	GO:0010033	345
response to oxygen-containing compound	3.5749829071508157e-44	AT1G01060,AT1G01560,AT1G01720,AT1G02820,AT1G02930,AT1G07000,AT1G08920,AT1G12480,AT1G12610,AT1G15380,AT1G16060,AT1G16370,AT1G16420,AT1G17380,AT1G17420,AT1G17750,AT1G17840,AT1G18570,AT1G19180,AT1G19570,AT1G19640,AT1G20823,AT1G21910,AT1G22770,AT1G27730,AT1G28330,AT1G28480,AT1G29290,AT1G29910,AT1G29920,AT1G32780,AT1G34670,AT1G42990,AT1G43160,AT1G43910,AT1G44830,AT1G49720,AT1G51400,AT1G51500,AT1G51700…	GO:1901700	304
regulation of metabolic process	0.0031775992948244692	AT1G01060,AT1G01250,AT1G01560,AT1G01720,AT1G02230,AT1G02450,AT1G03770,AT1G03800,AT1G03850,AT1G05420,AT1G06040,AT1G08290,AT1G09600,AT1G11580,AT1G12610,AT1G13600,AT1G14750,AT1G14760,AT1G15580,AT1G16060,AT1G16330,AT1G17920,AT1G18330,AT1G19210,AT1G20610,AT1G21910,AT1G22770,AT1G25440,AT1G27630,AT1G27720,AT1G27730,AT1G27820,AT1G28050,AT1G28360,AT1G28370,AT1G28480,AT1G29690,AT1G31290,AT1G31310,AT1G32510…	GO:0019222	302
aromatic compound biosynthetic process	6.261812831307258e-7	AT1G01060,AT1G01250,AT1G01720,AT1G02230,AT1G02390,AT1G02450,AT1G03770,AT1G03800,AT1G03850,AT1G05420,AT1G06040,AT1G08290,AT1G09600,AT1G09950,AT1G12610,AT1G13600,AT1G14760,AT1G15580,AT1G16060,AT1G17920,AT1G18330,AT1G18570,AT1G19210,AT1G21100,AT1G21110,AT1G21120,AT1G21910,AT1G22770,AT1G25440,AT1G27630,AT1G27720,AT1G27730,AT1G28050,AT1G28360,AT1G28370,AT1G28480,AT1G31310,AT1G31720,AT1G32100,AT1G32510…	GO:0019438	290
organic cyclic compound biosynthetic process	0.00002142206036412701	AT1G01060,AT1G01250,AT1G01720,AT1G02230,AT1G02390,AT1G02450,AT1G03770,AT1G03800,AT1G03850,AT1G05420,AT1G06040,AT1G07420,AT1G08290,AT1G09600,AT1G09950,AT1G12610,AT1G13600,AT1G14760,AT1G15580,AT1G16060,AT1G17920,AT1G18330,AT1G18570,AT1G19210,AT1G21910,AT1G22770,AT1G25440,AT1G27630,AT1G27720,AT1G27730,AT1G28050,AT1G28360,AT1G28370,AT1G28480,AT1G31310,AT1G31720,AT1G32100,AT1G32510,AT1G33760,AT1G42990…	GO:1901362	290
regulation of cellular metabolic process	0.000031675631120071484	AT1G01060,AT1G01250,AT1G01720,AT1G02230,AT1G02450,AT1G03770,AT1G03800,AT1G03850,AT1G05420,AT1G06040,AT1G08290,AT1G09600,AT1G11580,AT1G12610,AT1G13600,AT1G14750,AT1G14760,AT1G15580,AT1G16060,AT1G16330,AT1G17920,AT1G18330,AT1G19210,AT1G20610,AT1G21910,AT1G22770,AT1G25440,AT1G27630,AT1G27720,AT1G27730,AT1G27820,AT1G28050,AT1G28360,AT1G28370,AT1G28480,AT1G29690,AT1G31290,AT1G31310,AT1G32510,AT1G33760…	GO:0031323	290
cellular response to chemical stimulus	7.913808806917545e-43	AT1G01250,AT1G01720,AT1G02360,AT1G03800,AT1G03980,AT1G07000,AT1G07135,AT1G08860,AT1G09070,AT1G12480,AT1G13670,AT1G14540,AT1G15010,AT1G15380,AT1G15460,AT1G15580,AT1G16060,AT1G16370,AT1G16420,AT1G18300,AT1G19020,AT1G19180,AT1G19210,AT1G19570,AT1G19640,AT1G19770,AT1G20930,AT1G21550,AT1G21910,AT1G22220,AT1G23710,AT1G27730,AT1G28360,AT1G28370,AT1G28480,AT1G29420,AT1G30040,AT1G30720,AT1G32780,AT1G32928…	GO:0070887	273
response to endogenous stimulus	3.6630636195166555e-34	AT1G01060,AT1G01250,AT1G01560,AT1G03800,AT1G03850,AT1G08920,AT1G12480,AT1G13430,AT1G13670,AT1G15580,AT1G16060,AT1G17380,AT1G17420,AT1G17750,AT1G17840,AT1G18330,AT1G18570,AT1G19180,AT1G19210,AT1G19570,AT1G19640,AT1G19770,AT1G20930,AT1G21910,AT1G27730,AT1G28130,AT1G28360,AT1G28370,AT1G28480,AT1G29420,AT1G33760,AT1G34670,AT1G43160,AT1G43910,AT1G44830,AT1G49720,AT1G51500,AT1G52400,AT1G53700,AT1G56150…	GO:0009719	272
regulation of macromolecule metabolic process	0.014820779949910597	AT1G01060,AT1G01250,AT1G01560,AT1G01720,AT1G02230,AT1G02450,AT1G03770,AT1G03800,AT1G03850,AT1G05420,AT1G06040,AT1G08290,AT1G09600,AT1G11580,AT1G12610,AT1G13600,AT1G14750,AT1G14760,AT1G15580,AT1G16060,AT1G16330,AT1G17920,AT1G18330,AT1G19210,AT1G20610,AT1G21910,AT1G22770,AT1G25440,AT1G27630,AT1G27720,AT1G27730,AT1G27820,AT1G28050,AT1G28360,AT1G28370,AT1G28480,AT1G31290,AT1G31310,AT1G32510,AT1G33760…	GO:0060255	272
heterocycle biosynthetic process	0.00003561008518730742	AT1G01060,AT1G01250,AT1G01720,AT1G02230,AT1G02390,AT1G02450,AT1G03770,AT1G03800,AT1G03850,AT1G05420,AT1G06040,AT1G08290,AT1G09600,AT1G09950,AT1G12610,AT1G13600,AT1G14760,AT1G15580,AT1G16060,AT1G17920,AT1G18330,AT1G18570,AT1G19210,AT1G21910,AT1G22770,AT1G25440,AT1G27630,AT1G27720,AT1G27730,AT1G28050,AT1G28360,AT1G28370,AT1G28480,AT1G31310,AT1G32510,AT1G33760,AT1G42990,AT1G43160,AT1G44830,AT1G49720…	GO:0018130	271
response to hormone	1.1824981581685374e-34	AT1G01060,AT1G01250,AT1G01560,AT1G03800,AT1G03850,AT1G08920,AT1G12480,AT1G13430,AT1G13670,AT1G15580,AT1G16060,AT1G17380,AT1G17420,AT1G17750,AT1G17840,AT1G18330,AT1G18570,AT1G19180,AT1G19210,AT1G19570,AT1G19640,AT1G19770,AT1G20930,AT1G21910,AT1G27730,AT1G28130,AT1G28360,AT1G28370,AT1G28480,AT1G29420,AT1G33760,AT1G34670,AT1G43160,AT1G43910,AT1G44830,AT1G49720,AT1G51500,AT1G52400,AT1G53700,AT1G56150…	GO:0009725	269
regulation of biosynthetic process	3.0148824068206135e-8	AT1G01060,AT1G01250,AT1G01720,AT1G02230,AT1G02450,AT1G03770,AT1G03800,AT1G03850,AT1G05420,AT1G06040,AT1G08290,AT1G09600,AT1G11580,AT1G12610,AT1G13600,AT1G14760,AT1G15580,AT1G16060,AT1G17920,AT1G18330,AT1G19210,AT1G21910,AT1G22770,AT1G25440,AT1G27630,AT1G27720,AT1G27730,AT1G27820,AT1G28050,AT1G28360,AT1G28370,AT1G28480,AT1G31290,AT1G31310,AT1G32510,AT1G33760,AT1G42990,AT1G43160,AT1G44830,AT1G49720…	GO:0009889	266
regulation of primary metabolic process	0.000741432980176878	AT1G01060,AT1G01250,AT1G01720,AT1G02230,AT1G02450,AT1G03770,AT1G03800,AT1G03850,AT1G05420,AT1G06040,AT1G08290,AT1G09600,AT1G11580,AT1G12610,AT1G13600,AT1G14750,AT1G14760,AT1G15580,AT1G16060,AT1G16330,AT1G17920,AT1G18330,AT1G19210,AT1G20610,AT1G21910,AT1G22770,AT1G25440,AT1G27630,AT1G27720,AT1G27730,AT1G27820,AT1G28050,AT1G28360,AT1G28370,AT1G28480,AT1G31290,AT1G31310,AT1G32510,AT1G33760,AT1G42990…	GO:0080090	266
regulation of nitrogen compound metabolic process	0.00013849925329591868	AT1G01060,AT1G01250,AT1G01720,AT1G02230,AT1G02450,AT1G03770,AT1G03800,AT1G03850,AT1G05420,AT1G06040,AT1G08290,AT1G09600,AT1G11580,AT1G12610,AT1G13600,AT1G14750,AT1G14760,AT1G15580,AT1G16060,AT1G16330,AT1G17920,AT1G18330,AT1G19210,AT1G20610,AT1G21910,AT1G22770,AT1G25440,AT1G27630,AT1G27720,AT1G27730,AT1G27820,AT1G28050,AT1G28360,AT1G28370,AT1G28480,AT1G31290,AT1G31310,AT1G32510,AT1G33760,AT1G42990…	GO:0051171	265
nucleobase-containing compound biosynthetic process	0.0000024925023164541814	AT1G01060,AT1G01250,AT1G01720,AT1G02230,AT1G02390,AT1G02450,AT1G03770,AT1G03800,AT1G03850,AT1G05420,AT1G06040,AT1G08290,AT1G09600,AT1G09950,AT1G12610,AT1G13600,AT1G14760,AT1G15580,AT1G16060,AT1G17920,AT1G18330,AT1G19210,AT1G21910,AT1G22770,AT1G25440,AT1G27630,AT1G27720,AT1G27730,AT1G28050,AT1G28360,AT1G28370,AT1G28480,AT1G31310,AT1G32510,AT1G33760,AT1G42990,AT1G43160,AT1G44830,AT1G49720,AT1G51700…	GO:0034654	259
regulation of cellular biosynthetic process	2.740780719463732e-7	AT1G01060,AT1G01250,AT1G01720,AT1G02230,AT1G02450,AT1G03770,AT1G03800,AT1G03850,AT1G05420,AT1G06040,AT1G08290,AT1G09600,AT1G11580,AT1G12610,AT1G13600,AT1G14760,AT1G15580,AT1G16060,AT1G17920,AT1G18330,AT1G19210,AT1G21910,AT1G22770,AT1G25440,AT1G27630,AT1G27720,AT1G27730,AT1G27820,AT1G28050,AT1G28360,AT1G28370,AT1G28480,AT1G31290,AT1G31310,AT1G32510,AT1G33760,AT1G42990,AT1G43160,AT1G44830,AT1G49720…	GO:0031326	257
response to external stimulus	4.204924670339173e-18	AT1G01580,AT1G02360,AT1G02450,AT1G02660,AT1G02930,AT1G03850,AT1G06830,AT1G07000,AT1G11580,AT1G15010,AT1G15330,AT1G15460,AT1G16370,AT1G17420,AT1G17750,AT1G18570,AT1G18810,AT1G19180,AT1G19570,AT1G19610,AT1G21326,AT1G22770,AT1G26730,AT1G29290,AT1G29690,AT1G31290,AT1G31580,AT1G32960,AT1G43910,AT1G44830,AT1G45145,AT1G47370,AT1G51660,AT1G52400,AT1G52410,AT1G53700,AT1G55010,AT1G55920,AT1G56650,AT1G58340…	GO:0009605	254
cell communication	1.0213850068084233e-9	AT1G01250,AT1G01560,AT1G01720,AT1G02900,AT1G03800,AT1G05065,AT1G06830,AT1G07000,AT1G11410,AT1G12480,AT1G13670,AT1G15380,AT1G15460,AT1G15580,AT1G16060,AT1G16370,AT1G17380,AT1G18810,AT1G19180,AT1G19210,AT1G19570,AT1G19640,AT1G19770,AT1G20930,AT1G21326,AT1G21910,AT1G22770,AT1G26730,AT1G28360,AT1G28370,AT1G28480,AT1G29290,AT1G29420,AT1G30135,AT1G33610,AT1G33760,AT1G42990,AT1G43160,AT1G43910,AT1G44830…	GO:0007154	253
regulation of gene expression	0.0009305454792095618	AT1G01060,AT1G01250,AT1G01560,AT1G01720,AT1G02230,AT1G02450,AT1G03770,AT1G03800,AT1G03850,AT1G05420,AT1G06040,AT1G08290,AT1G09600,AT1G11580,AT1G12610,AT1G13600,AT1G14760,AT1G15580,AT1G16060,AT1G17920,AT1G18330,AT1G19210,AT1G21910,AT1G22770,AT1G25440,AT1G27630,AT1G27720,AT1G27730,AT1G27820,AT1G28050,AT1G28360,AT1G28370,AT1G28480,AT1G31290,AT1G31310,AT1G32510,AT1G33760,AT1G42990,AT1G43160,AT1G44830…	GO:0010468	250
regulation of macromolecule biosynthetic process	7.136473507996468e-7	AT1G01060,AT1G01250,AT1G01720,AT1G02230,AT1G02450,AT1G03770,AT1G03800,AT1G03850,AT1G05420,AT1G06040,AT1G08290,AT1G09600,AT1G11580,AT1G12610,AT1G13600,AT1G14760,AT1G15580,AT1G16060,AT1G17920,AT1G18330,AT1G19210,AT1G21910,AT1G22770,AT1G25440,AT1G27630,AT1G27720,AT1G27730,AT1G27820,AT1G28050,AT1G28360,AT1G28370,AT1G28480,AT1G31290,AT1G31310,AT1G32510,AT1G33760,AT1G42990,AT1G43160,AT1G44830,AT1G49720…	GO:0010556	246
regulation of cellular macromolecule biosynthetic process	6.248890874303235e-7	AT1G01060,AT1G01250,AT1G01720,AT1G02230,AT1G02450,AT1G03770,AT1G03800,AT1G03850,AT1G05420,AT1G06040,AT1G08290,AT1G09600,AT1G11580,AT1G12610,AT1G13600,AT1G14760,AT1G15580,AT1G16060,AT1G17920,AT1G18330,AT1G19210,AT1G21910,AT1G22770,AT1G25440,AT1G27630,AT1G27720,AT1G27730,AT1G27820,AT1G28050,AT1G28360,AT1G28370,AT1G28480,AT1G31290,AT1G31310,AT1G32510,AT1G33760,AT1G42990,AT1G43160,AT1G44830,AT1G49720…	GO:2000112	245
transcription, DNA-templated	8.25222291114453e-8	AT1G01060,AT1G01250,AT1G01720,AT1G02230,AT1G02450,AT1G03770,AT1G03800,AT1G03850,AT1G05420,AT1G06040,AT1G08290,AT1G09600,AT1G09950,AT1G12610,AT1G13600,AT1G14760,AT1G15580,AT1G16060,AT1G17920,AT1G18330,AT1G19210,AT1G21910,AT1G22770,AT1G25440,AT1G27630,AT1G27720,AT1G27730,AT1G28050,AT1G28360,AT1G28370,AT1G28480,AT1G31310,AT1G32510,AT1G33760,AT1G42990,AT1G43160,AT1G44830,AT1G49720,AT1G51700,AT1G52890…	GO:0006351	242
nucleic acid-templated transcription	8.571667649705044e-8	AT1G01060,AT1G01250,AT1G01720,AT1G02230,AT1G02450,AT1G03770,AT1G03800,AT1G03850,AT1G05420,AT1G06040,AT1G08290,AT1G09600,AT1G09950,AT1G12610,AT1G13600,AT1G14760,AT1G15580,AT1G16060,AT1G17920,AT1G18330,AT1G19210,AT1G21910,AT1G22770,AT1G25440,AT1G27630,AT1G27720,AT1G27730,AT1G28050,AT1G28360,AT1G28370,AT1G28480,AT1G31310,AT1G32510,AT1G33760,AT1G42990,AT1G43160,AT1G44830,AT1G49720,AT1G51700,AT1G52890…	GO:0097659	242
RNA biosynthetic process	1.0752221681026464e-7	AT1G01060,AT1G01250,AT1G01720,AT1G02230,AT1G02450,AT1G03770,AT1G03800,AT1G03850,AT1G05420,AT1G06040,AT1G08290,AT1G09600,AT1G09950,AT1G12610,AT1G13600,AT1G14760,AT1G15580,AT1G16060,AT1G17920,AT1G18330,AT1G19210,AT1G21910,AT1G22770,AT1G25440,AT1G27630,AT1G27720,AT1G27730,AT1G28050,AT1G28360,AT1G28370,AT1G28480,AT1G31310,AT1G32510,AT1G33760,AT1G42990,AT1G43160,AT1G44830,AT1G49720,AT1G51700,AT1G52890…	GO:0032774	242
defense response	4.94203859500631e-24	AT1G02450,AT1G02660,AT1G02930,AT1G03850,AT1G07000,AT1G08860,AT1G11580,AT1G14370,AT1G15010,AT1G15890,AT1G17380,AT1G17420,AT1G17750,AT1G18570,AT1G19180,AT1G19570,AT1G19610,AT1G20823,AT1G21326,AT1G28360,AT1G29690,AT1G30135,AT1G31290,AT1G31580,AT1G32960,AT1G43160,AT1G44830,AT1G45145,AT1G47370,AT1G51660,AT1G52030,AT1G52400,AT1G52410,AT1G55010,AT1G58410,AT1G61440,AT1G61560,AT1G62630,AT1G64760,AT1G65060…	GO:0006952	238
multi-organism process	3.605805294678313e-11	AT1G01580,AT1G02360,AT1G02450,AT1G02660,AT1G02930,AT1G03850,AT1G07000,AT1G11410,AT1G11580,AT1G15010,AT1G15330,AT1G17420,AT1G17750,AT1G18570,AT1G19180,AT1G19570,AT1G19610,AT1G19780,AT1G21326,AT1G29690,AT1G31290,AT1G31580,AT1G32960,AT1G44830,AT1G45145,AT1G47370,AT1G48020,AT1G51660,AT1G52400,AT1G52410,AT1G55010,AT1G56650,AT1G58340,AT1G59740,AT1G61340,AT1G61440,AT1G61560,AT1G61610,AT1G65060,AT1G65390…	GO:0051704	236
regulation of nucleobase-containing compound metabolic process	0.0000043642218420425125	AT1G01060,AT1G01250,AT1G01720,AT1G02230,AT1G02450,AT1G03770,AT1G03800,AT1G03850,AT1G05420,AT1G06040,AT1G08290,AT1G09600,AT1G12610,AT1G13600,AT1G14760,AT1G15580,AT1G16060,AT1G17920,AT1G18330,AT1G19210,AT1G21910,AT1G22770,AT1G25440,AT1G27630,AT1G27720,AT1G27730,AT1G28050,AT1G28360,AT1G28370,AT1G28480,AT1G31310,AT1G32510,AT1G33760,AT1G42990,AT1G43160,AT1G44830,AT1G49720,AT1G51700,AT1G52890,AT1G53160…	GO:0019219	233
signaling	2.947136503027363e-11	AT1G01250,AT1G01560,AT1G01720,AT1G02900,AT1G03800,AT1G05065,AT1G07000,AT1G12480,AT1G13670,AT1G15380,AT1G15580,AT1G16060,AT1G17380,AT1G18810,AT1G19180,AT1G19210,AT1G19570,AT1G19640,AT1G19770,AT1G20930,AT1G21326,AT1G21910,AT1G22770,AT1G28360,AT1G28370,AT1G28480,AT1G29420,AT1G30135,AT1G33610,AT1G33760,AT1G42990,AT1G43160,AT1G44830,AT1G47370,AT1G49720,AT1G51660,AT1G52400,AT1G53700,AT1G56150,AT1G56650…	GO:0023052	232
regulation of transcription, DNA-templated	2.6705886829736003e-8	AT1G01060,AT1G01250,AT1G01720,AT1G02230,AT1G02450,AT1G03770,AT1G03800,AT1G03850,AT1G05420,AT1G06040,AT1G08290,AT1G09600,AT1G12610,AT1G13600,AT1G14760,AT1G15580,AT1G16060,AT1G17920,AT1G18330,AT1G19210,AT1G21910,AT1G22770,AT1G25440,AT1G27630,AT1G27720,AT1G27730,AT1G28050,AT1G28360,AT1G28370,AT1G28480,AT1G31310,AT1G32510,AT1G33760,AT1G42990,AT1G43160,AT1G44830,AT1G49720,AT1G51700,AT1G52890,AT1G53160…	GO:0006355	232
regulation of nucleic acid-templated transcription	2.7814690843955175e-8	AT1G01060,AT1G01250,AT1G01720,AT1G02230,AT1G02450,AT1G03770,AT1G03800,AT1G03850,AT1G05420,AT1G06040,AT1G08290,AT1G09600,AT1G12610,AT1G13600,AT1G14760,AT1G15580,AT1G16060,AT1G17920,AT1G18330,AT1G19210,AT1G21910,AT1G22770,AT1G25440,AT1G27630,AT1G27720,AT1G27730,AT1G28050,AT1G28360,AT1G28370,AT1G28480,AT1G31310,AT1G32510,AT1G33760,AT1G42990,AT1G43160,AT1G44830,AT1G49720,AT1G51700,AT1G52890,AT1G53160…	GO:1903506	232
regulation of RNA biosynthetic process	3.1413064887244406e-8	AT1G01060,AT1G01250,AT1G01720,AT1G02230,AT1G02450,AT1G03770,AT1G03800,AT1G03850,AT1G05420,AT1G06040,AT1G08290,AT1G09600,AT1G12610,AT1G13600,AT1G14760,AT1G15580,AT1G16060,AT1G17920,AT1G18330,AT1G19210,AT1G21910,AT1G22770,AT1G25440,AT1G27630,AT1G27720,AT1G27730,AT1G28050,AT1G28360,AT1G28370,AT1G28480,AT1G31310,AT1G32510,AT1G33760,AT1G42990,AT1G43160,AT1G44830,AT1G49720,AT1G51700,AT1G52890,AT1G53160…	GO:2001141	232
regulation of RNA metabolic process	6.796966841525852e-7	AT1G01060,AT1G01250,AT1G01720,AT1G02230,AT1G02450,AT1G03770,AT1G03800,AT1G03850,AT1G05420,AT1G06040,AT1G08290,AT1G09600,AT1G12610,AT1G13600,AT1G14760,AT1G15580,AT1G16060,AT1G17920,AT1G18330,AT1G19210,AT1G21910,AT1G22770,AT1G25440,AT1G27630,AT1G27720,AT1G27730,AT1G28050,AT1G28360,AT1G28370,AT1G28480,AT1G31310,AT1G32510,AT1G33760,AT1G42990,AT1G43160,AT1G44830,AT1G49720,AT1G51700,AT1G52890,AT1G53160…	GO:0051252	232
signal transduction	1.617339538751618e-11	AT1G01250,AT1G01560,AT1G01720,AT1G02900,AT1G03800,AT1G07000,AT1G12480,AT1G13670,AT1G15380,AT1G15580,AT1G16060,AT1G17380,AT1G18810,AT1G19180,AT1G19210,AT1G19570,AT1G19640,AT1G19770,AT1G20930,AT1G21326,AT1G21910,AT1G22770,AT1G28360,AT1G28370,AT1G28480,AT1G29420,AT1G30135,AT1G33610,AT1G33760,AT1G42990,AT1G43160,AT1G44830,AT1G47370,AT1G49720,AT1G51660,AT1G52400,AT1G53700,AT1G56150,AT1G56650,AT1G57630…	GO:0007165	229
response to biotic stimulus	4.097366222946119e-21	AT1G01580,AT1G02360,AT1G02450,AT1G02660,AT1G02930,AT1G03850,AT1G07000,AT1G11580,AT1G15010,AT1G17420,AT1G17750,AT1G18570,AT1G19180,AT1G19570,AT1G19610,AT1G21326,AT1G29690,AT1G31290,AT1G31580,AT1G32960,AT1G44830,AT1G45145,AT1G47370,AT1G51660,AT1G52400,AT1G52410,AT1G55010,AT1G56650,AT1G58340,AT1G59740,AT1G61340,AT1G61440,AT1G61560,AT1G65060,AT1G65390,AT1G65490,AT1G66690,AT1G66980,AT1G67865,AT1G68765…	GO:0009607	214
response to external biotic stimulus	2.954464368392388e-21	AT1G01580,AT1G02360,AT1G02450,AT1G02660,AT1G02930,AT1G03850,AT1G07000,AT1G11580,AT1G15010,AT1G17420,AT1G17750,AT1G18570,AT1G19180,AT1G19570,AT1G19610,AT1G21326,AT1G29690,AT1G31290,AT1G31580,AT1G32960,AT1G44830,AT1G45145,AT1G47370,AT1G51660,AT1G52400,AT1G52410,AT1G55010,AT1G56650,AT1G58340,AT1G59740,AT1G61340,AT1G61440,AT1G61560,AT1G65060,AT1G65390,AT1G65490,AT1G66690,AT1G66980,AT1G67865,AT1G68765…	GO:0043207	213
response to other organism	2.954464368392388e-21	AT1G01580,AT1G02360,AT1G02450,AT1G02660,AT1G02930,AT1G03850,AT1G07000,AT1G11580,AT1G15010,AT1G17420,AT1G17750,AT1G18570,AT1G19180,AT1G19570,AT1G19610,AT1G21326,AT1G29690,AT1G31290,AT1G31580,AT1G32960,AT1G44830,AT1G45145,AT1G47370,AT1G51660,AT1G52400,AT1G52410,AT1G55010,AT1G56650,AT1G58340,AT1G59740,AT1G61340,AT1G61440,AT1G61560,AT1G65060,AT1G65390,AT1G65490,AT1G66690,AT1G66980,AT1G67865,AT1G68765…	GO:0051707	213
response to acid chemical	2.1459898840766454e-25	AT1G01060,AT1G01560,AT1G02820,AT1G02930,AT1G07000,AT1G08920,AT1G12480,AT1G12610,AT1G16060,AT1G16370,AT1G17380,AT1G17420,AT1G17750,AT1G17840,AT1G18570,AT1G19180,AT1G19570,AT1G19640,AT1G21910,AT1G27730,AT1G28480,AT1G34670,AT1G43160,AT1G43910,AT1G44830,AT1G49720,AT1G51400,AT1G51500,AT1G52400,AT1G52690,AT1G52890,AT1G56650,AT1G58340,AT1G61340,AT1G63840,AT1G65390,AT1G65486,AT1G65500,AT1G65510,AT1G68360…	GO:0001101	211
oxidation-reduction process	1.1438919012969576e-7	AT1G01580,AT1G01590,AT1G02400,AT1G05575,AT1G05610,AT1G06080,AT1G06090,AT1G06620,AT1G07180,AT1G07420,AT1G09400,AT1G13100,AT1G14540,AT1G17420,AT1G19570,AT1G26390,AT1G26420,AT1G30040,AT1G30700,AT1G30720,AT1G30730,AT1G30740,AT1G32100,AT1G32780,AT1G33055,AT1G45145,AT1G47990,AT1G50960,AT1G57750,AT1G58300,AT1G65970,AT1G69880,AT1G71100,AT1G72520,AT1G76680,AT1G79440,AT1G80820,AT2G06050,AT2G07727,AT2G19800…	GO:0055114	181
cellular response to stress	7.075818769284285e-16	AT1G01720,AT1G02360,AT1G06830,AT1G07135,AT1G09070,AT1G14540,AT1G14750,AT1G15010,AT1G16370,AT1G16420,AT1G18300,AT1G18570,AT1G19020,AT1G19570,AT1G20823,AT1G21550,AT1G21910,AT1G22220,AT1G23710,AT1G26730,AT1G27730,AT1G29290,AT1G29690,AT1G30040,AT1G30720,AT1G32928,AT1G33055,AT1G42990,AT1G43160,AT1G43910,AT1G47370,AT1G50740,AT1G51660,AT1G55920,AT1G56300,AT1G56650,AT1G57630,AT1G59860,AT1G61340,AT1G65490…	GO:0033554	179
defense response to other organism	5.883423870899516e-17	AT1G02450,AT1G02660,AT1G02930,AT1G03850,AT1G07000,AT1G11580,AT1G15010,AT1G17750,AT1G18570,AT1G19180,AT1G19610,AT1G21326,AT1G29690,AT1G31290,AT1G31580,AT1G32960,AT1G44830,AT1G45145,AT1G47370,AT1G51660,AT1G52400,AT1G52410,AT1G55010,AT1G61440,AT1G61560,AT1G65060,AT1G65390,AT1G66980,AT1G67865,AT1G68765,AT1G70130,AT1G70260,AT1G70560,AT1G73805,AT1G74100,AT1G74930,AT1G76040,AT1G80840,AT2G01180,AT2G05940…	GO:0098542	174
response to drug	1.438451938533709e-51	AT1G01060,AT1G12480,AT1G15380,AT1G15460,AT1G16420,AT1G18570,AT1G19570,AT1G20823,AT1G21910,AT1G22770,AT1G27730,AT1G28480,AT1G29290,AT1G34670,AT1G42990,AT1G43160,AT1G44830,AT1G51400,AT1G51700,AT1G61340,AT1G62400,AT1G64380,AT1G65390,AT1G65510,AT1G66160,AT1G71520,AT1G72520,AT1G74430,AT1G75490,AT1G76680,AT1G80760,AT1G80840,AT2G05520,AT2G06050,AT2G14580,AT2G17040,AT2G18170,AT2G21210,AT2G22500,AT2G23320…	GO:0042493	160
cellular response to organic substance	9.84985495760189e-10	AT1G01250,AT1G01720,AT1G03800,AT1G07000,AT1G12480,AT1G13670,AT1G15380,AT1G15580,AT1G16060,AT1G19180,AT1G19210,AT1G19640,AT1G19770,AT1G20930,AT1G21910,AT1G28360,AT1G28370,AT1G28480,AT1G29420,AT1G33760,AT1G34670,AT1G42990,AT1G43160,AT1G44830,AT1G49720,AT1G52400,AT1G53700,AT1G56150,AT1G56650,AT1G64380,AT1G65390,AT1G68360,AT1G68550,AT1G68840,AT1G70510,AT1G70560,AT1G71450,AT1G71520,AT1G72430,AT1G73500…	GO:0071310	142
hormone-mediated signaling pathway	1.0760729096062655e-13	AT1G01250,AT1G01720,AT1G03800,AT1G07000,AT1G12480,AT1G13670,AT1G15380,AT1G15580,AT1G16060,AT1G17380,AT1G19180,AT1G19210,AT1G19640,AT1G19770,AT1G20930,AT1G21910,AT1G28360,AT1G28370,AT1G28480,AT1G29420,AT1G30135,AT1G33760,AT1G43160,AT1G44830,AT1G49720,AT1G52400,AT1G53700,AT1G56150,AT1G56650,AT1G64380,AT1G65390,AT1G68360,AT1G68550,AT1G68840,AT1G70510,AT1G70560,AT1G71450,AT1G71520,AT1G72430,AT1G73500…	GO:0009755	136
cellular response to endogenous stimulus	9.022193257954244e-11	AT1G01250,AT1G03800,AT1G12480,AT1G13670,AT1G15580,AT1G16060,AT1G19180,AT1G19210,AT1G19640,AT1G19770,AT1G20930,AT1G21910,AT1G28360,AT1G28370,AT1G28480,AT1G29420,AT1G33760,AT1G34670,AT1G43160,AT1G44830,AT1G49720,AT1G52400,AT1G53700,AT1G56150,AT1G56650,AT1G64380,AT1G65390,AT1G68360,AT1G68550,AT1G68840,AT1G70510,AT1G70560,AT1G71450,AT1G71520,AT1G72430,AT1G73500,AT1G74890,AT1G74930,AT1G75750,AT1G76530…	GO:0071495	130
regulation of biological quality	0.0011219192298215735	AT1G01580,AT1G02400,AT1G03120,AT1G03850,AT1G06830,AT1G08860,AT1G12480,AT1G12610,AT1G17420,AT1G19640,AT1G19770,AT1G19970,AT1G20510,AT1G21140,AT1G28130,AT1G28230,AT1G28480,AT1G29690,AT1G30040,AT1G45145,AT1G47990,AT1G50960,AT1G52400,AT1G52690,AT1G53700,AT1G58340,AT1G65970,AT1G66400,AT1G68765,AT1G69880,AT1G70560,AT1G72520,AT1G73500,AT1G73805,AT1G76680,AT1G79440,AT2G01420,AT2G05070,AT2G05100,AT2G05520…	GO:0065008	130
cellular response to hormone stimulus	4.1297455373820735e-11	AT1G01250,AT1G03800,AT1G12480,AT1G13670,AT1G15580,AT1G16060,AT1G19180,AT1G19210,AT1G19640,AT1G19770,AT1G20930,AT1G21910,AT1G28360,AT1G28370,AT1G28480,AT1G29420,AT1G33760,AT1G34670,AT1G43160,AT1G44830,AT1G49720,AT1G52400,AT1G53700,AT1G56150,AT1G56650,AT1G64380,AT1G65390,AT1G68360,AT1G68550,AT1G68840,AT1G70510,AT1G70560,AT1G71450,AT1G71520,AT1G72430,AT1G73500,AT1G74890,AT1G74930,AT1G75750,AT1G76530…	GO:0032870	127
positive regulation of biological process	0.0208727479722963	AT1G02660,AT1G06040,AT1G07000,AT1G08860,AT1G09600,AT1G14760,AT1G16060,AT1G19570,AT1G21326,AT1G21910,AT1G22770,AT1G27630,AT1G27720,AT1G42990,AT1G43160,AT1G44830,AT1G47370,AT1G49720,AT1G51660,AT1G52400,AT1G56650,AT1G67810,AT1G68050,AT1G72430,AT1G73500,AT1G73805,AT1G73870,AT1G75490,AT1G76040,AT1G77450,AT2G05070,AT2G05100,AT2G17660,AT2G19450,AT2G26150,AT2G30040,AT2G31180,AT2G31880,AT2G33385,AT2G36610…	GO:0048518	127
response to inorganic substance	5.050010685222733e-8	AT1G01060,AT1G02820,AT1G02930,AT1G03120,AT1G03980,AT1G07000,AT1G08860,AT1G08920,AT1G12480,AT1G12610,AT1G16060,AT1G16150,AT1G16370,AT1G16420,AT1G18330,AT1G19570,AT1G21140,AT1G22770,AT1G27730,AT1G43160,AT1G45145,AT1G51400,AT1G52400,AT1G52690,AT1G52890,AT1G56650,AT1G62400,AT1G62480,AT1G65486,AT1G65500,AT1G72520,AT1G76680,AT1G78080,AT2G05070,AT2G05100,AT2G05520,AT2G06050,AT2G18170,AT2G21660,AT2G26150…	GO:0010035	126
response to hypoxia	3.872006000896656e-61	AT1G01720,AT1G02360,AT1G07135,AT1G09070,AT1G14540,AT1G15010,AT1G18300,AT1G19020,AT1G21550,AT1G22220,AT1G23710,AT1G27730,AT1G30040,AT1G30720,AT1G32928,AT1G33055,AT1G50740,AT1G57630,AT1G59860,AT1G61340,AT1G65490,AT1G66090,AT1G68620,AT1G68690,AT1G68840,AT1G69890,AT1G72430,AT1G72900,AT1G72910,AT1G72920,AT1G72940,AT1G73010,AT1G73500,AT1G76600,AT1G76640,AT1G76650,AT1G76680,AT2G01180,AT2G15890,AT2G22500…	GO:0001666	119
response to decreased oxygen levels	3.083096606420376e-60	AT1G01720,AT1G02360,AT1G07135,AT1G09070,AT1G14540,AT1G15010,AT1G18300,AT1G19020,AT1G21550,AT1G22220,AT1G23710,AT1G27730,AT1G30040,AT1G30720,AT1G32928,AT1G33055,AT1G50740,AT1G57630,AT1G59860,AT1G61340,AT1G65490,AT1G66090,AT1G68620,AT1G68690,AT1G68840,AT1G69890,AT1G72430,AT1G72900,AT1G72910,AT1G72920,AT1G72940,AT1G73010,AT1G73500,AT1G76600,AT1G76640,AT1G76650,AT1G76680,AT2G01180,AT2G15890,AT2G22500…	GO:0036293	119
response to oxygen levels	5.139946862914614e-60	AT1G01720,AT1G02360,AT1G07135,AT1G09070,AT1G14540,AT1G15010,AT1G18300,AT1G19020,AT1G21550,AT1G22220,AT1G23710,AT1G27730,AT1G30040,AT1G30720,AT1G32928,AT1G33055,AT1G50740,AT1G57630,AT1G59860,AT1G61340,AT1G65490,AT1G66090,AT1G68620,AT1G68690,AT1G68840,AT1G69890,AT1G72430,AT1G72900,AT1G72910,AT1G72920,AT1G72940,AT1G73010,AT1G73500,AT1G76600,AT1G76640,AT1G76650,AT1G76680,AT2G01180,AT2G15890,AT2G22500…	GO:0070482	119
cellular response to hypoxia	3.2995530579511645e-66	AT1G01720,AT1G02360,AT1G07135,AT1G09070,AT1G14540,AT1G15010,AT1G18300,AT1G19020,AT1G21550,AT1G22220,AT1G23710,AT1G27730,AT1G30040,AT1G30720,AT1G32928,AT1G33055,AT1G50740,AT1G57630,AT1G59860,AT1G61340,AT1G65490,AT1G66090,AT1G68620,AT1G68690,AT1G68840,AT1G69890,AT1G72430,AT1G72900,AT1G72910,AT1G72920,AT1G72940,AT1G73010,AT1G73500,AT1G76600,AT1G76640,AT1G76650,AT1G76680,AT2G01180,AT2G15890,AT2G22500…	GO:0071456	118
cellular response to decreased oxygen levels	1.1015743167700274e-65	AT1G01720,AT1G02360,AT1G07135,AT1G09070,AT1G14540,AT1G15010,AT1G18300,AT1G19020,AT1G21550,AT1G22220,AT1G23710,AT1G27730,AT1G30040,AT1G30720,AT1G32928,AT1G33055,AT1G50740,AT1G57630,AT1G59860,AT1G61340,AT1G65490,AT1G66090,AT1G68620,AT1G68690,AT1G68840,AT1G69890,AT1G72430,AT1G72900,AT1G72910,AT1G72920,AT1G72940,AT1G73010,AT1G73500,AT1G76600,AT1G76640,AT1G76650,AT1G76680,AT2G01180,AT2G15890,AT2G22500…	GO:0036294	118
cellular response to oxygen levels	1.1015743167700274e-65	AT1G01720,AT1G02360,AT1G07135,AT1G09070,AT1G14540,AT1G15010,AT1G18300,AT1G19020,AT1G21550,AT1G22220,AT1G23710,AT1G27730,AT1G30040,AT1G30720,AT1G32928,AT1G33055,AT1G50740,AT1G57630,AT1G59860,AT1G61340,AT1G65490,AT1G66090,AT1G68620,AT1G68690,AT1G68840,AT1G69890,AT1G72430,AT1G72900,AT1G72910,AT1G72920,AT1G72940,AT1G73010,AT1G73500,AT1G76600,AT1G76640,AT1G76650,AT1G76680,AT2G01180,AT2G15890,AT2G22500…	GO:0071453	118
response to lipid	2.1899120154256203e-10	AT1G01060,AT1G01560,AT1G08920,AT1G12480,AT1G16060,AT1G17840,AT1G18570,AT1G27730,AT1G34670,AT1G43160,AT1G43910,AT1G49720,AT1G51500,AT1G52400,AT1G58340,AT1G61340,AT1G63840,AT1G68360,AT1G69530,AT1G75750,AT2G05070,AT2G05100,AT2G05520,AT2G14900,AT2G18470,AT2G19450,AT2G24010,AT2G25930,AT2G26190,AT2G30020,AT2G32020,AT2G32690,AT2G33380,AT2G40130,AT2G40750,AT2G42540,AT2G43140,AT2G44080,AT2G45900,AT2G46270…	GO:0033993	115
regulation of response to stimulus	1.481073347600186e-10	AT1G01720,AT1G02450,AT1G02660,AT1G06040,AT1G07000,AT1G08860,AT1G15380,AT1G17380,AT1G19180,AT1G19570,AT1G19770,AT1G21326,AT1G22770,AT1G30135,AT1G44830,AT1G47370,AT1G51660,AT1G52400,AT1G56060,AT1G56300,AT1G62400,AT1G69570,AT1G70260,AT1G73805,AT1G76040,AT1G80840,AT2G01420,AT2G17660,AT2G25930,AT2G31880,AT2G34600,AT2G38240,AT2G40750,AT2G43010,AT2G46400,AT3G07650,AT3G09830,AT3G10930,AT3G11410,AT3G11820…	GO:0048583	112
response to light stimulus	5.37193018564936e-9	AT1G01060,AT1G02400,AT1G06040,AT1G07180,AT1G07720,AT1G12480,AT1G15820,AT1G16420,AT1G17420,AT1G18810,AT1G22770,AT1G27730,AT1G29910,AT1G29920,AT1G29930,AT1G30040,AT1G31580,AT1G35210,AT1G51400,AT1G52410,AT1G58340,AT1G61520,AT1G62400,AT1G65060,AT1G68050,AT1G69530,AT1G69570,AT1G70560,AT1G73805,AT1G73870,AT1G78080,AT1G79440,AT2G01180,AT2G02950,AT2G05070,AT2G05100,AT2G25930,AT2G29090,AT2G29650,AT2G31090…	GO:0009416	108
response to radiation	2.7983033919242212e-8	AT1G01060,AT1G02400,AT1G06040,AT1G07180,AT1G07720,AT1G12480,AT1G15820,AT1G16420,AT1G17420,AT1G18810,AT1G22770,AT1G27730,AT1G29910,AT1G29920,AT1G29930,AT1G30040,AT1G31580,AT1G35210,AT1G51400,AT1G52410,AT1G58340,AT1G61520,AT1G62400,AT1G65060,AT1G68050,AT1G69530,AT1G69570,AT1G70560,AT1G73805,AT1G73870,AT1G78080,AT1G79440,AT2G01180,AT2G02950,AT2G05070,AT2G05100,AT2G25930,AT2G29090,AT2G29650,AT2G31090…	GO:0009314	108
response to alcohol	8.130592146176239e-11	AT1G01060,AT1G01560,AT1G01720,AT1G07000,AT1G08920,AT1G12480,AT1G15380,AT1G16060,AT1G17840,AT1G18570,AT1G27730,AT1G34670,AT1G43160,AT1G43910,AT1G49720,AT1G51500,AT1G52400,AT1G58340,AT1G61340,AT1G63840,AT1G75750,AT2G05070,AT2G05100,AT2G05520,AT2G18470,AT2G19450,AT2G25930,AT2G26190,AT2G30020,AT2G32020,AT2G32690,AT2G33380,AT2G42540,AT2G43140,AT2G46270,AT2G46830,AT2G47180,AT3G02410,AT3G05880,AT3G11410…	GO:0097305	98
shoot system development	0.022430817367633218	AT1G13245,AT1G15040,AT1G15330,AT1G17420,AT1G17840,AT1G17920,AT1G19180,AT1G20823,AT1G22770,AT1G51660,AT1G52030,AT1G53160,AT1G53700,AT1G63820,AT1G66400,AT1G68050,AT1G68765,AT1G69570,AT1G70510,AT1G70560,AT1G72520,AT1G73220,AT1G73500,AT1G73870,AT1G76680,AT1G77450,AT1G79440,AT2G06050,AT2G17040,AT2G25930,AT2G31880,AT2G35980,AT2G36985,AT2G39200,AT2G39705,AT2G40080,AT2G40750,AT2G42540,AT2G43570,AT2G46310…	GO:0048367	95
response to nitrogen compound	1.0448352672487607e-28	AT1G20823,AT1G27730,AT1G42990,AT1G51700,AT1G61340,AT1G64380,AT1G66160,AT1G71520,AT1G75490,AT1G80840,AT2G17040,AT2G21210,AT2G23320,AT2G26150,AT2G32390,AT2G33580,AT2G34600,AT2G34670,AT2G35000,AT2G35930,AT2G37430,AT2G38470,AT2G40140,AT2G43570,AT2G44840,AT2G46400,AT2G46830,AT3G05200,AT3G11840,AT3G15210,AT3G15356,AT3G16720,AT3G18710,AT3G19380,AT3G19580,AT3G21150,AT3G23230,AT3G23250,AT3G28210,AT3G44350…	GO:1901698	94
response to bacterium	3.535127514909944e-14	AT1G01580,AT1G02450,AT1G02930,AT1G07000,AT1G11580,AT1G17750,AT1G18570,AT1G19180,AT1G31580,AT1G32960,AT1G61340,AT1G65490,AT1G68765,AT1G70130,AT1G70260,AT1G70560,AT1G72520,AT1G73805,AT1G80840,AT2G05940,AT2G14580,AT2G19190,AT2G23810,AT2G27080,AT2G38470,AT2G40000,AT2G40750,AT2G43120,AT2G45220,AT2G46400,AT2G47130,AT2G47730,AT3G05200,AT3G09830,AT3G10930,AT3G15210,AT3G20600,AT3G28910,AT3G30775,AT3G44260…	GO:0009617	94
response to temperature stimulus	2.0427307276634143e-9	AT1G01060,AT1G07720,AT1G09350,AT1G12610,AT1G18740,AT1G20823,AT1G21910,AT1G22770,AT1G27730,AT1G43160,AT1G51670,AT1G52690,AT1G55920,AT1G56300,AT1G58340,AT1G59860,AT1G61520,AT1G65500,AT1G78080,AT1G79440,AT1G80820,AT2G05070,AT2G05100,AT2G19450,AT2G21660,AT2G25930,AT2G26150,AT2G31180,AT2G33380,AT2G38470,AT2G40140,AT2G41100,AT2G42540,AT2G46830,AT2G47180,AT2G47730,AT3G05880,AT3G08720,AT3G10680,AT3G11020…	GO:0009266	93
response to abscisic acid	1.7835623562653123e-10	AT1G01060,AT1G01560,AT1G08920,AT1G12480,AT1G16060,AT1G17840,AT1G18570,AT1G27730,AT1G34670,AT1G43160,AT1G43910,AT1G49720,AT1G51500,AT1G52400,AT1G58340,AT1G61340,AT1G63840,AT1G75750,AT2G05070,AT2G05100,AT2G05520,AT2G18470,AT2G19450,AT2G25930,AT2G26190,AT2G30020,AT2G32020,AT2G32690,AT2G33380,AT2G42540,AT2G43140,AT2G46270,AT2G46830,AT2G47180,AT3G02410,AT3G05880,AT3G11410,AT3G11820,AT3G14050,AT3G15210…	GO:0009737	92
response to organonitrogen compound	8.95495539292669e-34	AT1G20823,AT1G27730,AT1G42990,AT1G51700,AT1G61340,AT1G64380,AT1G66160,AT1G71520,AT1G75490,AT1G80840,AT2G17040,AT2G21210,AT2G23320,AT2G26150,AT2G32390,AT2G33580,AT2G34600,AT2G35000,AT2G35930,AT2G37430,AT2G38470,AT2G40140,AT2G43570,AT2G44840,AT2G46400,AT2G46830,AT3G05200,AT3G11840,AT3G15210,AT3G15356,AT3G16720,AT3G18710,AT3G19380,AT3G19580,AT3G21150,AT3G23230,AT3G23250,AT3G28210,AT3G44350,AT3G45640…	GO:0010243	90
immune system process	9.855808136576131e-16	AT1G02450,AT1G18570,AT1G21326,AT1G29690,AT1G31290,AT1G32960,AT1G42990,AT1G44830,AT1G47370,AT1G51660,AT1G61440,AT1G61560,AT1G65390,AT1G66980,AT1G73805,AT1G74100,AT1G80840,AT2G01180,AT2G14580,AT2G17660,AT2G21660,AT2G23620,AT2G33580,AT2G35930,AT2G35980,AT2G38470,AT2G39200,AT2G40000,AT2G43570,AT2G47130,AT3G05200,AT3G09830,AT3G11650,AT3G11820,AT3G11840,AT3G15210,AT3G15356,AT3G18690,AT3G19380,AT3G20600…	GO:0002376	89
response to osmotic stress	3.8866139396991055e-9	AT1G01060,AT1G01520,AT1G02820,AT1G06040,AT1G08920,AT1G12610,AT1G16060,AT1G16370,AT1G17840,AT1G18330,AT1G18570,AT1G27730,AT1G29290,AT1G35910,AT1G43160,AT1G50960,AT1G51500,AT1G52400,AT1G56060,AT1G56650,AT1G58340,AT1G59860,AT1G61340,AT1G65500,AT1G73500,AT1G75940,AT1G76040,AT1G78080,AT2G15390,AT2G19450,AT2G21660,AT2G26190,AT2G31180,AT2G32010,AT2G33380,AT2G37180,AT2G38470,AT2G40750,AT2G41010,AT2G42540…	GO:0006970	88
response to chitin	2.3107813188906053e-54	AT1G20823,AT1G27730,AT1G42990,AT1G51700,AT1G64380,AT1G66160,AT1G71520,AT1G75490,AT1G80840,AT2G17040,AT2G21210,AT2G23320,AT2G26150,AT2G33580,AT2G34600,AT2G35000,AT2G35930,AT2G37430,AT2G38470,AT2G40140,AT2G44840,AT2G46400,AT3G05200,AT3G11840,AT3G15210,AT3G15356,AT3G16720,AT3G18710,AT3G19380,AT3G19580,AT3G21150,AT3G23230,AT3G23250,AT3G28210,AT3G44350,AT3G45640,AT3G46080,AT3G46090,AT3G46620,AT3G49530…	GO:0010200	83
response to oxidative stress	2.1833740100162413e-12	AT1G02930,AT1G03850,AT1G09350,AT1G11210,AT1G12480,AT1G14540,AT1G14870,AT1G16420,AT1G19020,AT1G19570,AT1G22770,AT1G27730,AT1G35910,AT1G45145,AT1G51400,AT1G56650,AT1G59860,AT1G65970,AT1G72520,AT1G73120,AT1G78410,AT2G04795,AT2G06050,AT2G18170,AT2G26150,AT2G40000,AT2G40750,AT2G41480,AT2G43480,AT2G47060,AT2G47180,AT3G02840,AT3G10930,AT3G13610,AT3G21770,AT3G25250,AT3G28340,AT3G28580,AT3G30775,AT3G45640…	GO:0006979	83
cellular response to oxygen-containing compound	0.0006253676485206188	AT1G01720,AT1G07000,AT1G12480,AT1G15380,AT1G16370,AT1G16420,AT1G19180,AT1G19570,AT1G19640,AT1G28480,AT1G32780,AT1G44830,AT1G49720,AT1G52400,AT1G56650,AT1G62400,AT1G65390,AT1G68360,AT1G75750,AT2G05070,AT2G05100,AT2G14900,AT2G18470,AT2G24010,AT2G30020,AT2G32390,AT2G33580,AT2G34670,AT2G40750,AT2G43140,AT2G44080,AT2G46400,AT3G11410,AT3G11820,AT3G13610,AT3G15210,AT3G15356,AT3G19580,AT3G22275,AT3G23240…	GO:1901701	80
immune response	1.9323490686537096e-13	AT1G02450,AT1G18570,AT1G21326,AT1G29690,AT1G32960,AT1G44830,AT1G47370,AT1G51660,AT1G61440,AT1G61560,AT1G65390,AT1G66980,AT1G73805,AT1G74100,AT2G01180,AT2G14580,AT2G17660,AT2G21660,AT2G23620,AT2G33580,AT2G38470,AT2G39200,AT2G40000,AT2G43570,AT2G47130,AT3G05200,AT3G09830,AT3G11820,AT3G15210,AT3G15356,AT3G18690,AT3G19380,AT3G20600,AT3G23170,AT3G25882,AT3G28910,AT3G45640,AT3G48450,AT3G49110,AT3G49530…	GO:0006955	79
innate immune response	1.6758134947707438e-13	AT1G02450,AT1G18570,AT1G21326,AT1G29690,AT1G32960,AT1G44830,AT1G47370,AT1G51660,AT1G61440,AT1G61560,AT1G65390,AT1G66980,AT1G73805,AT1G74100,AT2G01180,AT2G14580,AT2G17660,AT2G21660,AT2G23620,AT2G33580,AT2G38470,AT2G39200,AT2G40000,AT2G43570,AT2G47130,AT3G05200,AT3G09830,AT3G11820,AT3G15210,AT3G15356,AT3G18690,AT3G19380,AT3G20600,AT3G23170,AT3G25882,AT3G28910,AT3G45640,AT3G48450,AT3G49110,AT3G49530…	GO:0045087	78
defense response to bacterium	3.27382419073113e-11	AT1G02450,AT1G02930,AT1G07000,AT1G17750,AT1G18570,AT1G19180,AT1G31580,AT1G32960,AT1G68765,AT1G70130,AT1G70260,AT1G70560,AT1G73805,AT1G80840,AT2G05940,AT2G19190,AT2G23810,AT2G27080,AT2G38470,AT2G40000,AT2G40750,AT2G43120,AT2G45220,AT2G46400,AT2G47130,AT2G47730,AT3G05200,AT3G09830,AT3G10930,AT3G15210,AT3G20600,AT3G30775,AT3G44260,AT3G45640,AT3G49110,AT3G50260,AT3G56400,AT3G56710,AT4G02380,AT4G11460…	GO:0042742	78
response to salt stress	1.0508522006601975e-8	AT1G01060,AT1G01520,AT1G02820,AT1G06040,AT1G08920,AT1G12610,AT1G16060,AT1G16370,AT1G17840,AT1G18330,AT1G18570,AT1G27730,AT1G35910,AT1G43160,AT1G50960,AT1G51500,AT1G52400,AT1G56060,AT1G56650,AT1G59860,AT1G61340,AT1G65500,AT1G73500,AT1G75940,AT1G76040,AT1G78080,AT2G15390,AT2G19450,AT2G21660,AT2G26190,AT2G31180,AT2G32010,AT2G33380,AT2G38470,AT2G41010,AT2G42540,AT2G44450,AT2G46830,AT2G47180,AT3G05880…	GO:0009651	78
regulation of developmental process	0.02622218954695277	AT1G02335,AT1G03170,AT1G12610,AT1G15040,AT1G16060,AT1G17920,AT1G20823,AT1G20930,AT1G22770,AT1G29290,AT1G34670,AT1G51660,AT1G53160,AT1G58340,AT1G63820,AT1G66400,AT1G68050,AT1G69570,AT1G77450,AT1G78080,AT2G19450,AT2G25930,AT2G30424,AT2G31880,AT2G37430,AT2G38620,AT2G40080,AT2G40750,AT2G41800,AT2G44080,AT2G46410,AT2G47270,AT3G02380,AT3G02610,AT3G06020,AT3G07650,AT3G12145,AT3G17609,AT3G21150,AT3G21890…	GO:0050793	78
intracellular signal transduction	0.00021490425682512814	AT1G01250,AT1G01560,AT1G02900,AT1G03800,AT1G16060,AT1G19210,AT1G21910,AT1G28360,AT1G28370,AT1G33760,AT1G43160,AT1G44830,AT1G51660,AT1G64380,AT1G68550,AT1G68840,AT1G71450,AT1G71520,AT1G72430,AT1G73500,AT1G74890,AT1G74930,AT1G76040,AT1G77640,AT1G78080,AT2G18170,AT2G18470,AT2G21830,AT2G22200,AT2G32390,AT2G40670,AT2G40750,AT2G41110,AT2G44840,AT2G44940,AT2G46310,AT3G05490,AT3G09910,AT3G15210,AT3G15356…	GO:0035556	77
negative regulation of cellular process	0.02160820100965256	AT1G01720,AT1G02450,AT1G02900,AT1G03770,AT1G03850,AT1G05420,AT1G08860,AT1G11580,AT1G17920,AT1G19770,AT1G27730,AT1G27820,AT1G28480,AT1G51330,AT1G61470,AT1G68050,AT1G68840,AT1G80840,AT2G20635,AT2G30395,AT2G30424,AT2G32550,AT2G41800,AT2G46830,AT3G11410,AT3G11820,AT3G15210,AT3G19580,AT3G21150,AT3G26790,AT3G44260,AT3G52400,AT3G52525,AT3G52540,AT3G56400,AT3G61150,AT3G62950,AT4G04890,AT4G11660,AT4G15690…	GO:0048523	76
response to antibiotic	1.777091307297179e-18	AT1G01060,AT1G12480,AT1G16420,AT1G18570,AT1G19570,AT1G21910,AT1G22770,AT1G28480,AT1G34670,AT1G43160,AT1G44830,AT1G51400,AT1G61340,AT1G65390,AT1G65510,AT1G72520,AT1G74430,AT1G76680,AT1G80840,AT2G05520,AT2G06050,AT2G14580,AT2G18170,AT2G26150,AT2G31180,AT2G32690,AT2G33380,AT2G40000,AT2G40750,AT2G46400,AT2G46410,AT2G46830,AT3G02840,AT3G10930,AT3G11820,AT3G13610,AT3G28910,AT3G44860,AT3G47600,AT3G48360…	GO:0046677	74
response to cold	2.6852604076956933e-11	AT1G01060,AT1G07720,AT1G09350,AT1G12610,AT1G18740,AT1G20823,AT1G21910,AT1G22770,AT1G27730,AT1G43160,AT1G51670,AT1G52690,AT1G55920,AT1G61520,AT1G65500,AT1G78080,AT1G79440,AT1G80820,AT2G05070,AT2G05100,AT2G19450,AT2G21660,AT2G25930,AT2G31180,AT2G33380,AT2G38470,AT2G40140,AT2G42540,AT2G46830,AT2G47180,AT2G47730,AT3G05880,AT3G08720,AT3G11410,AT3G22840,AT3G23250,AT3G27690,AT3G45640,AT3G47470,AT3G48360…	GO:0009409	74
generation of precursor metabolites and energy	1.0646779605750826e-10	AT1G05575,AT1G05610,AT1G15820,AT1G29910,AT1G29920,AT1G29930,AT1G33055,AT1G61520,AT1G71100,AT2G05070,AT2G05100,AT2G07727,AT2G34430,AT2G36220,AT2G40100,AT2G41730,AT3G01440,AT3G08940,AT3G27690,AT3G46970,AT3G47470,AT3G54890,AT4G10040,AT4G10340,AT4G26530,AT5G03860,AT5G25450,AT5G49740,AT5G51060,AT5G54270,AT5G56720,AT5G57050,ATCG00020,ATCG00080,ATCG00130,ATCG00220,ATCG00270,ATCG00280,ATCG00300,ATCG00340…	GO:0006091	74
response to fungus	0.0002731902618808285	AT1G03850,AT1G07000,AT1G11580,AT1G15010,AT1G17420,AT1G19570,AT1G19610,AT1G45145,AT1G52400,AT1G52410,AT1G55010,AT1G61560,AT1G65060,AT1G67865,AT1G70260,AT1G73500,AT1G76040,AT1G80840,AT2G06050,AT2G15890,AT2G23620,AT2G30020,AT2G33380,AT2G35000,AT2G38470,AT2G39200,AT2G40140,AT2G40750,AT2G43510,AT2G45220,AT3G05727,AT3G09940,AT3G11820,AT3G15356,AT3G20600,AT3G25020,AT3G25780,AT3G26470,AT3G44860,AT3G45640…	GO:0009620	74
drug metabolic process	0.0003308077405983831	AT1G02360,AT1G02810,AT1G11580,AT1G14540,AT1G23200,AT1G29690,AT1G32780,AT1G44830,AT1G53830,AT1G65970,AT1G66400,AT1G68765,AT1G73805,AT2G07698,AT2G22450,AT2G23620,AT2G26400,AT2G41010,AT2G41480,AT2G41800,AT2G43480,AT2G43570,AT2G43620,AT2G44450,AT2G45220,AT3G05620,AT3G06260,AT3G09830,AT3G10720,AT3G16920,AT3G21770,AT3G26840,AT3G28340,AT3G44720,AT3G47340,AT3G47540,AT3G49110,AT3G50760,AT3G54420,AT4G02330…	GO:0017144	74
response to water	3.108565982197983e-11	AT1G02820,AT1G02930,AT1G07000,AT1G08920,AT1G12480,AT1G12610,AT1G16060,AT1G16370,AT1G27730,AT1G43160,AT1G52400,AT1G52690,AT1G52890,AT1G65486,AT1G65500,AT1G78080,AT2G05070,AT2G05100,AT2G05520,AT2G21660,AT2G33380,AT2G35930,AT2G37180,AT2G38470,AT2G40750,AT2G41010,AT2G42540,AT2G46400,AT2G47180,AT3G09940,AT3G11020,AT3G11410,AT3G19580,AT3G23250,AT3G25760,AT3G27690,AT3G30775,AT3G45640,AT3G46620,AT3G46970…	GO:0009415	73
cell wall organization or biogenesis	0.02677000557081301	AT1G02360,AT1G02640,AT1G02810,AT1G07000,AT1G11580,AT1G18570,AT1G23200,AT1G24070,AT1G26770,AT1G33800,AT1G43790,AT1G53830,AT1G64760,AT1G65310,AT1G69530,AT1G74420,AT2G15390,AT2G15880,AT2G27500,AT2G33460,AT2G38080,AT2G41480,AT2G41800,AT2G43570,AT2G43620,AT2G44500,AT2G45220,AT3G05620,AT3G06260,AT3G10720,AT3G15720,AT3G16860,AT3G16920,AT3G28340,AT3G29030,AT3G44990,AT3G45960,AT3G45970,AT3G47540,AT3G50410…	GO:0071554	73
response to ethylene	8.149238155273945e-18	AT1G01060,AT1G01250,AT1G03800,AT1G16060,AT1G18330,AT1G18570,AT1G19210,AT1G21910,AT1G28360,AT1G28370,AT1G33760,AT1G43160,AT1G44830,AT1G56650,AT1G64380,AT1G68550,AT1G68765,AT1G68840,AT1G70510,AT1G70560,AT1G71450,AT1G71520,AT1G72430,AT1G73500,AT1G74930,AT1G77640,AT1G78080,AT2G05520,AT2G14580,AT2G22200,AT2G31180,AT2G40750,AT2G44840,AT2G44940,AT2G46310,AT2G46830,AT3G15210,AT3G15356,AT3G23230,AT3G23240…	GO:0009723	72
response to water deprivation	3.189100232075338e-11	AT1G02820,AT1G02930,AT1G07000,AT1G08920,AT1G12610,AT1G16060,AT1G16370,AT1G27730,AT1G43160,AT1G52400,AT1G52690,AT1G52890,AT1G65486,AT1G65500,AT1G78080,AT2G05070,AT2G05100,AT2G05520,AT2G21660,AT2G33380,AT2G35930,AT2G37180,AT2G38470,AT2G40750,AT2G41010,AT2G42540,AT2G46400,AT2G47180,AT3G09940,AT3G11020,AT3G11410,AT3G19580,AT3G23250,AT3G25760,AT3G27690,AT3G30775,AT3G45640,AT3G46620,AT3G46970,AT3G47600…	GO:0009414	72
response to wounding	3.689210388944696e-25	AT1G01720,AT1G17380,AT1G17420,AT1G17750,AT1G17840,AT1G19180,AT1G19640,AT1G20510,AT1G27730,AT1G30135,AT1G32920,AT1G43160,AT1G44830,AT1G51400,AT1G52030,AT1G61340,AT1G65060,AT1G65390,AT1G72520,AT1G72920,AT1G73500,AT1G74100,AT1G74930,AT1G76650,AT1G76680,AT1G78080,AT1G80840,AT2G06050,AT2G14580,AT2G24850,AT2G27690,AT2G30020,AT2G34600,AT3G14050,AT3G15356,AT3G19710,AT3G22275,AT3G25250,AT3G44260,AT3G44860…	GO:0009611	70
response to organic cyclic compound	5.626439175722039e-12	AT1G01060,AT1G18570,AT1G21910,AT1G28480,AT1G34670,AT1G43160,AT1G44830,AT1G56300,AT1G61340,AT1G65390,AT1G65510,AT1G74430,AT1G75750,AT1G76680,AT1G80840,AT2G05520,AT2G14580,AT2G24010,AT2G31180,AT2G32690,AT2G33380,AT2G40000,AT2G40130,AT2G40750,AT2G43570,AT2G44080,AT2G46400,AT2G46410,AT2G46830,AT3G11820,AT3G28910,AT3G44860,AT3G47600,AT3G48360,AT3G50060,AT3G50410,AT3G50930,AT3G51450,AT3G52400,AT3G56400…	GO:0014070	70
regulation of response to stress	1.0727666944467115e-8	AT1G02450,AT1G02660,AT1G07000,AT1G08860,AT1G17380,AT1G19180,AT1G21326,AT1G30135,AT1G44830,AT1G47370,AT1G56060,AT1G56300,AT1G70260,AT1G73805,AT1G76040,AT1G80840,AT2G17660,AT2G31880,AT2G34600,AT2G40750,AT2G46400,AT3G09830,AT3G10930,AT3G11820,AT3G15210,AT3G18690,AT3G20760,AT3G22275,AT3G25020,AT3G25882,AT3G45640,AT3G48450,AT3G49110,AT3G49530,AT3G52400,AT3G56400,AT3G61190,AT4G02380,AT4G03450,AT4G12720…	GO:0080134	67
response to auxin	5.367898999740071e-8	AT1G01060,AT1G13670,AT1G15580,AT1G18570,AT1G28130,AT1G29420,AT1G34670,AT1G53700,AT1G56150,AT1G56650,AT1G70560,AT1G72430,AT1G76530,AT2G01420,AT2G14960,AT2G16580,AT2G21210,AT2G22810,AT2G25930,AT2G31180,AT2G46830,AT3G01220,AT3G09870,AT3G12830,AT3G14370,AT3G15540,AT3G23250,AT3G26790,AT3G28910,AT3G42800,AT3G47600,AT3G48360,AT3G50410,AT3G59900,AT4G11280,AT4G12410,AT4G16780,AT4G22620,AT4G27260,AT4G27280…	GO:0009733	66
regulation of multicellular organismal process	0.01581743773698605	AT1G02335,AT1G15040,AT1G16060,AT1G20823,AT1G22770,AT1G29290,AT1G34670,AT1G51660,AT1G53160,AT1G63820,AT1G66400,AT1G68050,AT1G69570,AT1G77450,AT2G19450,AT2G25930,AT2G30424,AT2G31880,AT2G37430,AT2G38620,AT2G40080,AT2G40750,AT2G44080,AT2G46410,AT2G47270,AT3G02380,AT3G02610,AT3G07650,AT3G17609,AT3G21150,AT3G21890,AT3G22840,AT3G26790,AT3G45640,AT3G54770,AT3G56400,AT3G59900,AT3G62020,AT4G02380,AT4G14690…	GO:0051239	64
positive regulation of biosynthetic process	0.020897931643631615	AT1G09600,AT1G14760,AT1G16060,AT1G21910,AT1G27630,AT1G27720,AT1G42990,AT1G43160,AT1G44830,AT1G49720,AT1G56650,AT1G73500,AT1G73870,AT1G75490,AT1G77450,AT2G05070,AT2G05100,AT2G26150,AT2G30040,AT2G31180,AT2G36610,AT2G45410,AT2G46830,AT3G01220,AT3G08720,AT3G11020,AT3G19040,AT3G26790,AT3G27690,AT3G47600,AT3G48360,AT3G50410,AT3G52270,AT3G54810,AT3G55370,AT3G56660,AT4G00850,AT4G01540,AT4G11660,AT4G17500…	GO:0009891	64
regulation of multicellular organismal development	0.005517602389821883	AT1G02335,AT1G15040,AT1G16060,AT1G20823,AT1G22770,AT1G29290,AT1G34670,AT1G51660,AT1G53160,AT1G63820,AT1G66400,AT1G68050,AT1G69570,AT1G77450,AT2G19450,AT2G25930,AT2G30424,AT2G31880,AT2G37430,AT2G38620,AT2G40080,AT2G40750,AT2G46410,AT2G47270,AT3G02380,AT3G02610,AT3G07650,AT3G17609,AT3G21150,AT3G21890,AT3G22840,AT3G26790,AT3G45640,AT3G54770,AT3G56400,AT3G62020,AT4G02380,AT4G14690,AT4G15248,AT4G27310…	GO:2000026	62
photosynthesis	1.251388225147553e-13	AT1G15820,AT1G27730,AT1G29910,AT1G29920,AT1G29930,AT1G58300,AT1G61520,AT2G05070,AT2G05100,AT2G30790,AT2G34430,AT2G40100,AT3G01440,AT3G08940,AT3G22840,AT3G27690,AT3G47470,AT3G54890,AT4G10340,AT4G14690,AT5G49740,AT5G54270,AT5G57050,ATCG00020,ATCG00070,ATCG00080,ATCG00210,ATCG00220,ATCG00270,ATCG00280,ATCG00300,ATCG00340,ATCG00350,ATCG00360,ATCG00420,ATCG00430,ATCG00440,ATCG00490,ATCG00510,ATCG00520…	GO:0015979	61
defense response to fungus	0.004672483969381331	AT1G03850,AT1G07000,AT1G11580,AT1G15010,AT1G19610,AT1G45145,AT1G52400,AT1G52410,AT1G55010,AT1G61560,AT1G65060,AT1G67865,AT1G70260,AT1G76040,AT1G80840,AT2G15890,AT2G23620,AT2G30020,AT2G33380,AT2G35000,AT2G38470,AT2G39200,AT2G40140,AT2G40750,AT2G43510,AT3G05727,AT3G11820,AT3G15356,AT3G20600,AT3G25020,AT3G26470,AT3G45640,AT3G49110,AT3G50970,AT3G52400,AT3G56400,AT4G02380,AT4G08870,AT4G11650,AT4G12490…	GO:0050832	61
cellular response to acid chemical	0.0005957722429139405	AT1G12480,AT1G16370,AT1G19180,AT1G19640,AT1G28480,AT1G44830,AT1G49720,AT1G52400,AT1G56650,AT1G65390,AT1G68360,AT1G75750,AT2G05070,AT2G05100,AT2G14900,AT2G18470,AT2G30020,AT2G32390,AT2G34670,AT2G43140,AT3G11410,AT3G11820,AT3G15210,AT3G15356,AT3G19580,AT3G22275,AT3G23240,AT3G25010,AT3G27690,AT3G45640,AT3G46620,AT3G48360,AT3G50700,AT3G50930,AT3G52400,AT3G53600,AT3G56400,AT3G57530,AT3G59220,AT4G02380…	GO:0071229	60
response to jasmonic acid	5.354529624924195e-17	AT1G01060,AT1G17380,AT1G17420,AT1G17750,AT1G18570,AT1G19180,AT1G19570,AT1G19640,AT1G21910,AT1G28480,AT1G43160,AT1G56650,AT1G61340,AT1G65390,AT1G74100,AT1G74430,AT2G14580,AT2G24850,AT2G31180,AT2G34600,AT2G46410,AT2G46830,AT3G09940,AT3G11820,AT3G15210,AT3G15356,AT3G22275,AT3G23240,AT3G23250,AT3G28910,AT3G44860,AT3G47600,AT3G48360,AT3G51450,AT3G52400,AT3G56400,AT4G11280,AT4G20860,AT4G22880,AT4G35770…	GO:0009753	59
response to salicylic acid	1.710043431333273e-15	AT1G01060,AT1G18570,AT1G21910,AT1G28480,AT1G34670,AT1G43160,AT1G44830,AT1G61340,AT1G65390,AT1G65510,AT1G74430,AT1G76680,AT1G80840,AT2G05520,AT2G14580,AT2G31180,AT2G32690,AT2G33380,AT2G40000,AT2G40750,AT2G46400,AT2G46410,AT2G46830,AT3G11820,AT3G28910,AT3G44860,AT3G47600,AT3G48360,AT3G50060,AT3G50410,AT3G50930,AT3G51450,AT3G52400,AT3G56400,AT3G61190,AT4G03450,AT4G14400,AT4G23170,AT4G23810,AT4G31800…	GO:0009751	56
regulation of hormone levels	0.000018194556534574104	AT1G02400,AT1G12610,AT1G17420,AT1G19640,AT1G19770,AT1G20510,AT1G28230,AT1G29690,AT1G30040,AT1G47990,AT1G50960,AT1G53700,AT1G70560,AT1G72520,AT1G73500,AT1G73805,AT1G76680,AT2G01420,AT2G06050,AT2G22810,AT2G23620,AT2G41010,AT2G43010,AT3G09830,AT3G14370,AT3G25760,AT3G25780,AT3G26790,AT3G42800,AT3G44300,AT3G48520,AT3G59060,AT4G01820,AT4G09900,AT4G11280,AT4G13260,AT4G26200,AT4G32540,AT4G35190,AT4G37770…	GO:0010817	56
monocarboxylic acid metabolic process	0.028650368718396824	AT1G06080,AT1G06090,AT1G07720,AT1G16060,AT1G17420,AT1G19640,AT1G20510,AT1G29690,AT1G52400,AT1G65890,AT1G70560,AT1G72520,AT1G73805,AT1G75000,AT1G76680,AT1G79440,AT2G06050,AT2G15090,AT2G19900,AT2G22810,AT2G23620,AT2G29090,AT2G33380,AT2G38010,AT2G41010,AT2G46720,AT2G47130,AT2G47240,AT3G02610,AT3G03480,AT3G06690,AT3G09830,AT3G25760,AT3G25780,AT3G26790,AT3G28910,AT3G44300,AT3G47340,AT3G48520,AT3G55360…	GO:0032787	55
phosphorelay signal transduction system	5.953336976825041e-12	AT1G01250,AT1G03800,AT1G16060,AT1G19210,AT1G21910,AT1G28360,AT1G28370,AT1G33760,AT1G43160,AT1G44830,AT1G64380,AT1G68550,AT1G68840,AT1G71450,AT1G71520,AT1G72430,AT1G73500,AT1G74890,AT1G74930,AT1G77640,AT1G78080,AT2G22200,AT2G40670,AT2G40750,AT2G44840,AT2G44940,AT2G46310,AT3G15210,AT3G15356,AT3G23230,AT3G23240,AT3G25730,AT3G50260,AT3G56400,AT4G17490,AT4G17500,AT4G23750,AT4G34410,AT4G39403,AT5G02810…	GO:0000160	54
regulation of defense response	1.6112361181558134e-9	AT1G02450,AT1G02660,AT1G07000,AT1G08860,AT1G17380,AT1G19180,AT1G21326,AT1G30135,AT1G44830,AT1G47370,AT1G70260,AT1G73805,AT1G80840,AT2G17660,AT2G31880,AT2G34600,AT2G40750,AT3G09830,AT3G11820,AT3G15210,AT3G18690,AT3G22275,AT3G25020,AT3G25882,AT3G48450,AT3G49110,AT3G52400,AT3G56400,AT3G61190,AT4G02380,AT4G03450,AT4G12720,AT4G14400,AT4G14465,AT4G19030,AT4G22470,AT4G23810,AT4G31800,AT4G31870,AT4G35655…	GO:0031347	53
secondary metabolic process	0.000030925517833090555	AT1G02930,AT1G03980,AT1G12610,AT1G18570,AT1G18590,AT1G21100,AT1G21120,AT1G31720,AT1G32100,AT1G33800,AT1G52400,AT1G61820,AT1G65060,AT1G68360,AT1G69930,AT1G73500,AT1G74100,AT1G75940,AT1G80820,AT2G23000,AT2G29440,AT2G38080,AT2G38470,AT2G41480,AT2G44450,AT2G47730,AT3G13610,AT3G16340,AT3G16920,AT3G19710,AT3G21560,AT3G24503,AT3G26790,AT3G28920,AT3G45640,AT3G55580,AT3G62760,AT4G22880,AT4G27260,AT4G37260…	GO:0019748	53
negative regulation of cellular metabolic process	0.01873590257980565	AT1G02450,AT1G03770,AT1G03850,AT1G05420,AT1G11580,AT1G27730,AT1G27820,AT1G28480,AT1G51330,AT1G61470,AT1G68050,AT1G68840,AT1G80840,AT2G30395,AT2G30424,AT2G32550,AT2G46830,AT3G15210,AT3G19580,AT3G21150,AT3G26790,AT3G44260,AT3G52525,AT3G52540,AT3G56400,AT3G62950,AT4G11660,AT4G15690,AT4G16780,AT4G18830,AT4G27310,AT4G33980,AT4G36990,AT5G01840,AT5G02200,AT5G02810,AT5G04820,AT5G06270,AT5G08790,AT5G13080…	GO:0031324	51
regulation of signaling	0.000009389623030426655	AT1G01720,AT1G07000,AT1G15380,AT1G17380,AT1G19180,AT1G19570,AT1G19770,AT1G30135,AT1G51660,AT1G52400,AT2G01420,AT2G30424,AT2G34600,AT2G38240,AT2G40750,AT2G43010,AT2G46400,AT3G11410,AT3G15210,AT3G22160,AT3G22275,AT3G26790,AT3G42800,AT3G49530,AT3G50060,AT3G50700,AT3G56400,AT3G59060,AT4G03450,AT4G09570,AT4G14400,AT4G23810,AT4G26120,AT4G34410,AT4G37260,AT4G39070,AT4G39403,AT5G05600,AT5G07690,AT5G13220…	GO:0023051	50
regulation of cell communication	0.000013072888053674139	AT1G01720,AT1G07000,AT1G15380,AT1G17380,AT1G19180,AT1G19570,AT1G19770,AT1G30135,AT1G51660,AT1G52400,AT2G01420,AT2G30424,AT2G34600,AT2G38240,AT2G40750,AT2G43010,AT2G46400,AT3G11410,AT3G15210,AT3G22160,AT3G22275,AT3G26790,AT3G42800,AT3G49530,AT3G50060,AT3G50700,AT3G56400,AT3G59060,AT4G03450,AT4G09570,AT4G14400,AT4G23810,AT4G26120,AT4G34410,AT4G37260,AT4G39070,AT4G39403,AT5G05600,AT5G07690,AT5G13220…	GO:0010646	50
regulation of signal transduction	0.000013218490183416557	AT1G01720,AT1G07000,AT1G15380,AT1G17380,AT1G19180,AT1G19570,AT1G19770,AT1G30135,AT1G51660,AT1G52400,AT2G01420,AT2G34600,AT2G38240,AT2G40750,AT2G43010,AT2G46400,AT3G11410,AT3G15210,AT3G22160,AT3G22275,AT3G26790,AT3G42800,AT3G49530,AT3G50060,AT3G50700,AT3G56400,AT3G59060,AT4G03450,AT4G09570,AT4G14400,AT4G23810,AT4G26120,AT4G34410,AT4G37260,AT4G39070,AT4G39403,AT5G05600,AT5G07690,AT5G13220,AT5G17490…	GO:0009966	49
negative regulation of cellular biosynthetic process	0.0006213060805278092	AT1G02450,AT1G03770,AT1G03850,AT1G05420,AT1G11580,AT1G27730,AT1G27820,AT1G28480,AT1G61470,AT1G68050,AT1G68840,AT1G80840,AT2G30395,AT2G30424,AT2G32550,AT2G46830,AT3G15210,AT3G19580,AT3G21150,AT3G26790,AT3G44260,AT3G52525,AT3G52540,AT3G56400,AT3G62950,AT4G11660,AT4G15690,AT4G16780,AT4G18830,AT4G27310,AT4G33980,AT4G36990,AT5G01840,AT5G02200,AT5G02810,AT5G04820,AT5G06270,AT5G08790,AT5G13080,AT5G13180…	GO:0031327	49
negative regulation of biosynthetic process	0.0008767216078542976	AT1G02450,AT1G03770,AT1G03850,AT1G05420,AT1G11580,AT1G27730,AT1G27820,AT1G28480,AT1G61470,AT1G68050,AT1G68840,AT1G80840,AT2G30395,AT2G30424,AT2G32550,AT2G46830,AT3G15210,AT3G19580,AT3G21150,AT3G26790,AT3G44260,AT3G52525,AT3G52540,AT3G56400,AT3G62950,AT4G11660,AT4G15690,AT4G16780,AT4G18830,AT4G27310,AT4G33980,AT4G36990,AT5G01840,AT5G02200,AT5G02810,AT5G04820,AT5G06270,AT5G08790,AT5G13080,AT5G13180…	GO:0009890	49
negative regulation of nitrogen compound metabolic process	0.006376383628804891	AT1G02450,AT1G03770,AT1G03850,AT1G05420,AT1G11580,AT1G27730,AT1G27820,AT1G28480,AT1G51330,AT1G61470,AT1G68840,AT1G80840,AT2G30395,AT2G30424,AT2G32550,AT2G46830,AT3G15210,AT3G19580,AT3G21150,AT3G44260,AT3G52525,AT3G52540,AT3G56400,AT3G62950,AT4G11660,AT4G15690,AT4G16780,AT4G18830,AT4G27310,AT4G33980,AT4G36990,AT5G01840,AT5G02200,AT5G02810,AT5G04820,AT5G06270,AT5G08790,AT5G13080,AT5G13180,AT5G13790…	GO:0051172	49
polysaccharide metabolic process	0.031133391064042212	AT1G02640,AT1G02810,AT1G05610,AT1G11580,AT1G23200,AT1G32900,AT1G33800,AT1G44830,AT1G53830,AT1G65310,AT1G68050,AT1G68765,AT1G71100,AT1G74420,AT2G15390,AT2G32290,AT2G40840,AT2G41800,AT2G43570,AT2G43620,AT2G45220,AT3G05620,AT3G06260,AT3G10720,AT3G28340,AT3G44990,AT3G46970,AT3G50760,AT3G54420,AT3G62720,AT4G02330,AT4G09020,AT4G11050,AT4G12720,AT4G15210,AT4G18240,AT4G23990,AT4G25810,AT4G30280,AT4G30290…	GO:0005976	49
response to red or far red light	2.460373355718627e-9	AT1G02400,AT1G06040,AT1G18810,AT1G22770,AT1G29910,AT1G29920,AT1G30040,AT1G52410,AT1G62400,AT1G69530,AT1G70560,AT1G73870,AT1G78080,AT2G02950,AT2G05070,AT2G05100,AT2G25930,AT2G29090,AT2G40080,AT2G40100,AT2G42540,AT2G43010,AT3G08940,AT3G17609,AT3G21150,AT3G22840,AT3G27690,AT3G54890,AT3G55370,AT3G59060,AT4G01160,AT4G10340,AT4G14690,AT4G16780,AT4G27310,AT4G33980,AT4G36105,AT4G37580,AT4G39070,AT5G02200…	GO:0009639	48
negative regulation of cellular macromolecule biosynthetic process	0.0002946260250945607	AT1G02450,AT1G03770,AT1G03850,AT1G05420,AT1G11580,AT1G27730,AT1G27820,AT1G28480,AT1G61470,AT1G68050,AT1G68840,AT1G80840,AT2G30395,AT2G30424,AT2G32550,AT2G46830,AT3G15210,AT3G19580,AT3G21150,AT3G44260,AT3G52525,AT3G52540,AT3G56400,AT3G62950,AT4G11660,AT4G15690,AT4G16780,AT4G18830,AT4G27310,AT4G33980,AT4G36990,AT5G01840,AT5G02200,AT5G02810,AT5G04820,AT5G06270,AT5G08790,AT5G13080,AT5G13180,AT5G13790…	GO:2000113	48
negative regulation of macromolecule biosynthetic process	0.0003346954724400442	AT1G02450,AT1G03770,AT1G03850,AT1G05420,AT1G11580,AT1G27730,AT1G27820,AT1G28480,AT1G61470,AT1G68050,AT1G68840,AT1G80840,AT2G30395,AT2G30424,AT2G32550,AT2G46830,AT3G15210,AT3G19580,AT3G21150,AT3G44260,AT3G52525,AT3G52540,AT3G56400,AT3G62950,AT4G11660,AT4G15690,AT4G16780,AT4G18830,AT4G27310,AT4G33980,AT4G36990,AT5G01840,AT5G02200,AT5G02810,AT5G04820,AT5G06270,AT5G08790,AT5G13080,AT5G13180,AT5G13790…	GO:0010558	48
cellular response to ethylene stimulus	1.0116750983762789e-11	AT1G01250,AT1G03800,AT1G16060,AT1G19210,AT1G21910,AT1G28360,AT1G28370,AT1G33760,AT1G43160,AT1G44830,AT1G64380,AT1G68550,AT1G68840,AT1G71450,AT1G71520,AT1G72430,AT1G73500,AT1G74930,AT1G77640,AT1G78080,AT2G22200,AT2G40750,AT2G44840,AT2G44940,AT2G46310,AT3G15210,AT3G15356,AT3G23230,AT3G23240,AT3G25730,AT3G50260,AT3G56400,AT3G59900,AT4G17490,AT4G17500,AT4G23750,AT4G34410,AT4G39403,AT5G11590,AT5G21960…	GO:0071369	47
ethylene-activated signaling pathway	1.2191287730459998e-11	AT1G01250,AT1G03800,AT1G16060,AT1G19210,AT1G21910,AT1G28360,AT1G28370,AT1G33760,AT1G43160,AT1G44830,AT1G64380,AT1G68550,AT1G68840,AT1G71450,AT1G71520,AT1G72430,AT1G73500,AT1G74930,AT1G77640,AT1G78080,AT2G22200,AT2G40750,AT2G44840,AT2G44940,AT2G46310,AT3G15210,AT3G15356,AT3G23230,AT3G23240,AT3G25730,AT3G50260,AT3G56400,AT4G17490,AT4G17500,AT4G23750,AT4G34410,AT4G39403,AT5G07690,AT5G11590,AT5G21960…	GO:0009873	47
hormone metabolic process	0.00002252689541418146	AT1G02400,AT1G12610,AT1G17420,AT1G19640,AT1G20510,AT1G29690,AT1G30040,AT1G47990,AT1G50960,AT1G70560,AT1G72520,AT1G73500,AT1G73805,AT1G76680,AT2G06050,AT2G22810,AT2G23620,AT2G41010,AT2G43010,AT3G09830,AT3G25760,AT3G25780,AT3G26790,AT3G44300,AT3G48520,AT3G59060,AT4G09900,AT4G11280,AT4G13260,AT4G26200,AT4G32540,AT4G35190,AT4G37770,AT4G39030,AT4G39950,AT5G07010,AT5G10300,AT5G11320,AT5G12330,AT5G13790…	GO:0042445	45
photosynthesis, light reaction	7.393569682950372e-14	AT1G15820,AT1G29910,AT1G29920,AT1G29930,AT1G61520,AT2G05070,AT2G05100,AT2G34430,AT2G40100,AT3G01440,AT3G08940,AT3G27690,AT3G47470,AT3G54890,AT4G10340,AT5G49740,AT5G54270,AT5G57050,ATCG00020,ATCG00080,ATCG00220,ATCG00270,ATCG00280,ATCG00300,ATCG00340,ATCG00360,ATCG00420,ATCG00430,ATCG00440,ATCG00520,ATCG00540,ATCG00570,ATCG00580,ATCG00600,ATCG00680,ATCG00710,ATCG00720,ATCG00730,ATCG01060,ATCG01070…	GO:0019684	43
regulation of post-embryonic development	0.023361953196145917	AT1G16060,AT1G20823,AT1G22770,AT1G34670,AT1G51660,AT1G53160,AT1G63820,AT1G66400,AT1G68050,AT1G69570,AT2G19450,AT2G25930,AT2G31880,AT2G40080,AT3G02380,AT3G02610,AT3G07650,AT3G17609,AT3G21150,AT3G21890,AT3G22840,AT3G45640,AT3G54770,AT4G02380,AT4G14690,AT4G15248,AT4G27310,AT4G28190,AT4G32540,AT4G33980,AT4G39070,AT5G08790,AT5G11320,AT5G13200,AT5G13790,AT5G15840,AT5G17490,AT5G37260,AT5G37770,AT5G42900…	GO:0048580	43
regulation of multi-organism process	0.0003814378035922238	AT1G02450,AT1G07000,AT1G19570,AT1G21326,AT1G44830,AT1G47370,AT1G70260,AT1G73805,AT1G80840,AT2G17660,AT3G09830,AT3G09940,AT3G11820,AT3G15210,AT3G18690,AT3G25020,AT3G25882,AT3G48450,AT3G49110,AT3G52400,AT3G56400,AT4G02380,AT4G12720,AT4G14400,AT4G14465,AT4G22470,AT4G31800,AT4G31870,AT4G35655,AT4G36280,AT4G39340,AT5G05300,AT5G13190,AT5G13220,AT5G24590,AT5G26920,AT5G39670,AT5G47220,AT5G48650,AT5G53740…	GO:0043900	42
negative regulation of transcription, DNA-templated	0.0006372542345523028	AT1G02450,AT1G03770,AT1G03850,AT1G05420,AT1G27730,AT1G28480,AT1G68840,AT1G80840,AT2G30395,AT2G30424,AT2G46830,AT3G15210,AT3G19580,AT3G21150,AT3G52525,AT3G52540,AT3G56400,AT3G62950,AT4G11660,AT4G15690,AT4G16780,AT4G18830,AT4G27310,AT4G33980,AT4G36990,AT5G01840,AT5G02200,AT5G02810,AT5G04820,AT5G06270,AT5G08790,AT5G13080,AT5G13180,AT5G13790,AT5G18600,AT5G24470,AT5G40800,AT5G42900,AT5G43170,AT5G63350…	GO:0045892	41
negative regulation of RNA biosynthetic process	0.0007265406903489004	AT1G02450,AT1G03770,AT1G03850,AT1G05420,AT1G27730,AT1G28480,AT1G68840,AT1G80840,AT2G30395,AT2G30424,AT2G46830,AT3G15210,AT3G19580,AT3G21150,AT3G52525,AT3G52540,AT3G56400,AT3G62950,AT4G11660,AT4G15690,AT4G16780,AT4G18830,AT4G27310,AT4G33980,AT4G36990,AT5G01840,AT5G02200,AT5G02810,AT5G04820,AT5G06270,AT5G08790,AT5G13080,AT5G13180,AT5G13790,AT5G18600,AT5G24470,AT5G40800,AT5G42900,AT5G43170,AT5G63350…	GO:1902679	41
negative regulation of nucleic acid-templated transcription	0.0007265406903489004	AT1G02450,AT1G03770,AT1G03850,AT1G05420,AT1G27730,AT1G28480,AT1G68840,AT1G80840,AT2G30395,AT2G30424,AT2G46830,AT3G15210,AT3G19580,AT3G21150,AT3G52525,AT3G52540,AT3G56400,AT3G62950,AT4G11660,AT4G15690,AT4G16780,AT4G18830,AT4G27310,AT4G33980,AT4G36990,AT5G01840,AT5G02200,AT5G02810,AT5G04820,AT5G06270,AT5G08790,AT5G13080,AT5G13180,AT5G13790,AT5G18600,AT5G24470,AT5G40800,AT5G42900,AT5G43170,AT5G63350…	GO:1903507	41
negative regulation of RNA metabolic process	0.001444266218449218	AT1G02450,AT1G03770,AT1G03850,AT1G05420,AT1G27730,AT1G28480,AT1G68840,AT1G80840,AT2G30395,AT2G30424,AT2G46830,AT3G15210,AT3G19580,AT3G21150,AT3G52525,AT3G52540,AT3G56400,AT3G62950,AT4G11660,AT4G15690,AT4G16780,AT4G18830,AT4G27310,AT4G33980,AT4G36990,AT5G01840,AT5G02200,AT5G02810,AT5G04820,AT5G06270,AT5G08790,AT5G13080,AT5G13180,AT5G13790,AT5G18600,AT5G24470,AT5G40800,AT5G42900,AT5G43170,AT5G63350…	GO:0051253	41
negative regulation of nucleobase-containing compound metabolic process	0.0037566882359148365	AT1G02450,AT1G03770,AT1G03850,AT1G05420,AT1G27730,AT1G28480,AT1G68840,AT1G80840,AT2G30395,AT2G30424,AT2G46830,AT3G15210,AT3G19580,AT3G21150,AT3G52525,AT3G52540,AT3G56400,AT3G62950,AT4G11660,AT4G15690,AT4G16780,AT4G18830,AT4G27310,AT4G33980,AT4G36990,AT5G01840,AT5G02200,AT5G02810,AT5G04820,AT5G06270,AT5G08790,AT5G13080,AT5G13180,AT5G13790,AT5G18600,AT5G24470,AT5G40800,AT5G42900,AT5G43170,AT5G63350…	GO:0045934	41
regulation of response to external stimulus	1.2170424054667275e-7	AT1G02450,AT1G07000,AT1G21326,AT1G44830,AT1G47370,AT1G70260,AT1G73805,AT1G80840,AT2G17660,AT3G09830,AT3G11820,AT3G15210,AT3G18690,AT3G25020,AT3G25882,AT3G48450,AT3G49110,AT3G52400,AT3G56400,AT4G02380,AT4G12720,AT4G14400,AT4G14465,AT4G22470,AT4G31800,AT4G31870,AT4G35655,AT4G36280,AT5G05300,AT5G13080,AT5G13190,AT5G13220,AT5G24590,AT5G26920,AT5G39670,AT5G47220,AT5G48650,AT5G66210,AT5G67300	GO:0032101	39
defense response, incompatible interaction	1.6008995966734924e-7	AT1G02450,AT1G44830,AT1G51660,AT1G61560,AT1G65390,AT1G73805,AT1G74100,AT2G14580,AT2G23620,AT2G38470,AT2G39200,AT2G40000,AT2G43570,AT3G05200,AT3G15356,AT3G19380,AT3G20600,AT3G23170,AT3G25882,AT3G49530,AT3G53980,AT3G56400,AT3G56710,AT4G11650,AT4G14400,AT4G16860,AT4G22470,AT4G23170,AT4G23190,AT4G23810,AT4G36280,AT5G03350,AT5G06320,AT5G13220,AT5G26920,AT5G27420,AT5G45110,AT5G48490,ATCG00480	GO:0009814	39
positive regulation of response to stimulus	0.0005268184860567923	AT1G02660,AT1G06040,AT1G07000,AT1G08860,AT1G19570,AT1G21326,AT1G22770,AT1G47370,AT1G51660,AT1G52400,AT1G73805,AT1G76040,AT2G17660,AT2G31880,AT3G09830,AT3G15210,AT3G18690,AT3G20760,AT3G26790,AT3G42800,AT3G45640,AT3G48450,AT3G49110,AT3G49530,AT3G50060,AT3G56400,AT4G09570,AT4G12720,AT4G14400,AT4G22470,AT4G31870,AT4G35655,AT4G36280,AT4G37260,AT4G39070,AT5G26920,AT5G47220,AT5G58430,AT5G67300	GO:0048584	39
rhythmic process	1.813773632590521e-10	AT1G01060,AT1G18330,AT1G22770,AT1G68050,AT1G80820,AT2G18170,AT2G21660,AT2G25930,AT2G40080,AT2G42540,AT2G46830,AT3G07650,AT3G12320,AT3G20810,AT3G21890,AT3G26740,AT3G46640,AT3G48360,AT3G54500,AT3G54810,AT4G15248,AT4G30350,AT4G33980,AT4G37520,AT5G02810,AT5G06980,AT5G15840,AT5G23280,AT5G24470,AT5G37260,AT5G42900,AT5G52310,AT5G56860,AT5G59570,AT5G60100,AT5G61380,AT5G64120,AT5G64170	GO:0048511	38
regulation of response to biotic stimulus	1.7911607993551453e-7	AT1G02450,AT1G07000,AT1G21326,AT1G44830,AT1G47370,AT1G70260,AT1G73805,AT1G80840,AT2G17660,AT3G09830,AT3G11820,AT3G15210,AT3G18690,AT3G25020,AT3G25882,AT3G48450,AT3G49110,AT3G52400,AT3G56400,AT4G02380,AT4G12720,AT4G14400,AT4G14465,AT4G22470,AT4G31800,AT4G31870,AT4G35655,AT4G36280,AT5G05300,AT5G13190,AT5G13220,AT5G24590,AT5G26920,AT5G39670,AT5G47220,AT5G48650,AT5G66210,AT5G67300	GO:0002831	38
circadian rhythm	6.806230903970936e-10	AT1G01060,AT1G18330,AT1G22770,AT1G68050,AT1G80820,AT2G18170,AT2G21660,AT2G25930,AT2G40080,AT2G42540,AT2G46830,AT3G07650,AT3G12320,AT3G20810,AT3G21890,AT3G26740,AT3G46640,AT3G48360,AT3G54500,AT3G54810,AT4G15248,AT4G30350,AT4G33980,AT5G02810,AT5G06980,AT5G15840,AT5G23280,AT5G24470,AT5G37260,AT5G42900,AT5G52310,AT5G56860,AT5G59570,AT5G60100,AT5G61380,AT5G64170	GO:0007623	36
response to toxic substance	0.000008801881393621067	AT1G02930,AT1G03980,AT1G16420,AT1G19570,AT1G22770,AT1G32780,AT1G45145,AT1G56650,AT1G69930,AT2G15490,AT2G18170,AT2G26150,AT2G29440,AT2G36750,AT2G41480,AT2G43570,AT2G47730,AT3G10930,AT3G13610,AT3G21560,AT3G23560,AT3G48360,AT3G49570,AT3G62760,AT4G02380,AT4G23810,AT4G37610,AT5G05300,AT5G05600,AT5G24110,AT5G37770,AT5G54270,AT5G62480,AT5G64120,ATCG00020	GO:0009636	35
hormone biosynthetic process	0.000046710833365271144	AT1G02400,AT1G12610,AT1G17420,AT1G19640,AT1G20510,AT1G30040,AT1G47990,AT1G50960,AT1G70560,AT1G72520,AT1G73500,AT1G73805,AT1G76680,AT2G06050,AT2G22810,AT2G43010,AT3G09830,AT3G25760,AT3G25780,AT3G26790,AT3G44300,AT3G59060,AT4G11280,AT4G13260,AT4G26200,AT4G32540,AT4G35190,AT4G37770,AT4G39030,AT4G39950,AT5G11320,AT5G12330,AT5G25620,AT5G26920,AT5G38970,AT5G42650	GO:0042446	35
monocarboxylic acid biosynthetic process	0.004312919923714555	AT1G06080,AT1G06090,AT1G07720,AT1G16060,AT1G17420,AT1G19640,AT1G20510,AT1G70560,AT1G72520,AT1G73805,AT1G75000,AT1G76680,AT2G06050,AT2G15090,AT2G22810,AT2G33380,AT2G38010,AT2G46720,AT2G47130,AT3G02610,AT3G09830,AT3G25760,AT3G25780,AT3G26790,AT3G28910,AT3G44300,AT3G47340,AT3G55360,AT4G13840,AT4G37770,AT4G39030,AT4G39950,AT5G02890,AT5G26920,AT5G42650,ATCG00500	GO:0072330	35
energy derivation by oxidation of organic compounds	9.376845740740694e-7	AT1G05575,AT1G05610,AT1G33055,AT2G07727,AT2G36220,AT2G41730,AT3G46970,AT4G10040,AT5G03860,AT5G25450,AT5G51060,AT5G56720,ATCG00130,ATCG00430,ATCG00470,ATCG00720,ATCG01010,ATCG01050,ATCG01070,ATCG01100,ATMG00060,ATMG00070,ATMG00160,ATMG00285,ATMG00510,ATMG00513,ATMG00516,ATMG00580,ATMG00650,ATMG00665,ATMG01120,ATMG01320,ATMG01360	GO:0015980	33
drug catabolic process	0.004040511735775214	AT1G02360,AT1G02810,AT1G11580,AT1G14540,AT1G23200,AT1G53830,AT1G65970,AT1G68765,AT2G41480,AT2G43480,AT2G43570,AT2G43620,AT2G45220,AT3G05620,AT3G10720,AT3G16920,AT3G21770,AT3G47540,AT3G49110,AT3G54420,AT4G02330,AT4G19820,AT4G33220,AT4G33420,AT4G35970,AT4G37520,AT4G37530,AT5G06720,AT5G13700,AT5G39580,AT5G58400,AT5G64110,AT5G64120	GO:0042737	33
cellular response to alcohol	0.01877773341596657	AT1G01720,AT1G07000,AT1G12480,AT1G15380,AT1G49720,AT1G52400,AT2G05070,AT2G05100,AT2G18470,AT2G30020,AT2G43140,AT3G11410,AT3G19580,AT3G25010,AT3G26790,AT3G27690,AT3G45640,AT3G46620,AT3G48360,AT3G57530,AT3G59220,AT4G09570,AT4G28950,AT4G37790,AT5G26920,AT5G45830,AT5G57050,AT5G58430,AT5G59220,AT5G59550,AT5G64750,AT5G66070,AT5G67300,AT5G67450	GO:0097306	33
cellular respiration	5.407471682047065e-7	AT1G05575,AT1G33055,AT2G07727,AT2G36220,AT2G41730,AT4G10040,AT5G03860,AT5G25450,AT5G51060,AT5G56720,ATCG00130,ATCG00430,ATCG00470,ATCG00720,ATCG01010,ATCG01050,ATCG01070,ATCG01100,ATMG00060,ATMG00070,ATMG00160,ATMG00285,ATMG00510,ATMG00513,ATMG00516,ATMG00580,ATMG00650,ATMG00665,ATMG01120,ATMG01320,ATMG01360	GO:0045333	31
response to reactive oxygen species	0.000003075465416803447	AT1G12480,AT1G16420,AT1G19570,AT1G22770,AT1G51400,AT1G56650,AT1G59860,AT1G72520,AT2G06050,AT2G18170,AT2G26150,AT2G40750,AT3G02840,AT3G10930,AT3G13610,AT3G28580,AT3G48360,AT3G56400,AT4G02380,AT4G11170,AT4G12720,AT4G17490,AT4G23810,AT4G35970,AT4G37610,AT5G05300,AT5G24110,AT5G37770,AT5G42380,AT5G52310,AT5G59720	GO:0000302	31
negative regulation of response to stimulus	0.0017717993352142584	AT1G01720,AT1G19770,AT1G69570,AT1G70260,AT3G07650,AT3G10930,AT3G11410,AT3G11820,AT3G15210,AT3G52400,AT3G61190,AT4G14465,AT4G27310,AT4G37260,AT4G39030,AT4G39070,AT4G39403,AT5G07690,AT5G13190,AT5G13790,AT5G17490,AT5G25350,AT5G35580,AT5G39670,AT5G48650,AT5G56860,AT5G57050,AT5G59220,AT5G64750,AT5G66070,AT5G66210	GO:0048585	31
response to karrikin	5.1677644134693274e-8	AT1G06040,AT1G22770,AT1G61890,AT1G71100,AT2G16660,AT2G23910,AT2G40080,AT2G47730,AT3G17609,AT3G21560,AT3G22840,AT3G44720,AT3G47470,AT3G47600,AT4G24110,AT4G27280,AT4G30400,AT4G31870,AT4G33980,AT4G37290,AT4G39070,AT5G05600,AT5G06980,AT5G07460,AT5G08640,AT5G18470,AT5G19520,AT5G42900,AT5G48540,AT5G57710	GO:0080167	30
response to heat	0.007239814155733484	AT1G12610,AT1G21910,AT1G43160,AT1G51670,AT1G56300,AT1G58340,AT1G59860,AT1G79440,AT2G26150,AT2G38470,AT2G42540,AT2G47180,AT3G08720,AT3G11020,AT3G16920,AT3G22840,AT3G61190,AT4G11660,AT4G14690,AT4G36990,AT5G03720,AT5G04890,AT5G18340,AT5G27660,AT5G37770,AT5G47910,AT5G57050,AT5G57560,AT5G59720,AT5G59820,AT5G62020,AT5G64910	GO:0009408	30
jasmonic acid mediated signaling pathway	1.2165104136326457e-9	AT1G15380,AT1G17380,AT1G19180,AT1G19640,AT1G28480,AT1G30135,AT1G56650,AT1G65390,AT2G34600,AT2G38240,AT2G40750,AT2G46400,AT3G11820,AT3G15210,AT3G22160,AT3G22275,AT3G23240,AT3G52400,AT3G56400,AT4G23810,AT4G26120,AT5G05600,AT5G07690,AT5G13220,AT5G17490,AT5G45110,AT5G47220,AT5G64810,AT5G67300	GO:0009867	29
regulation of immune system process	0.000002881667650994434	AT1G02450,AT1G21326,AT1G44830,AT1G47370,AT1G73805,AT1G80840,AT2G17660,AT3G09830,AT3G11820,AT3G15210,AT3G18690,AT3G25882,AT3G48450,AT3G49110,AT3G52400,AT3G56400,AT4G12720,AT4G14465,AT4G22470,AT4G31800,AT4G35655,AT4G36280,AT5G05300,AT5G13190,AT5G13220,AT5G24590,AT5G26920,AT5G35580,AT5G47220	GO:0002682	29
reactive oxygen species metabolic process	0.0005243306205710177	AT1G14540,AT1G56650,AT1G65970,AT1G66400,AT1G79440,AT2G05070,AT2G05100,AT2G32010,AT2G33380,AT2G41480,AT2G43480,AT3G21770,AT3G27690,AT3G49110,AT4G12290,AT4G20860,AT4G33420,AT4G35970,AT4G37520,AT4G37530,AT5G06720,AT5G17490,AT5G37770,AT5G39580,AT5G47910,AT5G58400,AT5G58580,AT5G64110,AT5G64120	GO:0072593	29
cell death	0.0012991545519260494	AT1G08860,AT1G16420,AT1G29690,AT1G47370,AT1G51660,AT1G73805,AT1G79110,AT2G01180,AT2G31880,AT2G47130,AT3G11820,AT3G13610,AT3G20600,AT3G28910,AT3G45640,AT3G50260,AT3G50930,AT3G52400,AT3G54420,AT4G12720,AT4G14400,AT4G23170,AT4G35350,AT4G36280,AT5G02190,AT5G13190,AT5G26920,AT5G47910,AT5G64530	GO:0008219	29
electron transport chain	0.0000012565348890558896	AT2G07727,AT3G01440,AT4G10040,AT5G25450,AT5G49740,AT5G57050,ATCG00020,ATCG00270,ATCG00280,ATCG00540,ATCG00570,ATCG00580,ATCG00600,ATCG00680,ATCG00720,ATCG00730,ATCG01010,ATCG01050,ATCG01060,ATCG01070,ATCG01110,ATMG00160,ATMG00285,ATMG00513,ATMG00580,ATMG00650,ATMG01320,ATMG01360	GO:0022900	28
secondary metabolite biosynthetic process	0.00022405025910374662	AT1G03980,AT1G18570,AT1G18590,AT1G31720,AT1G32100,AT1G61820,AT1G73500,AT1G74100,AT1G80820,AT2G38080,AT2G38470,AT3G13610,AT3G16340,AT3G16920,AT3G19710,AT3G24503,AT3G45640,AT3G55580,AT4G22880,AT4G27260,AT4G39330,AT4G39940,AT4G39950,AT5G03260,AT5G07690,AT5G13930,AT5G14200,AT5G20230	GO:0044550	28
antibiotic metabolic process	0.0014375094201915187	AT1G14540,AT1G29690,AT1G32780,AT1G65970,AT1G73805,AT2G23620,AT2G41010,AT2G41480,AT2G43480,AT2G44450,AT3G09830,AT3G21770,AT3G49110,AT4G09900,AT4G20860,AT4G33420,AT4G35970,AT4G37520,AT4G37530,AT4G39030,AT5G06720,AT5G10300,AT5G26920,AT5G39580,AT5G58310,AT5G58400,AT5G64110,AT5G64120	GO:0016999	28
auxin-activated signaling pathway	0.006741051625390468	AT1G13670,AT1G15580,AT1G29420,AT1G53700,AT1G56150,AT1G70560,AT1G76530,AT2G01420,AT2G43010,AT3G12830,AT3G14370,AT3G15540,AT3G42800,AT3G48360,AT3G50060,AT3G59060,AT4G30080,AT4G34410,AT4G34760,AT4G37260,AT4G37580,AT4G39403,AT5G12330,AT5G18010,AT5G18050,AT5G18060,AT5G18080,AT5G67300	GO:0009734	28
abscisic acid-activated signaling pathway	0.04910434019160048	AT1G01720,AT1G07000,AT1G12480,AT1G15380,AT1G49720,AT1G52400,AT2G18470,AT2G30020,AT3G11410,AT3G19580,AT3G26790,AT3G45640,AT3G46620,AT3G48360,AT3G57530,AT3G59220,AT4G09570,AT4G28950,AT4G37790,AT5G26920,AT5G45830,AT5G57050,AT5G58430,AT5G59220,AT5G59550,AT5G64750,AT5G66070,AT5G67300,AT5G67450	GO:0009738	28
response to light intensity	0.00005786890952541788	AT1G17420,AT1G27730,AT1G58340,AT1G61520,AT2G05070,AT2G05100,AT2G41100,AT2G42540,AT2G43010,AT3G22840,AT3G27690,AT3G47340,AT3G47470,AT3G54890,AT3G59060,AT3G59220,AT4G02380,AT4G14690,AT4G17490,AT4G33980,AT5G07690,AT5G20230,AT5G37770,AT5G42900,AT5G54270,AT5G57050,AT5G59820	GO:0009642	27
aging	0.0009679675122171527	AT1G73220,AT1G73500,AT1G76680,AT1G77450,AT2G19450,AT2G22810,AT2G29350,AT2G35980,AT2G39200,AT2G40750,AT2G42540,AT2G43570,AT3G25010,AT3G56400,AT4G01250,AT4G02380,AT4G11280,AT4G23810,AT4G26200,AT4G35770,AT4G37770,AT5G08790,AT5G13180,AT5G24110,AT5G52310,AT5G56860,AT5G59220	GO:0007568	27
cellular response to abiotic stimulus	0.017048607080954764	AT1G07180,AT1G16370,AT1G18810,AT1G19180,AT1G22770,AT1G78080,AT2G02950,AT2G25930,AT2G32010,AT2G40080,AT2G42540,AT2G43010,AT3G17609,AT3G21150,AT3G22840,AT3G53600,AT3G56710,AT3G59060,AT3G59220,AT4G02380,AT4G14690,AT4G16780,AT5G02810,AT5G15840,AT5G15960,AT5G47910,AT5G58580	GO:0071214	27
cellular response to environmental stimulus	0.017048607080954764	AT1G07180,AT1G16370,AT1G18810,AT1G19180,AT1G22770,AT1G78080,AT2G02950,AT2G25930,AT2G32010,AT2G40080,AT2G42540,AT2G43010,AT3G17609,AT3G21150,AT3G22840,AT3G53600,AT3G56710,AT3G59060,AT3G59220,AT4G02380,AT4G14690,AT4G16780,AT5G02810,AT5G15840,AT5G15960,AT5G47910,AT5G58580	GO:0104004	27
regulation of immune response	0.00001415633097746833	AT1G02450,AT1G21326,AT1G44830,AT1G47370,AT1G73805,AT2G17660,AT3G09830,AT3G11820,AT3G15210,AT3G18690,AT3G25882,AT3G48450,AT3G49110,AT3G52400,AT3G56400,AT4G12720,AT4G14465,AT4G22470,AT4G35655,AT4G36280,AT5G05300,AT5G13190,AT5G13220,AT5G26920,AT5G35580,AT5G47220	GO:0050776	26
regulation of innate immune response	0.000020887388234629617	AT1G02450,AT1G21326,AT1G44830,AT1G47370,AT1G73805,AT2G17660,AT3G09830,AT3G11820,AT3G15210,AT3G18690,AT3G25882,AT3G48450,AT3G49110,AT3G52400,AT3G56400,AT4G12720,AT4G14465,AT4G22470,AT4G35655,AT4G36280,AT5G05300,AT5G13190,AT5G13220,AT5G26920,AT5G47220	GO:0045088	25
stomatal movement	0.00015617185121157028	AT1G07000,AT1G08860,AT1G12480,AT1G52400,AT1G62400,AT1G69530,AT2G05070,AT2G05100,AT2G21660,AT2G25930,AT2G33380,AT2G40750,AT3G11410,AT3G11820,AT3G27690,AT3G56400,AT4G12290,AT4G14480,AT4G17970,AT4G33050,AT5G48650,AT5G54270,AT5G57050,AT5G58430,AT5G59220	GO:0010118	25
programmed cell death	0.001639093118842942	AT1G16420,AT1G29690,AT1G47370,AT1G51660,AT1G73805,AT1G79110,AT2G01180,AT2G47130,AT3G11820,AT3G13610,AT3G20600,AT3G28910,AT3G45640,AT3G50930,AT3G52400,AT3G54420,AT4G12720,AT4G23170,AT4G35350,AT4G36280,AT5G02190,AT5G13190,AT5G26920,AT5G47910,AT5G64530	GO:0012501	25
response to blue light	8.366946796475857e-7	AT1G18810,AT1G22770,AT1G29910,AT1G29920,AT1G68050,AT2G02950,AT2G05100,AT2G40100,AT2G43010,AT3G08940,AT3G15540,AT3G21150,AT3G22840,AT3G27690,AT3G54890,AT3G59060,AT3G59220,AT4G10340,AT4G14690,AT4G33980,AT5G02200,AT5G28490,AT5G39760,AT5G42900	GO:0009637	24
ATP metabolic process	0.0018006735198073992	AT2G07698,AT2G07727,AT4G10040,AT4G26530,AT5G25450,ATCG00120,ATCG00130,ATCG00140,ATCG00150,ATCG00470,ATCG00480,ATCG01010,ATCG01050,ATCG01070,ATMG00040,ATMG00160,ATMG00285,ATMG00513,ATMG00580,ATMG00640,ATMG00650,ATMG01170,ATMG01320,ATMG01360	GO:0046034	24
polysaccharide catabolic process	0.007699509106520832	AT1G02640,AT1G02810,AT1G11580,AT1G23200,AT1G53830,AT1G68765,AT2G32290,AT2G40840,AT2G43570,AT2G43620,AT2G45220,AT3G05620,AT3G10720,AT3G46970,AT3G54420,AT4G02330,AT4G09020,AT4G11050,AT4G15210,AT4G33220,AT5G09700,AT5G09730,AT5G18670,AT5G49360	GO:0000272	24
glycosyl compound metabolic process	0.023039931600326857	AT1G12610,AT1G18570,AT1G18590,AT1G21100,AT1G21120,AT1G52400,AT1G68360,AT1G71100,AT1G74100,AT1G75940,AT2G44450,AT3G14050,AT3G19710,AT3G28920,AT4G12440,AT4G29610,AT4G37260,AT4G39940,AT5G07690,AT5G10300,AT5G14200,AT5G15210,AT5G15950,AT5G63790	GO:1901657	24
response to red light	8.465321267195484e-9	AT1G29910,AT1G29920,AT1G30040,AT1G69530,AT2G02950,AT2G05070,AT2G05100,AT2G29090,AT2G40080,AT2G40100,AT2G43010,AT3G08940,AT3G17609,AT3G22840,AT3G27690,AT3G54890,AT4G01160,AT4G10340,AT4G14690,AT4G33980,AT5G24470,AT5G28490,AT5G42900	GO:0010114	23
cell wall modification	0.010551701910848933	AT1G02810,AT1G07000,AT1G11580,AT1G18570,AT1G23200,AT1G26770,AT1G53830,AT1G69530,AT2G45220,AT3G05620,AT3G10720,AT3G29030,AT3G45960,AT3G45970,AT3G50410,AT3G55500,AT4G00730,AT4G02330,AT4G33220,AT4G38400,AT4G39950,AT5G01360,AT5G62360	GO:0042545	23
cell wall macromolecule metabolic process	0.012019216072841461	AT1G02360,AT1G02640,AT1G33800,AT1G65310,AT1G74420,AT2G15390,AT2G43570,AT2G43620,AT3G16920,AT3G44990,AT3G47540,AT3G54420,AT3G62720,AT4G18270,AT4G25810,AT4G30280,AT4G30290,AT5G01360,AT5G09700,AT5G09730,AT5G49360,AT5G57560,AT5G67210	GO:0044036	23
protein-chromophore linkage	1.0961202548342504e-12	AT1G15820,AT1G29910,AT1G29920,AT1G29930,AT1G61520,AT1G68050,AT2G05070,AT2G05100,AT2G34430,AT2G40100,AT3G08940,AT3G27690,AT3G47470,AT3G54890,AT4G10340,AT5G54270,ATCG00020,ATCG00270,ATCG00280,ATCG00340,ATCG00350,ATCG00680	GO:0018298	22
positive regulation of defense response	0.00022029931662092704	AT1G02660,AT1G07000,AT1G08860,AT1G21326,AT1G47370,AT1G73805,AT2G17660,AT2G31880,AT3G09830,AT3G15210,AT3G18690,AT3G48450,AT3G49110,AT3G56400,AT4G12720,AT4G14400,AT4G22470,AT4G31870,AT4G35655,AT4G36280,AT5G47220	GO:0031349	21
phenylpropanoid metabolic process	0.003990666918703204	AT1G31720,AT1G32100,AT1G33800,AT1G61820,AT1G65060,AT1G80820,AT2G38080,AT2G41480,AT3G13610,AT3G16340,AT3G16920,AT3G21560,AT3G24503,AT3G55580,AT4G22880,AT4G39330,AT5G01190,AT5G03260,AT5G13930,AT5G20230,AT5G64120	GO:0009698	21
fatty acid biosynthetic process	0.026386711258665797	AT1G06080,AT1G06090,AT1G07720,AT1G16060,AT1G17420,AT1G19640,AT1G72520,AT1G75000,AT1G76680,AT2G06050,AT2G15090,AT2G33380,AT2G38010,AT2G46720,AT3G02610,AT3G28910,AT3G55360,AT4G13840,AT5G02890,AT5G42650,ATCG00500	GO:0006633	21
photosynthesis, light harvesting	3.8577803121557916e-11	AT1G15820,AT1G29910,AT1G29920,AT1G29930,AT1G61520,AT2G05070,AT2G05100,AT2G34430,AT2G40100,AT3G08940,AT3G27690,AT3G47470,AT3G54890,AT4G10340,AT5G54270,ATCG00080,ATCG00270,ATCG00340,ATCG00580,ATCG00710	GO:0009765	20
cellular response to drug	0.00046983921879634606	AT1G15380,AT1G16420,AT1G19570,AT1G28480,AT1G44830,AT1G62400,AT1G65390,AT2G33580,AT2G40750,AT3G11820,AT3G13610,AT3G15356,AT3G50930,AT3G52400,AT3G56400,AT4G03450,AT4G14400,AT5G03350,AT5G17490,AT5G67300	GO:0035690	20
multi-organism cellular process	0.0009333163532787323	AT1G29690,AT1G47370,AT1G51660,AT1G73805,AT2G01180,AT2G47130,AT3G11820,AT3G20600,AT3G28910,AT3G45640,AT3G50930,AT3G52400,AT3G54420,AT4G12720,AT4G36280,AT5G10550,AT5G13190,AT5G26920,AT5G54640,AT5G65630	GO:0044764	20
cellular response to light stimulus	0.00478753812749691	AT1G07180,AT1G18810,AT1G22770,AT1G78080,AT2G02950,AT2G25930,AT2G40080,AT2G42540,AT2G43010,AT3G17609,AT3G21150,AT3G22840,AT3G56710,AT3G59060,AT3G59220,AT4G14690,AT4G16780,AT5G02810,AT5G15840,AT5G15960	GO:0071482	20
cellular response to radiation	0.007776492264158965	AT1G07180,AT1G18810,AT1G22770,AT1G78080,AT2G02950,AT2G25930,AT2G40080,AT2G42540,AT2G43010,AT3G17609,AT3G21150,AT3G22840,AT3G56710,AT3G59060,AT3G59220,AT4G14690,AT4G16780,AT5G02810,AT5G15840,AT5G15960	GO:0071478	20
plant organ senescence	0.012127394669654692	AT1G73220,AT1G73500,AT1G76680,AT1G77450,AT2G35980,AT2G39200,AT2G40750,AT2G42540,AT2G43570,AT3G25010,AT3G56400,AT4G01250,AT4G02380,AT4G23810,AT5G08790,AT5G13180,AT5G24110,AT5G52310,AT5G56860,AT5G59220	GO:0090693	20
regulation of flower development	0.046117173839296484	AT1G20823,AT1G63820,AT1G66400,AT1G68050,AT2G25930,AT2G31880,AT2G40080,AT3G02380,AT3G21150,AT3G21890,AT4G15248,AT4G28190,AT4G32540,AT5G11320,AT5G13790,AT5G15840,AT5G37260,AT5G37770,AT5G56860,AT5G59570	GO:0009909	20
response to far red light	2.6371970694763796e-8	AT1G22770,AT1G29910,AT1G29920,AT2G02950,AT2G05070,AT2G05100,AT2G40100,AT3G08940,AT3G17609,AT3G22840,AT3G27690,AT3G54890,AT4G10340,AT4G14690,AT4G16780,AT5G02200,AT5G15840,AT5G24470,AT5G28490	GO:0010218	19
regulation of stomatal movement	0.0000907885976341961	AT1G07000,AT1G12480,AT1G52400,AT1G62400,AT1G69530,AT2G05070,AT2G05100,AT2G21660,AT2G25930,AT2G40750,AT3G11410,AT3G11820,AT3G27690,AT3G56400,AT4G14480,AT4G33050,AT5G54270,AT5G57050,AT5G58430	GO:0010119	19
response to UV	0.0033668054568946667	AT1G16420,AT1G35210,AT1G51400,AT1G65060,AT1G73805,AT2G01180,AT2G36750,AT3G17609,AT3G21890,AT3G22840,AT3G45640,AT3G50930,AT4G00730,AT4G14690,AT5G13930,AT5G17780,AT5G26920,AT5G49330,AT5G59820	GO:0009411	19
leaf senescence	0.015653349534581588	AT1G73220,AT1G73500,AT1G76680,AT1G77450,AT2G35980,AT2G39200,AT2G40750,AT2G42540,AT2G43570,AT3G25010,AT3G56400,AT4G01250,AT4G02380,AT4G23810,AT5G08790,AT5G13180,AT5G24110,AT5G52310,AT5G59220	GO:0010150	19
positive regulation of response to biotic stimulus	0.0012847419106845927	AT1G07000,AT1G21326,AT1G47370,AT1G73805,AT2G17660,AT3G09830,AT3G15210,AT3G18690,AT3G48450,AT3G49110,AT3G56400,AT4G12720,AT4G14400,AT4G22470,AT4G31870,AT4G35655,AT4G36280,AT5G47220	GO:0002833	18
positive regulation of response to external stimulus	0.0017918090951703808	AT1G07000,AT1G21326,AT1G47370,AT1G73805,AT2G17660,AT3G09830,AT3G15210,AT3G18690,AT3G48450,AT3G49110,AT3G56400,AT4G12720,AT4G14400,AT4G22470,AT4G31870,AT4G35655,AT4G36280,AT5G47220	GO:0032103	18
positive regulation of multi-organism process	0.0017918090951703808	AT1G07000,AT1G21326,AT1G47370,AT1G73805,AT2G17660,AT3G09830,AT3G15210,AT3G18690,AT3G48450,AT3G49110,AT3G56400,AT4G12720,AT4G14400,AT4G22470,AT4G31870,AT4G35655,AT4G36280,AT5G47220	GO:0043902	18
S-glycoside metabolic process	0.0081709850254084	AT1G12610,AT1G18570,AT1G18590,AT1G21100,AT1G21120,AT1G52400,AT1G68360,AT1G74100,AT1G75940,AT2G44450,AT3G19710,AT3G28920,AT4G37260,AT4G39940,AT5G07690,AT5G14200,AT5G15210,AT5G63790	GO:0016143	18
glycosinolate metabolic process	0.0081709850254084	AT1G12610,AT1G18570,AT1G18590,AT1G21100,AT1G21120,AT1G52400,AT1G68360,AT1G74100,AT1G75940,AT2G44450,AT3G19710,AT3G28920,AT4G37260,AT4G39940,AT5G07690,AT5G14200,AT5G15210,AT5G63790	GO:0019757	18
glucosinolate metabolic process	0.0081709850254084	AT1G12610,AT1G18570,AT1G18590,AT1G21100,AT1G21120,AT1G52400,AT1G68360,AT1G74100,AT1G75940,AT2G44450,AT3G19710,AT3G28920,AT4G37260,AT4G39940,AT5G07690,AT5G14200,AT5G15210,AT5G63790	GO:0019760	18
cofactor catabolic process	0.016366112076168907	AT1G14540,AT1G58300,AT1G65970,AT2G41480,AT2G43480,AT3G21770,AT3G49110,AT4G13250,AT4G33420,AT4G35970,AT4G37520,AT4G37530,AT5G06720,AT5G39580,AT5G43860,AT5G58400,AT5G64110,AT5G64120	GO:0051187	18
regulation of jasmonic acid mediated signaling pathway	4.206572689281585e-9	AT1G15380,AT1G17380,AT1G19180,AT1G30135,AT2G34600,AT2G38240,AT2G40750,AT2G46400,AT3G22160,AT3G22275,AT3G56400,AT4G23810,AT4G26120,AT5G05600,AT5G13220,AT5G45110,AT5G67300	GO:2000022	17
cellular response to red or far red light	0.00014509472340406442	AT1G18810,AT1G22770,AT1G78080,AT2G02950,AT2G25930,AT2G40080,AT2G42540,AT2G43010,AT3G17609,AT3G21150,AT3G22840,AT3G59060,AT4G14690,AT4G16780,AT5G02810,AT5G15840,AT5G15960	GO:0071489	17
plant-type hypersensitive response	0.0008156848065931856	AT1G29690,AT1G47370,AT1G51660,AT1G73805,AT2G01180,AT2G47130,AT3G11820,AT3G20600,AT3G28910,AT3G45640,AT3G50930,AT3G52400,AT3G54420,AT4G12720,AT4G36280,AT5G13190,AT5G26920	GO:0009626	17
host programmed cell death induced by symbiont	0.000925865193504427	AT1G29690,AT1G47370,AT1G51660,AT1G73805,AT2G01180,AT2G47130,AT3G11820,AT3G20600,AT3G28910,AT3G45640,AT3G50930,AT3G52400,AT3G54420,AT4G12720,AT4G36280,AT5G13190,AT5G26920	GO:0034050	17
proton transmembrane transport	0.0018886155033919615	AT1G10800,AT2G07698,AT2G22500,AT3G15340,ATCG00120,ATCG00130,ATCG00140,ATCG00150,ATCG00430,ATCG00470,ATCG00480,ATCG01050,ATMG00040,ATMG00580,ATMG00640,ATMG01170,ATMG01360	GO:1902600	17
response to cytokinin	0.0032328999699454625	AT1G03850,AT1G13430,AT1G19770,AT1G68360,AT1G69040,AT1G70510,AT1G74890,AT1G78080,AT2G40670,AT2G46310,AT4G01540,AT4G16780,AT4G23750,AT4G37790,AT4G39403,AT5G56860,AT5G62920	GO:0009735	17
inorganic anion transport	0.012552632814001059	AT1G12480,AT1G15460,AT1G20823,AT1G22550,AT1G26730,AT1G29290,AT1G69480,AT1G69870,AT1G80760,AT2G03240,AT2G22500,AT3G45650,AT3G48850,AT4G17970,AT4G19030,AT4G24570,AT5G60780	GO:0015698	17
regulation of protein kinase activity	0.035906570396068024	AT1G14750,AT1G16330,AT1G20610,AT1G51660,AT1G73500,AT1G77390,AT2G17620,AT2G30040,AT2G45080,AT3G60550,AT4G14480,AT4G35620,AT5G15510,AT5G25380,AT5G56580,AT5G57050,AT5G67080	GO:0045859	17
regulation of kinase activity	0.03817024142289821	AT1G14750,AT1G16330,AT1G20610,AT1G51660,AT1G73500,AT1G77390,AT2G17620,AT2G30040,AT2G45080,AT3G60550,AT4G14480,AT4G35620,AT5G15510,AT5G25380,AT5G56580,AT5G57050,AT5G67080	GO:0043549	17
photosynthesis, light harvesting in photosystem I	3.1978438240389396e-13	AT1G15820,AT1G29910,AT1G29920,AT1G29930,AT1G61520,AT2G05070,AT2G05100,AT2G34430,AT2G40100,AT3G08940,AT3G27690,AT3G47470,AT3G54890,AT4G10340,AT5G54270,ATCG00340	GO:0009768	16
cellular response to jasmonic acid stimulus	0.00015396072985051682	AT1G19180,AT1G19640,AT1G28480,AT1G56650,AT1G65390,AT3G11820,AT3G15210,AT3G15356,AT3G22275,AT3G23240,AT3G52400,AT3G56400,AT5G07690,AT5G17490,AT5G47220,AT5G64810	GO:0071395	16
systemic acquired resistance	0.000537652261489932	AT1G02450,AT1G73805,AT2G23620,AT2G38470,AT2G43570,AT3G25882,AT3G53980,AT3G56400,AT4G22470,AT4G23170,AT4G36280,AT5G03350,AT5G13220,AT5G26920,AT5G45110,AT5G48490	GO:0009627	16
response to oomycetes	0.006956115137842743	AT1G02360,AT1G07000,AT1G56650,AT1G70130,AT1G70260,AT1G73805,AT3G01290,AT3G25020,AT3G56400,AT4G14400,AT4G29050,AT4G39950,AT5G20230,AT5G26920,AT5G56580,AT5G60310	GO:0002239	16
hemicellulose metabolic process	0.011848852631092604	AT1G02640,AT1G33800,AT1G65310,AT1G74420,AT2G15390,AT3G44990,AT3G62720,AT4G25810,AT4G30280,AT4G30290,AT5G01360,AT5G09700,AT5G09730,AT5G49360,AT5G57560,AT5G67210	GO:0010410	16
antibiotic catabolic process	0.015143936326886695	AT1G14540,AT1G32780,AT1G65970,AT2G41480,AT2G43480,AT3G21770,AT3G49110,AT4G33420,AT4G35970,AT4G37520,AT4G37530,AT5G06720,AT5G39580,AT5G58400,AT5G64110,AT5G64120	GO:0017001	16
hydrogen peroxide metabolic process	0.027415683932763123	AT1G14540,AT1G65970,AT2G41480,AT2G43480,AT3G21770,AT3G49110,AT4G20860,AT4G33420,AT4G35970,AT4G37520,AT4G37530,AT5G06720,AT5G39580,AT5G58400,AT5G64110,AT5G64120	GO:0042743	16
jasmonic acid metabolic process	0.000012713047790665914	AT1G17420,AT1G19640,AT1G20510,AT1G72520,AT1G76680,AT2G06050,AT2G23620,AT3G25760,AT3G25780,AT3G48520,AT4G09900,AT5G07010,AT5G10300,AT5G42650,AT5G58310,AT5G63450	GO:0009694	15
oxidative phosphorylation	0.00003232914881995285	AT2G07727,AT4G10040,AT5G25450,ATCG00130,ATCG00470,ATCG01010,ATCG01050,ATCG01070,ATMG00160,ATMG00285,ATMG00513,ATMG00580,ATMG00650,ATMG01320,ATMG01360	GO:0006119	15
response to high light intensity	0.00011037650559385362	AT1G17420,AT1G27730,AT1G61520,AT2G05070,AT2G05100,AT2G42540,AT3G22840,AT3G27690,AT3G47470,AT3G54890,AT4G14690,AT4G17490,AT5G07690,AT5G54270,AT5G57050	GO:0009644	15
red or far-red light signaling pathway	0.0010595133186769817	AT1G18810,AT1G22770,AT1G78080,AT2G02950,AT2G25930,AT2G40080,AT2G42540,AT2G43010,AT3G17609,AT3G21150,AT3G59060,AT4G16780,AT5G02810,AT5G15840,AT5G15960	GO:0010017	15
hydrogen peroxide catabolic process	0.00833984346303119	AT1G14540,AT1G65970,AT2G41480,AT2G43480,AT3G21770,AT3G49110,AT4G33420,AT4G35970,AT4G37520,AT4G37530,AT5G06720,AT5G39580,AT5G58400,AT5G64110,AT5G64120	GO:0042744	15
phenylpropanoid biosynthetic process	0.013120385692513191	AT1G31720,AT1G32100,AT1G61820,AT1G80820,AT2G38080,AT3G13610,AT3G16340,AT3G16920,AT3G24503,AT3G55580,AT4G22880,AT4G39330,AT5G03260,AT5G13930,AT5G20230	GO:0009699	15
negative regulation of cell communication	0.03312547244721392	AT1G01720,AT1G19770,AT2G30424,AT3G11410,AT3G15210,AT4G39070,AT4G39403,AT5G07690,AT5G17490,AT5G25350,AT5G56860,AT5G57050,AT5G59220,AT5G64750,AT5G66070	GO:0010648	15
negative regulation of signaling	0.03312547244721392	AT1G01720,AT1G19770,AT2G30424,AT3G11410,AT3G15210,AT4G39070,AT4G39403,AT5G07690,AT5G17490,AT5G25350,AT5G56860,AT5G57050,AT5G59220,AT5G64750,AT5G66070	GO:0023057	15
response to hydrogen peroxide	0.00008801018259668821	AT1G16420,AT1G19570,AT1G22770,AT2G18170,AT2G26150,AT3G10930,AT3G13610,AT3G48360,AT4G02380,AT4G23810,AT4G37610,AT5G05300,AT5G24110,AT5G37770	GO:0042542	14
respiratory electron transport chain	0.00013240729249050764	AT2G07727,AT4G10040,AT5G25450,ATCG00720,ATCG01010,ATCG01050,ATCG01070,ATMG00160,ATMG00285,ATMG00513,ATMG00580,ATMG00650,ATMG01320,ATMG01360	GO:0022904	14
photosynthetic electron transport chain	0.0002348524698180962	AT3G01440,AT5G49740,AT5G57050,ATCG00020,ATCG00270,ATCG00280,ATCG00540,ATCG00570,ATCG00580,ATCG00600,ATCG00680,ATCG00730,ATCG01060,ATCG01110	GO:0009767	14
salicylic acid mediated signaling pathway	0.0004721031874533351	AT1G15380,AT1G19570,AT1G28480,AT1G44830,AT1G65390,AT2G40750,AT3G11820,AT3G50930,AT3G52400,AT3G56400,AT4G03450,AT4G14400,AT5G17490,AT5G67300	GO:0009863	14
cellular response to antibiotic	0.0010310409045104578	AT1G16420,AT1G19570,AT1G28480,AT1G44830,AT1G65390,AT3G11820,AT3G13610,AT3G50930,AT3G52400,AT3G56400,AT4G03450,AT4G14400,AT5G03350,AT5G17490	GO:0071236	14
immune effector process	0.0013741908093889254	AT1G31290,AT1G80840,AT2G35930,AT2G35980,AT3G11650,AT3G11840,AT3G15210,AT3G56400,AT4G31800,AT4G36280,AT5G03210,AT5G06320,AT5G24590,AT5G47220	GO:0002252	14
response to UV-B	0.0013741908093889254	AT1G35210,AT1G51400,AT1G73805,AT2G01180,AT2G36750,AT3G17609,AT3G21890,AT3G45640,AT4G14690,AT5G13930,AT5G17780,AT5G26920,AT5G49330,AT5G59820	GO:0010224	14
positive regulation of immune system process	0.002666512777200916	AT1G21326,AT1G47370,AT2G17660,AT3G09830,AT3G15210,AT3G18690,AT3G48450,AT3G49110,AT3G56400,AT4G12720,AT4G22470,AT4G35655,AT4G36280,AT5G47220	GO:0002684	14
positive regulation of innate immune response	0.002666512777200916	AT1G21326,AT1G47370,AT2G17660,AT3G09830,AT3G15210,AT3G18690,AT3G48450,AT3G49110,AT3G56400,AT4G12720,AT4G22470,AT4G35655,AT4G36280,AT5G47220	GO:0045089	14
positive regulation of immune response	0.002666512777200916	AT1G21326,AT1G47370,AT2G17660,AT3G09830,AT3G15210,AT3G18690,AT3G48450,AT3G49110,AT3G56400,AT4G12720,AT4G22470,AT4G35655,AT4G36280,AT5G47220	GO:0050778	14
lignin metabolic process	0.0038351331095887414	AT1G31720,AT1G33800,AT1G61820,AT1G80820,AT2G38080,AT2G41480,AT3G16340,AT3G16920,AT3G55580,AT4G39330,AT5G01190,AT5G03260,AT5G20230,AT5G64120	GO:0009808	14
cellular response to heat	0.00538979191183022	AT1G21910,AT1G43160,AT1G56300,AT2G26150,AT2G38470,AT3G22840,AT4G11660,AT4G14690,AT4G36990,AT5G03720,AT5G18340,AT5G27660,AT5G62020,AT5G64910	GO:0034605	14
response to virus	0.008210525739892907	AT1G31290,AT1G80840,AT2G35980,AT2G43570,AT3G11650,AT3G51450,AT4G14400,AT4G31800,AT4G36280,AT5G03210,AT5G04890,AT5G06320,AT5G24590,AT5G42900	GO:0009615	14
phloem or xylem histogenesis	0.03485598423319733	AT1G28370,AT1G70560,AT1G74930,AT3G15770,AT4G11280,AT4G17490,AT4G17500,AT4G34410,AT5G10250,AT5G13180,AT5G25380,AT5G47220,AT5G61600,AT5G64530	GO:0010087	14
negative regulation of signal transduction	0.04893064948895019	AT1G01720,AT1G19770,AT3G11410,AT3G15210,AT4G39070,AT4G39403,AT5G07690,AT5G17490,AT5G25350,AT5G56860,AT5G57050,AT5G59220,AT5G64750,AT5G66070	GO:0009968	14
ATP synthesis coupled electron transport	0.00008070958569038451	AT2G07727,AT4G10040,AT5G25450,ATCG01010,ATCG01050,ATCG01070,ATMG00160,ATMG00285,ATMG00513,ATMG00580,ATMG00650,ATMG01320,ATMG01360	GO:0042773	13
regulation of circadian rhythm	0.00041497467189442874	AT1G01060,AT1G22770,AT1G80820,AT2G40080,AT2G46830,AT3G20810,AT3G46640,AT3G54500,AT4G33980,AT5G23280,AT5G42900,AT5G60100,AT5G64170	GO:0042752	13
indole-containing compound metabolic process	0.007946510373113636	AT1G18570,AT1G21100,AT1G21120,AT1G70560,AT1G73500,AT2G38470,AT2G40000,AT3G44300,AT3G45640,AT3G55840,AT4G27260,AT4G34410,AT4G39950	GO:0042430	13
defense response to bacterium, incompatible interaction	0.0006116570292152991	AT2G40000,AT3G05200,AT3G20600,AT3G56710,AT4G11650,AT4G14400,AT4G23190,AT4G23810,AT5G06320,AT5G26920,AT5G27420,AT5G45110	GO:0009816	12
cellular response to cytokinin stimulus	0.008434446130108388	AT1G19770,AT1G68360,AT1G70510,AT1G74890,AT1G78080,AT2G40670,AT2G46310,AT4G01540,AT4G23750,AT4G39403,AT5G56860,AT5G62920	GO:0071368	12
toxin metabolic process	0.010532070900884451	AT1G02930,AT1G69930,AT1G73500,AT2G29440,AT2G38470,AT2G47730,AT3G45640,AT3G62760,AT4G27260,AT4G39940,AT4G39950,AT5G62480	GO:0009404	12
response to hexose	0.011721472663209774	AT1G28330,AT1G29910,AT1G29920,AT2G19450,AT3G47340,AT3G63210,AT4G37220,AT5G20700,AT5G24800,AT5G49450,AT5G56860,AT5G64750	GO:0009746	12
cytokinin-activated signaling pathway	0.013011430276548542	AT1G19770,AT1G68360,AT1G70510,AT1G74890,AT1G78080,AT2G40670,AT2G46310,AT4G01540,AT4G23750,AT4G39403,AT5G56860,AT5G62920	GO:0009736	12
benzene-containing compound metabolic process	0.014407092315519697	AT1G29690,AT1G73805,AT2G23620,AT2G40000,AT2G41010,AT3G09830,AT3G55840,AT4G09900,AT4G39030,AT5G10300,AT5G26920,AT5G58310	GO:0042537	12
response to monosaccharide	0.01753609993244031	AT1G28330,AT1G29910,AT1G29920,AT2G19450,AT3G47340,AT3G63210,AT4G37220,AT5G20700,AT5G24800,AT5G49450,AT5G56860,AT5G64750	GO:0034284	12
defense response to oomycetes	0.025286649077968678	AT1G07000,AT1G70130,AT1G70260,AT1G73805,AT3G25020,AT3G56400,AT4G14400,AT4G29050,AT4G39950,AT5G26920,AT5G56580,AT5G60310	GO:0002229	12
cell wall macromolecule catabolic process	0.00002804796468828473	AT1G02360,AT1G02640,AT2G43570,AT2G43620,AT3G16920,AT3G44990,AT3G47540,AT3G54420,AT5G09700,AT5G09730,AT5G49360	GO:0016998	11
response to ozone	0.0000922282833196741	AT1G12480,AT1G19570,AT1G51400,AT1G72520,AT2G06050,AT3G02840,AT4G11170,AT4G12720,AT4G23810,AT5G24110,AT5G42380	GO:0010193	11
stomatal closure	0.0004944344013411067	AT1G07000,AT1G08860,AT1G12480,AT1G62400,AT2G05070,AT2G05100,AT2G40750,AT3G27690,AT3G56400,AT5G48650,AT5G58430	GO:0090332	11
cotyledon development	0.002972143407400246	AT1G17840,AT1G53700,AT1G70560,AT1G79440,AT2G46310,AT3G14370,AT4G04890,AT4G23750,AT4G32540,AT5G10250,AT5G11320	GO:0048825	11
cellular response to salicylic acid stimulus	0.003454562129600248	AT1G28480,AT1G44830,AT1G65390,AT3G11820,AT3G50930,AT3G52400,AT3G56400,AT4G03450,AT4G14400,AT5G03350,AT5G17490	GO:0071446	11
regulation of reactive oxygen species metabolic process	0.00399768844678342	AT1G66400,AT2G05070,AT2G05100,AT2G32010,AT2G33380,AT3G27690,AT4G12290,AT4G20860,AT5G17490,AT5G37770,AT5G58580	GO:2000377	11
cold acclimation	0.004606742063287455	AT1G18740,AT2G42540,AT3G50970,AT3G55580,AT4G15910,AT4G25470,AT4G25480,AT4G25490,AT5G15960,AT5G59820,AT5G66400	GO:0009631	11
activation of innate immune response	0.006044417315253752	AT1G21326,AT2G17660,AT3G09830,AT3G15210,AT3G18690,AT3G48450,AT3G49110,AT3G56400,AT4G12720,AT4G35655,AT5G47220	GO:0002218	11
activation of immune response	0.007812732188930627	AT1G21326,AT2G17660,AT3G09830,AT3G15210,AT3G18690,AT3G48450,AT3G49110,AT3G56400,AT4G12720,AT4G35655,AT5G47220	GO:0002253	11
phenol-containing compound metabolic process	0.017297759995289208	AT1G29690,AT1G73805,AT2G23620,AT2G41010,AT3G09830,AT4G09900,AT4G22880,AT4G39030,AT5G10300,AT5G26920,AT5G58310	GO:0018958	11
response to desiccation	0.000006591355608485267	AT2G05070,AT2G05100,AT2G05520,AT2G33380,AT2G37180,AT3G25760,AT3G27690,AT4G39090,AT5G25610,AT5G52310	GO:0009269	10
defense response to insect	0.00006499565987127477	AT1G02660,AT1G65390,AT1G74930,AT2G29350,AT3G10680,AT3G44260,AT3G48520,AT4G31870,AT5G24770,AT5G43580	GO:0002213	10
energy coupled proton transport, down electrochemical gradient	0.0010873100451384672	AT2G07698,ATCG00120,ATCG00130,ATCG00140,ATCG00150,ATCG00470,ATCG00480,ATMG00040,ATMG00640,ATMG01170	GO:0015985	10
ATP synthesis coupled proton transport	0.0010873100451384672	AT2G07698,ATCG00120,ATCG00130,ATCG00140,ATCG00150,ATCG00470,ATCG00480,ATMG00040,ATMG00640,ATMG01170	GO:0015986	10
ATP biosynthetic process	0.0013272192765880757	AT2G07698,ATCG00120,ATCG00130,ATCG00140,ATCG00150,ATCG00470,ATCG00480,ATMG00040,ATMG00640,ATMG01170	GO:0006754	10
fatty acid derivative metabolic process	0.001936140793705801	AT1G51500,AT1G57750,AT2G47240,AT3G03480,AT3G47600,AT3G55360,AT4G13840,AT5G02890,AT5G37300,AT5G42650	GO:1901568	10
purine nucleoside triphosphate biosynthetic process	0.004468944453930945	AT2G07698,ATCG00120,ATCG00130,ATCG00140,ATCG00150,ATCG00470,ATCG00480,ATMG00040,ATMG00640,ATMG01170	GO:0009145	10
purine ribonucleoside triphosphate metabolic process	0.004468944453930945	AT2G07698,ATCG00120,ATCG00130,ATCG00140,ATCG00150,ATCG00470,ATCG00480,ATMG00040,ATMG00640,ATMG01170	GO:0009205	10
purine ribonucleoside triphosphate biosynthetic process	0.004468944453930945	AT2G07698,ATCG00120,ATCG00130,ATCG00140,ATCG00150,ATCG00470,ATCG00480,ATMG00040,ATMG00640,ATMG01170	GO:0009206	10
auxin biosynthetic process	0.005198082903264926	AT1G70560,AT2G43010,AT3G44300,AT3G59060,AT4G13260,AT4G32540,AT4G39950,AT5G11320,AT5G12330,AT5G25620	GO:0009851	10
cellular response to toxic substance	0.005198082903264926	AT1G03980,AT1G16420,AT1G19570,AT1G32780,AT1G56650,AT2G41480,AT3G13610,AT3G49570,AT5G05600,AT5G64120	GO:0097237	10
regulation of defense response to bacterium	0.005198082903264926	AT1G07000,AT1G70260,AT1G73805,AT4G02380,AT4G14400,AT4G14465,AT4G36280,AT5G39670,AT5G48650,AT5G66210	GO:1900424	10
salicylic acid metabolic process	0.006017126561573447	AT1G29690,AT1G73805,AT2G23620,AT2G41010,AT3G09830,AT4G09900,AT4G39030,AT5G10300,AT5G26920,AT5G58310	GO:0009696	10
purine nucleoside triphosphate metabolic process	0.00693321374698273	AT2G07698,ATCG00120,ATCG00130,ATCG00140,ATCG00150,ATCG00470,ATCG00480,ATMG00040,ATMG00640,ATMG01170	GO:0009144	10
lignin biosynthetic process	0.010337173242567391	AT1G31720,AT1G61820,AT1G80820,AT2G38080,AT3G16340,AT3G16920,AT3G55580,AT4G39330,AT5G03260,AT5G20230	GO:0009809	10
hyperosmotic salinity response	0.0148820898065338	AT3G05880,AT3G19580,AT5G17490,AT5G24770,AT5G43170,AT5G49480,AT5G50720,AT5G52310,AT5G59820,AT5G67450	GO:0042538	10
ribonucleoside triphosphate metabolic process	0.016685696437407267	AT2G07698,ATCG00120,ATCG00130,ATCG00140,ATCG00150,ATCG00470,ATCG00480,ATMG00040,ATMG00640,ATMG01170	GO:0009199	10
ribonucleoside triphosphate biosynthetic process	0.016685696437407267	AT2G07698,ATCG00120,ATCG00130,ATCG00140,ATCG00150,ATCG00470,ATCG00480,ATMG00040,ATMG00640,ATMG01170	GO:0009201	10
plant-type cell wall modification	0.023065240550595438	AT1G26770,AT1G69530,AT3G29030,AT3G45960,AT3G45970,AT3G55500,AT4G00730,AT4G38400,AT5G01360,AT5G62360	GO:0009827	10
nucleoside triphosphate biosynthetic process	0.02553813380425977	AT2G07698,ATCG00120,ATCG00130,ATCG00140,ATCG00150,ATCG00470,ATCG00480,ATMG00040,ATMG00640,ATMG01170	GO:0009142	10
detection of external stimulus	0.02553813380425977	AT1G18810,AT1G22770,AT2G02950,AT2G25930,AT2G40080,AT2G43010,AT3G17609,AT3G59060,AT4G16780,AT5G19520	GO:0009581	10
detection of abiotic stimulus	0.02553813380425977	AT1G18810,AT1G22770,AT2G02950,AT2G25930,AT2G40080,AT2G43010,AT3G17609,AT3G59060,AT4G16780,AT5G19520	GO:0009582	10
negative regulation of defense response	0.031043385301781013	AT1G70260,AT3G11820,AT3G52400,AT3G61190,AT4G14465,AT4G39030,AT5G13190,AT5G39670,AT5G48650,AT5G66210	GO:0031348	10
response to glucose	0.03408806776857549	AT1G28330,AT2G19450,AT3G47340,AT3G63210,AT4G37220,AT5G20700,AT5G24800,AT5G49450,AT5G56860,AT5G64750	GO:0009749	10
hyperosmotic response	0.04445711537086713	AT3G05880,AT3G19580,AT5G17490,AT5G24770,AT5G43170,AT5G49480,AT5G50720,AT5G52310,AT5G59820,AT5G67450	GO:0006972	10
nucleoside triphosphate metabolic process	0.04445711537086713	AT2G07698,ATCG00120,ATCG00130,ATCG00140,ATCG00150,ATCG00470,ATCG00480,ATMG00040,ATMG00640,ATMG01170	GO:0009141	10
photosynthesis, light harvesting in photosystem II	1.116145305459524e-9	AT2G05070,AT2G05100,AT2G34430,AT3G27690,AT5G54270,ATCG00080,ATCG00270,ATCG00580,ATCG00710	GO:0009769	9
response to low light intensity stimulus	0.000009014693829087176	AT1G61520,AT2G05070,AT2G05100,AT2G43010,AT3G27690,AT3G47470,AT3G54890,AT3G59060,AT3G59220	GO:0009645	9
regulation of stomatal closure	0.00020728981293623668	AT1G07000,AT1G12480,AT1G62400,AT2G05070,AT2G05100,AT2G40750,AT3G27690,AT3G56400,AT5G58430	GO:0090333	9
defense response to fungus, incompatible interaction	0.024933473793525104	AT1G61560,AT2G23620,AT2G39200,AT3G15356,AT3G20600,AT4G11650,AT4G16860,AT5G45110,ATCG00480	GO:0009817	9
defense response to virus	0.024933473793525104	AT1G31290,AT1G80840,AT2G35980,AT3G11650,AT4G31800,AT4G36280,AT5G03210,AT5G06320,AT5G24590	GO:0051607	9
phototransduction	0.027789271727408114	AT1G18810,AT1G22770,AT2G02950,AT2G25930,AT2G40080,AT2G43010,AT3G17609,AT3G59060,AT4G16780	GO:0007602	9
red, far-red light phototransduction	0.027789271727408114	AT1G18810,AT1G22770,AT2G02950,AT2G25930,AT2G40080,AT2G43010,AT3G17609,AT3G59060,AT4G16780	GO:0009585	9
detection of light stimulus	0.030867262079444867	AT1G18810,AT1G22770,AT2G02950,AT2G25930,AT2G40080,AT2G43010,AT3G17609,AT3G59060,AT4G16780	GO:0009583	9
regulation of cyclin-dependent protein serine/threonine kinase activity	0.03771819786211536	AT1G14750,AT1G16330,AT1G20610,AT1G77390,AT2G17620,AT2G45080,AT3G60550,AT4G35620,AT5G25380	GO:0000079	9
regulation of cyclin-dependent protein kinase activity	0.03771819786211536	AT1G14750,AT1G16330,AT1G20610,AT1G77390,AT2G17620,AT2G45080,AT3G60550,AT4G35620,AT5G25380	GO:1904029	9
xyloglucan metabolic process	0.0415040481185628	AT1G65310,AT1G74420,AT2G15390,AT3G44990,AT3G62720,AT4G25810,AT4G30280,AT4G30290,AT5G57560	GO:0010411	9
regulation of hormone metabolic process	0.049824543076483534	AT1G12610,AT1G29690,AT1G73805,AT2G41010,AT2G43010,AT3G09830,AT3G26790,AT3G59060,AT5G26920	GO:0032350	9
response to freezing	0.0008617697070657293	AT1G12610,AT1G21910,AT1G52690,AT2G31180,AT2G42540,AT3G45640,AT3G55580,AT4G14400	GO:0050826	8
wax biosynthetic process	0.0014450751062923958	AT1G51500,AT1G57750,AT2G47240,AT3G47600,AT3G55360,AT4G13840,AT5G02890,AT5G37300	GO:0010025	8
jasmonic acid biosynthetic process	0.001835445179945689	AT1G17420,AT1G19640,AT1G20510,AT1G72520,AT1G76680,AT2G06050,AT3G25760,AT3G25780,AT5G42650	GO:0009695	8
wax metabolic process	0.001835445179945689	AT1G51500,AT1G57750,AT2G47240,AT3G47600,AT3G55360,AT4G13840,AT5G02890,AT5G37300	GO:0010166	8
fatty acid derivative biosynthetic process	0.002862421805761203	AT1G51500,AT1G57750,AT2G47240,AT3G47600,AT3G55360,AT4G13840,AT5G02890,AT5G37300	GO:1901570	8
regulation of auxin mediated signaling pathway	0.00871646405200515	AT2G01420,AT2G43010,AT3G42800,AT3G50060,AT3G59060,AT4G34410,AT4G37260,AT5G67300	GO:0010928	8
diterpenoid metabolic process	0.011913025881119203	AT1G02400,AT1G12610,AT1G30040,AT1G47990,AT1G50960,AT3G26790,AT3G26840,AT5G13790	GO:0016101	8
response to absence of light	0.029906133410981414	AT1G58340,AT2G41100,AT3G47340,AT4G02380,AT4G33980,AT5G20230,AT5G37770,AT5G42900	GO:0009646	8
regulation of systemic acquired resistance	0.0015251297135653067	AT1G02450,AT1G73805,AT3G25882,AT4G22470,AT4G36280,AT5G13220,AT5G26920	GO:0010112	7
aminoglycan catabolic process	0.0020075034499052974	AT1G02360,AT2G43570,AT2G43620,AT3G16920,AT3G47540,AT3G54420,AT4G19820	GO:0006026	7
chitin metabolic process	0.0020075034499052974	AT1G02360,AT2G43570,AT2G43620,AT3G16920,AT3G47540,AT3G54420,AT4G19820	GO:0006030	7
chitin catabolic process	0.0020075034499052974	AT1G02360,AT2G43570,AT2G43620,AT3G16920,AT3G47540,AT3G54420,AT4G19820	GO:0006032	7
amino sugar catabolic process	0.0020075034499052974	AT1G02360,AT2G43570,AT2G43620,AT3G16920,AT3G47540,AT3G54420,AT4G19820	GO:0046348	7
glucosamine-containing compound catabolic process	0.0020075034499052974	AT1G02360,AT2G43570,AT2G43620,AT3G16920,AT3G47540,AT3G54420,AT4G19820	GO:1901072	7
isoprenoid catabolic process	0.002599895020998977	AT1G02400,AT1G30040,AT1G47990,AT2G29090,AT4G19170,AT5G13790,AT5G45340	GO:0008300	7
oxylipin metabolic process	0.002599895020998977	AT1G17420,AT1G19640,AT1G72520,AT1G76680,AT2G06050,AT2G33380,AT5G42650	GO:0031407	7
regulation of salicylic acid mediated signaling pathway	0.004177439079427422	AT1G15380,AT1G19570,AT2G40750,AT3G56400,AT4G03450,AT4G14400,AT5G67300	GO:2000031	7
aminoglycan metabolic process	0.0063886828440095625	AT1G02360,AT2G43570,AT2G43620,AT3G16920,AT3G47540,AT3G54420,AT4G19820	GO:0006022	7
regulation of response to drug	0.0063886828440095625	AT1G15380,AT1G19570,AT2G40750,AT3G56400,AT4G03450,AT4G14400,AT5G67300	GO:2001023	7
regulation of cellular response to drug	0.0063886828440095625	AT1G15380,AT1G19570,AT2G40750,AT3G56400,AT4G03450,AT4G14400,AT5G67300	GO:2001038	7
induced systemic resistance	0.009369870048197927	AT1G18570,AT1G32960,AT3G15210,AT3G56400,AT4G39950,AT5G07690,AT5G47220	GO:0009682	7
response to insect	0.011191955556080213	AT1G18570,AT1G52400,AT3G56400,AT4G02380,AT4G39950,AT5G07690,AT5G24770	GO:0009625	7
glucosamine-containing compound metabolic process	0.013257409900562754	AT1G02360,AT2G43570,AT2G43620,AT3G16920,AT3G47540,AT3G54420,AT4G19820	GO:1901071	7
gibberellin metabolic process	0.018182754016148377	AT1G02400,AT1G12610,AT1G30040,AT1G47990,AT1G50960,AT3G26790,AT5G13790	GO:0009685	7
response to molecule of bacterial origin	0.02426760285601818	AT1G07000,AT1G73805,AT1G80840,AT3G50930,AT4G31800,AT5G24590,AT5G26920	GO:0002237	7
plant-type cell wall loosening	0.02426760285601818	AT1G26770,AT1G69530,AT3G29030,AT3G45960,AT3G45970,AT3G55500,AT4G38400	GO:0009828	7
very long-chain fatty acid metabolic process	0.027779150327892063	AT1G06080,AT1G75000,AT2G15090,AT2G46720,AT3G28910,AT3G55360,AT4G13840	GO:0000038	7
phosphate ion transport	0.03161967155028107	AT1G20823,AT1G26730,AT1G69480,AT2G03240,AT2G22500,AT3G48850,AT4G24570	GO:0006817	7
regulation of response to osmotic stress	0.03161967155028107	AT1G56060,AT1G76040,AT2G40750,AT3G45640,AT3G56400,AT4G37260,AT5G58580	GO:0047484	7
regulation of reactive oxygen species biosynthetic process	0.0006550429138896587	AT2G05070,AT2G05100,AT3G27690,AT4G12290,AT4G20860,AT5G58580	GO:1903426	6
terpenoid catabolic process	0.0009781591469570801	AT1G02400,AT1G30040,AT1G47990,AT2G29090,AT5G13790,AT5G45340	GO:0016115	6
toxin biosynthetic process	0.006038638194040481	AT1G73500,AT2G38470,AT3G45640,AT4G27260,AT4G39940,AT4G39950	GO:0009403	6
oxylipin biosynthetic process	0.009506353766230697	AT1G17420,AT1G19640,AT1G72520,AT1G76680,AT2G06050,AT5G42650	GO:0031408	6
regulation of ethylene-activated signaling pathway	0.011687340738409106	AT2G40750,AT3G15210,AT3G56400,AT4G39403,AT5G07690,AT5G25350	GO:0010104	6
regulation of phosphorelay signal transduction system	0.011687340738409106	AT2G40750,AT3G15210,AT3G56400,AT4G39403,AT5G07690,AT5G25350	GO:0070297	6
drug transmembrane transport	0.01706127021810443	AT1G15460,AT2G22500,AT3G53420,AT4G19030,AT4G24570,AT5G60660	GO:0006855	6
regulation of secondary metabolite biosynthetic process	0.01706127021810443	AT3G16340,AT3G55580,AT4G27260,AT4G39940,AT5G07690,AT5G20230	GO:1900376	6
regulation of DNA-templated transcription in response to stress	0.023925782592525657	AT2G26150,AT4G11660,AT4G36990,AT5G03720,AT5G13080,AT5G62020	GO:0043620	6
regulation of defense response to fungus	0.02796361553347595	AT1G07000,AT1G70260,AT3G25020,AT4G02380,AT4G14400,AT5G67300	GO:1900150	6
reactive oxygen species biosynthetic process	0.02796361553347595	AT2G05070,AT2G05100,AT3G27690,AT4G12290,AT4G20860,AT5G58580	GO:1903409	6
ethylene metabolic process	0.032426114449942645	AT1G73500,AT2G22810,AT3G59060,AT4G11280,AT4G26200,AT4G37770	GO:0009692	6
ethylene biosynthetic process	0.032426114449942645	AT1G73500,AT2G22810,AT3G59060,AT4G11280,AT4G26200,AT4G37770	GO:0009693	6
cellular alkene metabolic process	0.032426114449942645	AT1G73500,AT2G22810,AT3G59060,AT4G11280,AT4G26200,AT4G37770	GO:0043449	6
alkene biosynthetic process	0.032426114449942645	AT1G73500,AT2G22810,AT3G59060,AT4G11280,AT4G26200,AT4G37770	GO:0043450	6
olefin metabolic process	0.032426114449942645	AT1G73500,AT2G22810,AT3G59060,AT4G11280,AT4G26200,AT4G37770	GO:1900673	6
olefin biosynthetic process	0.032426114449942645	AT1G73500,AT2G22810,AT3G59060,AT4G11280,AT4G26200,AT4G37770	GO:1900674	6
gibberellin biosynthetic process	0.04848047963810857	AT1G02400,AT1G12610,AT1G30040,AT1G47990,AT1G50960,AT3G26790	GO:0009686	6
photosynthetic electron transport in photosystem II	0.0005567341471610576	ATCG00020,ATCG00270,ATCG00280,ATCG00680,ATCG01110	GO:0009772	5
camalexin biosynthetic process	0.0023241083859990943	AT1G73500,AT2G38470,AT3G45640,AT4G27260,AT4G39950	GO:0010120	5
water homeostasis	0.0023241083859990943	AT1G12480,AT1G52400,AT2G05070,AT2G05100,AT3G27690	GO:0030104	5
camalexin metabolic process	0.0023241083859990943	AT1G73500,AT2G38470,AT3G45640,AT4G27260,AT4G39950	GO:0052317	5
indole phytoalexin biosynthetic process	0.0033812989393010515	AT1G73500,AT2G38470,AT3G45640,AT4G27260,AT4G39950	GO:0009700	5
indole phytoalexin metabolic process	0.0033812989393010515	AT1G73500,AT2G38470,AT3G45640,AT4G27260,AT4G39950	GO:0046217	5
phytoalexin metabolic process	0.0033812989393010515	AT1G73500,AT2G38470,AT3G45640,AT4G27260,AT4G39950	GO:0052314	5
phytoalexin biosynthetic process	0.0033812989393010515	AT1G73500,AT2G38470,AT3G45640,AT4G27260,AT4G39950	GO:0052315	5
response to herbivore	0.006456366863392971	AT1G66690,AT2G14580,AT3G17690,AT3G44860,AT4G15210	GO:0080027	5
negative regulation of defense response to bacterium	0.011090411490245998	AT1G70260,AT4G14465,AT5G39670,AT5G48650,AT5G66210	GO:1900425	5
response to fructose	0.014088365682477995	AT1G28330,AT1G29910,AT1G29920,AT3G47340,AT4G37220	GO:0009750	5
response to mechanical stimulus	0.017585662563294215	AT2G41100,AT4G11280,AT5G19520,AT5G37770,AT5G57560	GO:0009612	5
regulation of salicylic acid metabolic process	0.017585662563294215	AT1G29690,AT1G73805,AT2G41010,AT3G09830,AT5G26920	GO:0010337	5
very long-chain fatty acid biosynthetic process	0.017585662563294215	AT1G06080,AT1G75000,AT3G28910,AT3G55360,AT4G13840	GO:0042761	5
purine nucleobase transport	0.037095537722993385	AT1G19770,AT1G28230,AT1G57990,AT4G18195,AT4G18197	GO:0006863	5
inflorescence development	0.037095537722993385	AT1G51660,AT2G17040,AT3G45640,AT4G32540,AT5G11320	GO:0010229	5
positive regulation of transcription from RNA polymerase II promoter in response to stress	0.037095537722993385	AT2G26150,AT4G11660,AT4G36990,AT5G03720,AT5G62020	GO:0036003	5
positive regulation of transcription from RNA polymerase II promoter in response to heat stress	0.037095537722993385	AT2G26150,AT4G11660,AT4G36990,AT5G03720,AT5G62020	GO:0061408	5
energy coupled proton transmembrane transport, against electrochemical gradient	0.0005166168242914905	ATCG00430,ATCG01050,ATMG00580,ATMG01360	GO:0015988	4
electron transport coupled proton transport	0.0005166168242914905	ATCG00430,ATCG01050,ATMG00580,ATMG01360	GO:0015990	4
positive regulation of reactive oxygen species biosynthetic process	0.0011296604610777593	AT2G05070,AT2G05100,AT3G27690,AT4G20860	GO:1903428	4
diterpenoid catabolic process	0.0021176976140442894	AT1G02400,AT1G30040,AT1G47990,AT5G13790	GO:0016103	4
arabinan catabolic process	0.0021176976140442894	AT1G02640,AT5G09700,AT5G09730,AT5G49360	GO:0031222	4
gibberellin catabolic process	0.0021176976140442894	AT1G02400,AT1G30040,AT1G47990,AT5G13790	GO:0045487	4
cellular defense response	0.003573609405082243	AT1G08860,AT1G66980,AT3G11820,AT3G52400	GO:0006968	4
anaerobic respiration	0.003573609405082243	AT1G05575,AT1G33055,AT2G36220,AT2G41730	GO:0009061	4
positive regulation of auxin mediated signaling pathway	0.003573609405082243	AT3G42800,AT3G50060,AT4G37260,AT5G67300	GO:0010929	4
arabinan metabolic process	0.003573609405082243	AT1G02640,AT5G09700,AT5G09730,AT5G49360	GO:0031221	4
fruit ripening	0.0055848595770297	AT2G22810,AT4G11280,AT4G26200,AT4G37770	GO:0009835	4
positive regulation of reactive oxygen species metabolic process	0.01569621912507322	AT2G05070,AT2G05100,AT3G27690,AT4G20860	GO:2000379	4
long-chain fatty acid metabolic process	0.02062218719938204	AT2G33380,AT2G38010,AT5G02890,AT5G42650	GO:0001676	4
amine catabolic process	0.02062218719938204	AT2G40000,AT3G55840,AT4G39950,AT5G13700	GO:0009310	4
response to carbon dioxide	0.02062218719938204	AT1G12480,AT1G29290,AT1G62400,AT5G04180	GO:0010037	4
cellular biogenic amine catabolic process	0.02062218719938204	AT2G40000,AT3G55840,AT4G39950,AT5G13700	GO:0042402	4
response to anesthetic	0.02062218719938204	AT1G12480,AT1G29290,AT1G62400,AT5G04180	GO:0072347	4
regulation of defense response to oomycetes	0.02062218719938204	AT1G07000,AT1G70260,AT3G25020,AT4G14400	GO:1902288	4
glutamine family amino acid catabolic process	0.026395918198427626	AT1G79440,AT2G02010,AT3G30775,AT5G38710	GO:0009065	4
syncytium formation	0.033042435310105804	AT1G26770,AT1G69530,AT2G19800,AT3G55500	GO:0006949	4
xylan catabolic process	0.033042435310105804	AT1G02640,AT5G09700,AT5G09730,AT5G49360	GO:0045493	4
negative regulation of cell differentiation	0.033042435310105804	AT1G17920,AT2G30424,AT3G61150,AT4G04890	GO:0045596	4
negative regulation of ethylene-activated signaling pathway	0.04057592660794154	AT3G15210,AT4G39403,AT5G07690,AT5G25350	GO:0010105	4
cell wall polysaccharide catabolic process	0.04057592660794154	AT1G02640,AT5G09700,AT5G09730,AT5G49360	GO:0044347	4
negative regulation of phosphorelay signal transduction system	0.04057592660794154	AT3G15210,AT4G39403,AT5G07690,AT5G25350	GO:0070298	4
exonucleolytic catabolism of deadenylated mRNA	0.04900035949871169	AT1G27820,AT1G61470,AT3G44260,AT5G22250	GO:0043928	4
protein autoubiquitination	0.04900035949871169	AT2G35930,AT3G11840,AT3G46620,AT5G59550	GO:0051865	4
negative regulation of circadian rhythm	0.0004962512919110247	AT1G01060,AT1G80820,AT2G46830	GO:0042754	3
respiratory burst	0.008268447914275117	AT2G35930,AT3G11840,AT5G64120	GO:0045730	3
cellular response to far red light	0.008268447914275117	AT3G22840,AT4G14690,AT5G15840	GO:0071490	3
hydrogen peroxide transmembrane transport	0.008268447914275117	AT3G53420,AT4G19030,AT5G60660	GO:0080170	3
regulation of cellular defense response	0.013622538504173111	AT1G08860,AT3G11820,AT3G52400	GO:0010185	3
long-chain fatty acid biosynthetic process	0.013622538504173111	AT2G33380,AT2G38010,AT5G02890	GO:0042759	3
response to strigolactone	0.013622538504173111	AT2G40130,AT4G30350,AT5G57710	GO:1902347	3
tryptophan catabolic process	0.02052544303825046	AT2G40000,AT3G55840,AT4G39950	GO:0006569	3
indolalkylamine catabolic process	0.02052544303825046	AT2G40000,AT3G55840,AT4G39950	GO:0046218	3
maintenance of floral organ identity	0.02052544303825046	AT1G17920,AT3G61150,AT4G04890	GO:0048497	3
regulation of defense response to virus by host	0.02052544303825046	AT1G80840,AT4G31800,AT5G24590	GO:0050691	3
maintenance of plant organ identity	0.02052544303825046	AT1G17920,AT3G61150,AT4G04890	GO:0090700	3
response to pH	0.029001359854834534	AT1G19180,AT3G45650,AT4G34600	GO:0009268	3
response to low fluence blue light stimulus by blue low-fluence system	0.029001359854834534	AT2G43010,AT3G59060,AT3G59220	GO:0010244	3
regulation of cellular response to heat	0.029001359854834534	AT1G56300,AT5G18340,AT5G64910	GO:1900034	3
regulation of lignin biosynthetic process	0.029001359854834534	AT3G16340,AT3G55580,AT5G20230	GO:1901141	3
induced systemic resistance, jasmonic acid mediated signaling pathway	0.03903700283103659	AT3G15210,AT3G56400,AT5G47220	GO:0009864	3
photoprotection	0.03903700283103659	AT1G27730,AT3G22840,AT4G14690	GO:0010117	3
stamen filament development	0.03903700283103659	AT1G17420,AT1G72520,AT3G15540	GO:0080086	3
regulation of stomatal complex patterning	0.03903700283103659	AT1G51660,AT2G38620,AT3G45640	GO:2000037	3
dATP biosynthetic process	0.006272055439253113	ATCG00120,ATCG00150	GO:0006175	2
dATP biosynthetic process from ADP	0.006272055439253113	ATCG00120,ATCG00150	GO:0006176	2
purine deoxyribonucleotide biosynthetic process	0.006272055439253113	ATCG00120,ATCG00150	GO:0009153	2
purine deoxyribonucleoside triphosphate biosynthetic process	0.006272055439253113	ATCG00120,ATCG00150	GO:0009216	2
cytokinin transport	0.006272055439253113	AT1G19770,AT1G28230	GO:0010184	2
hydrogen peroxide-mediated programmed cell death	0.006272055439253113	AT1G16420,AT3G13610	GO:0010421	2
cell death in response to hydrogen peroxide	0.006272055439253113	AT1G16420,AT3G13610	GO:0036474	2
dATP metabolic process	0.006272055439253113	ATCG00120,ATCG00150	GO:0046060	2
regulation of nitric oxide metabolic process	0.006272055439253113	AT1G66400,AT5G37770	GO:0080164	2
proline catabolic process	0.017823663733937296	AT3G30775,AT5G38710	GO:0006562	2
response to nickel cation	0.017823663733937296	AT1G16150,AT2G37430	GO:0010045	2
proline catabolic process to glutamate	0.017823663733937296	AT3G30775,AT5G38710	GO:0010133	2
thiosulfate transport	0.017823663733937296	AT2G22500,AT4G24570	GO:0015709	2
negative regulation of cellular defense response	0.017823663733937296	AT3G11820,AT3G52400	GO:0051245	2
succinate transmembrane transport	0.017823663733937296	AT2G22500,AT4G24570	GO:0071422	2
cellular response to freezing	0.017823663733937296	AT1G21910,AT3G55580	GO:0071497	2
positive regulation of transcription from RNA polymerase II promoter involved in unfolded protein response	0.03378003923336457	AT1G42990,AT3G56660	GO:0006990	2
deoxyribonucleoside triphosphate biosynthetic process	0.03378003923336457	ATCG00120,ATCG00150	GO:0009202	2
response to 1-aminocyclopropane-1-carboxylic acid	0.03378003923336457	AT1G61340,AT5G37770,AT5G66400	GO:0009961	2
succinate transport	0.03378003923336457	AT2G22500,AT4G24570	GO:0015744	2
response to jasmonic acid stimulus involved in jasmonic acid and ethylene-dependent systemic resistance	0.03378003923336457	AT1G65390,AT1G74100	GO:0032260	2
regulation of floral organ abscission	0.03378003923336457	AT2G31880,AT5G13790	GO:0060860	2
negative regulation of floral organ abscission	0.03378003923336457	AT2G31880,AT5G13790	GO:0060862	2
response to UV-A	0.03378003923336457	AT3G22840,AT4G14690	GO:0070141	2
cellular response to UV-A	0.03378003923336457	AT3G22840,AT4G14690	GO:0071492	2
cellular response to boron-containing substance levels	0.03378003923336457	AT1G15460,AT1G80760	GO:0080029	2
positive regulation of transcription from RNA polymerase II promoter involved in cellular response to chemical stimulus	0.03378003923336457	AT1G42990,AT3G56660	GO:1901522	2

## Sheet: Molecular function
GO Term	p-value	Genes	GO Term	Matches
ion binding	0.0003524703591845736	AT1G01560,AT1G01580,AT1G01590,AT1G02335,AT1G02400,AT1G02930,AT1G03770,AT1G03850,AT1G03980,AT1G04990,AT1G05610,AT1G06040,AT1G06620,AT1G06830,AT1G07160,AT1G07420,AT1G08290,AT1G08860,AT1G09350,AT1G09400,AT1G09600,AT1G11410,AT1G12880,AT1G13100,AT1G14260,AT1G14370,AT1G14540,AT1G15820,AT1G15890,AT1G16120,AT1G16130,AT1G16150,AT1G16370,AT1G17420,AT1G17710,AT1G17750,AT1G17840,AT1G18020,AT1G18300,AT1G18410…	GO:0043167	538
metal ion binding	0.000090748609246798	AT1G01580,AT1G01590,AT1G02335,AT1G02400,AT1G02930,AT1G03770,AT1G03850,AT1G03980,AT1G04990,AT1G06040,AT1G06620,AT1G06830,AT1G07160,AT1G07420,AT1G08290,AT1G09350,AT1G12880,AT1G13100,AT1G14260,AT1G14540,AT1G16130,AT1G16150,AT1G17420,AT1G17710,AT1G18300,AT1G19570,AT1G20823,AT1G21550,AT1G23730,AT1G24140,AT1G25440,AT1G27730,AT1G27770,AT1G27820,AT1G28050,AT1G29600,AT1G29910,AT1G29920,AT1G29930,AT1G30040…	GO:0046872	325
cation binding	0.00013367891733110732	AT1G01580,AT1G01590,AT1G02335,AT1G02400,AT1G02930,AT1G03770,AT1G03850,AT1G03980,AT1G04990,AT1G06040,AT1G06620,AT1G06830,AT1G07160,AT1G07420,AT1G08290,AT1G09350,AT1G12880,AT1G13100,AT1G14260,AT1G14540,AT1G16130,AT1G16150,AT1G17420,AT1G17710,AT1G18300,AT1G19570,AT1G20823,AT1G21550,AT1G23730,AT1G24140,AT1G25440,AT1G27730,AT1G27770,AT1G27820,AT1G28050,AT1G29600,AT1G29910,AT1G29920,AT1G29930,AT1G30040…	GO:0043169	325
DNA binding	0.0005400846383809322	AT1G01060,AT1G01250,AT1G01520,AT1G01720,AT1G02230,AT1G03800,AT1G04990,AT1G06040,AT1G09950,AT1G12610,AT1G14760,AT1G16060,AT1G16530,AT1G17920,AT1G18330,AT1G18570,AT1G19210,AT1G21910,AT1G26680,AT1G27720,AT1G27730,AT1G28360,AT1G28370,AT1G29600,AT1G32510,AT1G33760,AT1G34670,AT1G42990,AT1G43160,AT1G44830,AT1G49475,AT1G49720,AT1G51700,AT1G52890,AT1G53160,AT1G56650,AT1G64380,AT1G68360,AT1G68520,AT1G68550…	GO:0003677	230
transcription regulator activity	3.959954816624042e-12	AT1G01060,AT1G01250,AT1G01520,AT1G01720,AT1G02230,AT1G03800,AT1G06040,AT1G08290,AT1G12610,AT1G13600,AT1G15580,AT1G16060,AT1G17920,AT1G18330,AT1G18570,AT1G19210,AT1G21910,AT1G25440,AT1G27730,AT1G28050,AT1G28360,AT1G28370,AT1G31310,AT1G32510,AT1G33760,AT1G34670,AT1G42990,AT1G43160,AT1G44830,AT1G49720,AT1G51700,AT1G52890,AT1G53160,AT1G56650,AT1G64380,AT1G68360,AT1G68520,AT1G68550,AT1G68840,AT1G69570…	GO:0140110	208
DNA-binding transcription factor activity	1.192823970654231e-13	AT1G01060,AT1G01250,AT1G01520,AT1G01720,AT1G02230,AT1G03800,AT1G06040,AT1G08290,AT1G12610,AT1G13600,AT1G15580,AT1G16060,AT1G17920,AT1G18330,AT1G18570,AT1G19210,AT1G21910,AT1G25440,AT1G27730,AT1G28050,AT1G28360,AT1G28370,AT1G31310,AT1G32510,AT1G33760,AT1G34670,AT1G42990,AT1G43160,AT1G44830,AT1G49720,AT1G51700,AT1G52890,AT1G53160,AT1G56650,AT1G64380,AT1G68360,AT1G68520,AT1G68550,AT1G68840,AT1G69570…	GO:0003700	202
oxidoreductase activity	2.7226746542434273e-11	AT1G01580,AT1G01590,AT1G02400,AT1G03850,AT1G06080,AT1G06090,AT1G06620,AT1G06830,AT1G07180,AT1G07420,AT1G09400,AT1G13100,AT1G14540,AT1G17420,AT1G18020,AT1G19570,AT1G22480,AT1G26390,AT1G26420,AT1G28480,AT1G30040,AT1G30700,AT1G30720,AT1G30730,AT1G30740,AT1G31690,AT1G31710,AT1G32100,AT1G32780,AT1G45145,AT1G47990,AT1G50960,AT1G57750,AT1G58300,AT1G65970,AT1G69880,AT1G72520,AT1G76680,AT1G79440,AT1G80820…	GO:0016491	191
cofactor binding	6.2033662082060524e-12	AT1G02930,AT1G03850,AT1G06830,AT1G09400,AT1G13100,AT1G14540,AT1G15820,AT1G18020,AT1G26390,AT1G26420,AT1G29910,AT1G29920,AT1G29930,AT1G30700,AT1G30720,AT1G30730,AT1G30740,AT1G31690,AT1G31710,AT1G57750,AT1G58300,AT1G61520,AT1G70560,AT1G76680,AT1G79440,AT1G80820,AT2G02010,AT2G05070,AT2G05100,AT2G06050,AT2G19900,AT2G22810,AT2G23180,AT2G24850,AT2G27690,AT2G29090,AT2G30540,AT2G34430,AT2G38480,AT2G39518…	GO:0048037	146
transporter activity	0.0069450961157324805	AT1G08890,AT1G08920,AT1G09930,AT1G10800,AT1G12480,AT1G15460,AT1G16370,AT1G17840,AT1G19570,AT1G19770,AT1G19780,AT1G20350,AT1G21140,AT1G21890,AT1G22550,AT1G22570,AT1G24400,AT1G26730,AT1G27770,AT1G27940,AT1G28230,AT1G49960,AT1G51500,AT1G51610,AT1G53470,AT1G57990,AT1G58340,AT1G59740,AT1G61890,AT1G69480,AT1G69870,AT1G70260,AT1G71870,AT1G71890,AT1G73220,AT1G78720,AT1G79360,AT1G80760,AT2G01420,AT2G03240…	GO:0005215	121
transmembrane transporter activity	0.003510166342083224	AT1G08890,AT1G08920,AT1G09930,AT1G10800,AT1G12480,AT1G15460,AT1G16370,AT1G17840,AT1G19570,AT1G19770,AT1G19780,AT1G20350,AT1G21140,AT1G21890,AT1G22550,AT1G22570,AT1G24400,AT1G26730,AT1G27770,AT1G27940,AT1G28230,AT1G49960,AT1G51500,AT1G51610,AT1G53470,AT1G57990,AT1G58340,AT1G59740,AT1G61890,AT1G69480,AT1G69870,AT1G70260,AT1G71870,AT1G71890,AT1G73220,AT1G78720,AT1G79360,AT1G80760,AT2G01420,AT2G03240…	GO:0022857	119
regulatory region nucleic acid binding	1.4151461834425305e-8	AT1G01060,AT1G01720,AT1G03800,AT1G12610,AT1G16530,AT1G18570,AT1G19210,AT1G21910,AT1G27730,AT1G28370,AT1G34670,AT1G44830,AT1G49720,AT1G51700,AT1G56650,AT1G68360,AT1G68520,AT1G68840,AT1G73870,AT1G74430,AT1G74930,AT1G75490,AT1G77450,AT1G77640,AT1G78080,AT1G80840,AT2G03340,AT2G20110,AT2G22760,AT2G23320,AT2G26150,AT2G30424,AT2G31180,AT2G36610,AT2G37430,AT2G38470,AT2G40750,AT2G44840,AT2G44940,AT2G46270…	GO:0001067	115
transcription regulatory region DNA binding	1.4151461834425305e-8	AT1G01060,AT1G01720,AT1G03800,AT1G12610,AT1G16530,AT1G18570,AT1G19210,AT1G21910,AT1G27730,AT1G28370,AT1G34670,AT1G44830,AT1G49720,AT1G51700,AT1G56650,AT1G68360,AT1G68520,AT1G68840,AT1G73870,AT1G74430,AT1G74930,AT1G75490,AT1G77450,AT1G77640,AT1G78080,AT1G80840,AT2G03340,AT2G20110,AT2G22760,AT2G23320,AT2G26150,AT2G30424,AT2G31180,AT2G36610,AT2G37430,AT2G38470,AT2G40750,AT2G44840,AT2G44940,AT2G46270…	GO:0044212	115
sequence-specific DNA binding	0.00009553571048706764	AT1G09950,AT1G12610,AT1G17920,AT1G18570,AT1G21910,AT1G27730,AT1G34670,AT1G44830,AT1G49720,AT1G56650,AT1G68360,AT1G68840,AT1G69570,AT1G70510,AT1G73805,AT1G74430,AT1G75490,AT1G78080,AT1G80840,AT2G03340,AT2G20110,AT2G22200,AT2G22760,AT2G23320,AT2G26150,AT2G30424,AT2G31180,AT2G36610,AT2G37260,AT2G38250,AT2G38470,AT2G40750,AT2G44840,AT2G46270,AT2G46400,AT2G46410,AT2G46830,AT2G47890,AT3G01220,AT3G11020…	GO:0043565	106
protein serine/threonine kinase activity	0.03626149576278899	AT1G01560,AT1G09600,AT1G11410,AT1G14370,AT1G16120,AT1G16130,AT1G16150,AT1G17750,AT1G20930,AT1G51660,AT1G51820,AT1G53700,AT1G61440,AT1G61610,AT1G62400,AT1G65190,AT1G65800,AT1G66980,AT1G68330,AT1G68690,AT1G69790,AT1G70130,AT1G70740,AT1G72540,AT1G73500,AT1G74490,AT1G76040,AT2G05940,AT2G18170,AT2G18470,AT2G19190,AT2G20635,AT2G25220,AT2G25880,AT2G30040,AT2G31880,AT2G38620,AT2G47060,AT2G48010,AT3G06640…	GO:0004674	82
tetrapyrrole binding	7.093589883044326e-11	AT1G13100,AT1G14540,AT1G15820,AT1G29910,AT1G29920,AT1G29930,AT1G57750,AT1G58300,AT1G61520,AT2G05070,AT2G05100,AT2G23180,AT2G27690,AT2G29090,AT2G34430,AT2G40000,AT2G40100,AT2G41480,AT2G43480,AT2G45560,AT2G45570,AT2G46650,AT2G46660,AT2G46950,AT3G08940,AT3G21770,AT3G27690,AT3G47470,AT3G48280,AT3G48300,AT3G48520,AT3G49110,AT3G54890,AT3G55840,AT4G10040,AT4G10340,AT4G12320,AT4G22710,AT4G33420,AT4G35970…	GO:0046906	71
inorganic molecular entity transmembrane transporter activity	0.022659294085521458	AT1G08890,AT1G08920,AT1G10800,AT1G12480,AT1G15460,AT1G17840,AT1G19780,AT1G21140,AT1G22550,AT1G22570,AT1G24400,AT1G26730,AT1G27770,AT1G53470,AT1G58340,AT1G59740,AT1G69480,AT1G69870,AT1G71890,AT1G80760,AT2G03240,AT2G07698,AT2G18480,AT2G22500,AT2G24610,AT2G28260,AT2G29650,AT2G32390,AT2G37180,AT2G37900,AT2G39130,AT3G17690,AT3G20460,AT3G25190,AT3G27170,AT3G28960,AT3G45650,AT3G48850,AT3G51490,AT3G53420…	GO:0015318	71
heme binding	0.000294636758400226	AT1G13100,AT1G14540,AT1G57750,AT1G58300,AT2G23180,AT2G27690,AT2G29090,AT2G40000,AT2G41480,AT2G43480,AT2G45560,AT2G45570,AT2G46650,AT2G46660,AT2G46950,AT3G21770,AT3G48280,AT3G48300,AT3G48520,AT3G49110,AT3G55840,AT4G10040,AT4G12320,AT4G22710,AT4G33420,AT4G35970,AT4G37320,AT4G37520,AT4G37530,AT4G39480,AT4G39950,AT5G06720,AT5G25120,AT5G25140,AT5G38970,AT5G39580,AT5G42650,AT5G45340,AT5G58400,AT5G63450…	GO:0020037	48
coenzyme binding	0.02691278141298837	AT1G09400,AT1G18020,AT1G26390,AT1G26420,AT1G30700,AT1G30720,AT1G30730,AT1G30740,AT1G70560,AT1G76680,AT1G79440,AT1G80820,AT2G02010,AT2G06050,AT2G19900,AT2G22810,AT2G24850,AT2G46740,AT2G46750,AT2G46760,AT3G06690,AT3G09940,AT3G30775,AT3G44190,AT3G46970,AT4G11280,AT4G12720,AT4G13260,AT4G20830,AT4G20860,AT4G22880,AT4G26200,AT4G32540,AT4G35810,AT4G37770,AT5G08640,AT5G11320,AT5G13700,AT5G14200,AT5G14700…	GO:0050662	47
oxidoreductase activity, acting on paired donors, with incorporation or reduction of molecular oxygen	0.0192083010317077	AT1G02400,AT1G06080,AT1G06090,AT1G06620,AT1G07420,AT1G13100,AT1G30040,AT1G47990,AT1G50960,AT1G57750,AT1G58300,AT2G23180,AT2G27690,AT2G29090,AT2G45560,AT2G45570,AT2G46660,AT2G46950,AT3G02610,AT3G20810,AT3G48280,AT3G48300,AT3G48520,AT4G12320,AT4G13260,AT4G22710,AT4G22880,AT4G32540,AT4G35810,AT4G37320,AT4G39480,AT4G39950,AT5G08640,AT5G11320,AT5G25120,AT5G25140,AT5G25620,AT5G38970,AT5G42650,AT5G45340…	GO:0016705	41
transferase activity, transferring acyl groups	0.035245289201868216	AT1G02390,AT1G03980,AT1G07720,AT1G29050,AT1G32910,AT1G55920,AT1G75000,AT1G75020,AT1G75880,AT1G78990,AT2G15090,AT2G19450,AT2G23000,AT2G30900,AT2G32020,AT2G32030,AT2G34070,AT2G38995,AT2G40230,AT2G46720,AT3G03480,AT3G18620,AT3G19040,AT3G26840,AT3G48360,AT3G50280,AT3G51970,AT3G55360,AT3G62160,AT4G01730,AT4G13840,AT4G24160,AT4G37580,AT4G37610,AT5G01360,AT5G02890,AT5G03860,AT5G07080,AT5G13930,AT5G37300…	GO:0016746	41
electron transfer activity	3.6773237955279178e-9	AT1G03850,AT1G06830,AT1G22480,AT1G28480,AT2G07727,AT2G30540,AT3G01070,AT3G01440,AT3G44190,AT3G62950,AT4G10040,AT4G15660,AT4G15670,AT4G15680,AT4G15690,AT4G15700,AT4G33930,AT5G18600,AT5G20230,AT5G25090,AT5G39865,ATCG00020,ATCG00210,ATCG00270,ATCG00280,ATCG00340,ATCG00350,ATCG00540,ATCG00570,ATCG00580,ATCG00590,ATCG00600,ATCG00680,ATCG00720,ATCG00730,ATCG01060,ATMG00160,ATMG01360	GO:0009055	38
transferase activity, transferring acyl groups other than amino-acyl groups	0.02239048335982201	AT1G02390,AT1G07720,AT1G29050,AT1G32910,AT1G55920,AT1G75000,AT1G75020,AT1G78990,AT2G15090,AT2G19450,AT2G30900,AT2G32020,AT2G32030,AT2G34070,AT2G38995,AT2G40230,AT2G46720,AT3G03480,AT3G18620,AT3G19040,AT3G26840,AT3G48360,AT3G50280,AT3G51970,AT3G55360,AT3G62160,AT4G01730,AT4G13840,AT4G24160,AT4G37580,AT4G37610,AT5G01360,AT5G02890,AT5G07080,AT5G13930,AT5G37300,AT5G42830	GO:0016747	37
carbohydrate binding	0.03433859787096963	AT1G09880,AT1G11410,AT1G12710,AT1G16120,AT1G16130,AT1G16150,AT1G33790,AT1G52030,AT1G53080,AT1G56250,AT1G61440,AT1G61610,AT1G65390,AT1G65800,AT1G70130,AT1G78860,AT2G26400,AT2G39330,AT2G40840,AT2G42540,AT3G15356,AT3G51710,AT4G03230,AT4G11050,AT4G19850,AT4G21390,AT4G22880,AT4G24430,AT4G29050,AT4G31110,AT4G35810,AT5G03350,AT5G08640,AT5G18470,AT5G35940,AT5G60310	GO:0030246	36
iron ion binding	0.040239487566206746	AT1G07420,AT1G13100,AT1G57750,AT2G19800,AT2G23180,AT2G26400,AT2G27690,AT2G29090,AT2G45560,AT2G45570,AT2G46660,AT2G46950,AT3G48280,AT3G48300,AT3G48520,AT4G12320,AT4G22710,AT4G35810,AT4G37320,AT4G39480,AT4G39950,AT5G25120,AT5G25140,AT5G38970,AT5G42650,AT5G45340,AT5G52570,AT5G63450,ATCG00020,ATCG00270,ATCG00430,ATCG00540,ATCG00570,ATCG00580,ATCG01090	GO:0005506	35
calcium ion binding	0.0015238242889900485	AT1G16130,AT1G16150,AT1G21550,AT1G52410,AT1G66400,AT1G76040,AT1G76640,AT1G76650,AT2G30790,AT2G33380,AT2G41100,AT2G41110,AT2G41410,AT2G43290,AT2G46600,AT3G01440,AT3G10300,AT3G25600,AT3G29000,AT3G57530,AT4G09570,AT4G27280,AT4G31110,AT5G24270,AT5G25370,AT5G37770,AT5G39670,AT5G42380,AT5G47910,AT5G49480,AT5G51060,AT5G54490,AT5G55990,AT5G66210	GO:0005509	34
monovalent inorganic cation transmembrane transporter activity	0.03082338613728478	AT1G08890,AT1G08920,AT1G10800,AT1G22550,AT1G22570,AT1G59740,AT1G69870,AT1G71890,AT2G07698,AT2G18480,AT2G24610,AT2G28260,AT2G37900,AT3G20460,AT3G27170,AT3G51490,AT4G04750,AT5G01180,AT5G18840,AT5G23270,ATCG00120,ATCG00130,ATCG00140,ATCG00150,ATCG00470,ATCG00480,ATCG00530,ATMG00040,ATMG00160,ATMG00640,ATMG01170,ATMG01360	GO:0015077	32
channel activity	0.0002478309446562305	AT1G10800,AT1G12480,AT1G19570,AT1G19780,AT1G27770,AT1G53470,AT1G80760,AT2G07698,AT2G24610,AT2G28260,AT2G32390,AT2G37180,AT3G17690,AT3G27170,AT3G53420,AT3G54510,AT4G01010,AT4G19030,AT5G19520,AT5G48400,AT5G60660,AT5G66650,ATCG00120,ATCG00130,ATCG00140,ATCG00150,ATCG00470,ATCG00480,ATMG00040,ATMG00640,ATMG01170	GO:0015267	30
passive transmembrane transporter activity	0.0002478309446562305	AT1G10800,AT1G12480,AT1G19570,AT1G19780,AT1G27770,AT1G53470,AT1G80760,AT2G07698,AT2G24610,AT2G28260,AT2G32390,AT2G37180,AT3G17690,AT3G27170,AT3G53420,AT3G54510,AT4G01010,AT4G19030,AT5G19520,AT5G48400,AT5G60660,AT5G66650,ATCG00120,ATCG00130,ATCG00140,ATCG00150,ATCG00470,ATCG00480,ATMG00040,ATMG00640,ATMG01170	GO:0022803	30
calmodulin binding	0.0026243720717166763	AT1G11410,AT1G19780,AT1G27770,AT1G61440,AT1G61560,AT1G61610,AT1G73805,AT1G76040,AT2G02010,AT2G17480,AT2G23320,AT2G24610,AT2G26190,AT2G28260,AT2G39200,AT2G41010,AT2G43120,AT3G17690,AT3G48360,AT3G51380,AT3G56880,AT3G57530,AT4G01010,AT4G03230,AT4G09570,AT4G21390,AT4G33050,AT4G37610,AT5G26920,AT5G57110,AT5G66210	GO:0005516	30
proton transmembrane transporter activity	0.008180790238475736	AT1G08890,AT1G08920,AT1G10800,AT1G22550,AT1G22570,AT1G59740,AT1G69870,AT1G71890,AT2G07698,AT2G18480,AT2G37900,AT3G20460,AT3G27170,AT3G51490,AT4G04750,AT5G01180,AT5G18840,AT5G23270,ATCG00120,ATCG00130,ATCG00140,ATCG00150,ATCG00470,ATCG00480,ATCG00530,ATMG00040,ATMG00160,ATMG00640,ATMG01170,ATMG01360	GO:0015078	30
ADP binding	0.00023841343747340297	AT1G15890,AT1G58410,AT1G62630,AT1G63870,AT1G65850,AT1G66090,AT1G72900,AT1G72910,AT1G72940,AT1G72950,AT2G07698,AT3G04220,AT3G25510,AT3G44400,AT4G11170,AT4G14370,AT4G16860,AT5G04720,AT5G05400,AT5G17680,AT5G38350,AT5G41550,AT5G41740,AT5G41750,AT5G43740,AT5G45440,AT5G66910	GO:0043531	27
oxidoreductase activity, acting on NAD(P)H	5.483604906657202e-7	AT1G07180,AT3G09940,AT5G25620,AT5G47910,AT5G51060,ATCG00420,ATCG00430,ATCG00440,ATCG01010,ATCG01050,ATCG01070,ATCG01080,ATCG01090,ATCG01100,ATCG01110,ATMG00060,ATMG00070,ATMG00285,ATMG00510,ATMG00513,ATMG00516,ATMG00580,ATMG00650,ATMG00665,ATMG01120,ATMG01320	GO:0016651	26
carboxylic ester hydrolase activity	0.0260257571678904	AT1G02660,AT1G02810,AT1G11580,AT1G23200,AT1G48020,AT1G53830,AT1G68620,AT1G73480,AT2G23620,AT2G39400,AT2G45220,AT3G02410,AT3G05620,AT3G10720,AT3G48700,AT4G02330,AT4G09900,AT4G16820,AT4G24160,AT4G30140,AT4G33220,AT5G06570,AT5G10300,AT5G43860,AT5G58310	GO:0052689	25
ion channel activity	0.00047820383507544685	AT1G10800,AT1G12480,AT1G19780,AT1G27770,AT1G53470,AT2G07698,AT2G24610,AT2G28260,AT2G32390,AT3G17690,AT3G27170,AT3G54510,AT4G01010,AT5G19520,AT5G48400,AT5G66650,ATCG00120,ATCG00130,ATCG00140,ATCG00150,ATCG00470,ATCG00480,ATMG00040,ATMG00640,ATMG01170	GO:0005216	24
chlorophyll binding	1.1268706574260947e-17	AT1G15820,AT1G29910,AT1G29920,AT1G29930,AT1G61520,AT2G05070,AT2G05100,AT2G34430,AT2G40100,AT3G08940,AT3G27690,AT3G47470,AT3G54890,AT4G10340,AT5G54270,ATCG00020,ATCG00080,ATCG00270,ATCG00280,ATCG00340,ATCG00350,ATCG00680,ATCG00690	GO:0016168	23
oxidoreductase activity, acting on a sulfur group of donors	0.0002633184897848109	AT1G03850,AT1G06830,AT1G19570,AT1G28480,AT1G45145,AT1G69880,AT2G30540,AT3G51030,AT3G62950,AT4G04840,AT4G15660,AT4G15670,AT4G15680,AT4G15690,AT4G15700,AT4G21840,AT4G21850,AT5G07460,AT5G18600,AT5G25620,AT5G39865	GO:0016667	21
flavin adenine dinucleotide binding	0.007858362467886158	AT1G26390,AT1G26420,AT1G30700,AT1G30720,AT1G30730,AT1G30740,AT2G46740,AT2G46750,AT2G46760,AT3G06690,AT3G09940,AT3G30775,AT3G44190,AT4G13260,AT4G20830,AT4G20860,AT4G32540,AT5G11320,AT5G13700,AT5G25620,AT5G38710	GO:0050660	21
kinase binding	0.009035664503186127	AT1G01720,AT1G12480,AT1G14750,AT1G16330,AT1G20610,AT1G68690,AT1G69840,AT1G77390,AT2G17620,AT2G45080,AT3G11410,AT3G25250,AT3G26790,AT3G60550,AT3G63210,AT4G28950,AT4G35620,AT5G08790,AT5G25380,AT5G55990,AT5G56580	GO:0019900	21
NADH dehydrogenase activity	2.5809016930856665e-11	AT1G07180,ATCG00420,ATCG00430,ATCG00440,ATCG01010,ATCG01050,ATCG01070,ATCG01080,ATCG01090,ATCG01100,ATMG00060,ATMG00070,ATMG00285,ATMG00510,ATMG00513,ATMG00516,ATMG00580,ATMG00650,ATMG00665,ATMG01120,ATMG01320	GO:0003954	20
oxidoreductase activity, acting on NAD(P)H, quinone or similar compound as acceptor	8.237690153875644e-10	AT3G09940,ATCG00420,ATCG00430,ATCG00440,ATCG01010,ATCG01050,ATCG01070,ATCG01080,ATCG01090,ATCG01100,ATCG01110,ATMG00070,ATMG00285,ATMG00510,ATMG00513,ATMG00516,ATMG00580,ATMG00650,ATMG01120,ATMG01320	GO:0016655	20
oxidoreductase activity, acting on peroxide as acceptor	0.005335584244073297	AT1G14540,AT1G65970,AT2G33380,AT2G41480,AT2G43480,AT2G47730,AT3G21770,AT3G49110,AT4G31870,AT4G33420,AT4G35970,AT4G37520,AT4G37530,AT5G06720,AT5G39580,AT5G47910,AT5G51060,AT5G58400,AT5G64110,AT5G64120	GO:0016684	20
antioxidant activity	0.023737854024465557	AT1G14540,AT1G19570,AT1G65970,AT2G41480,AT2G43480,AT2G47730,AT3G21770,AT3G49110,AT4G31870,AT4G33420,AT4G35970,AT4G37520,AT4G37530,AT5G06720,AT5G39580,AT5G47910,AT5G51060,AT5G58400,AT5G64110,AT5G64120	GO:0016209	20
peroxidase activity	0.007121894114597729	AT1G14540,AT1G65970,AT2G41480,AT2G43480,AT2G47730,AT3G21770,AT3G49110,AT4G31870,AT4G33420,AT4G35970,AT4G37520,AT4G37530,AT5G06720,AT5G39580,AT5G47910,AT5G51060,AT5G58400,AT5G64110,AT5G64120	GO:0004601	19
symporter activity	0.03628068751651914	AT1G08890,AT1G08920,AT1G22550,AT1G22570,AT1G24400,AT1G59740,AT1G69870,AT1G71890,AT2G18480,AT2G29650,AT2G37900,AT3G20460,AT3G27170,AT3G51490,AT4G04750,AT4G21680,AT5G01180,AT5G18840,AT5G23270	GO:0015293	19
cation channel activity	0.0014231185630792463	AT1G10800,AT1G27770,AT2G07698,AT2G24610,AT2G28260,AT2G32390,AT3G17690,AT3G54510,AT5G48400,AT5G66650,ATCG00120,ATCG00130,ATCG00140,ATCG00150,ATCG00470,ATCG00480,ATMG00040,ATMG00640,ATMG01170	GO:0005261	18
NADH dehydrogenase (ubiquinone) activity	9.167634132469334e-11	ATCG00420,ATCG00430,ATCG00440,ATCG01010,ATCG01050,ATCG01070,ATCG01080,ATCG01090,ATMG00070,ATMG00285,ATMG00510,ATMG00513,ATMG00516,ATMG00580,ATMG00650,ATMG01120,ATMG01320	GO:0008137	17
NADH dehydrogenase (quinone) activity	9.167634132469334e-11	ATCG00420,ATCG00430,ATCG00440,ATCG01010,ATCG01050,ATCG01070,ATCG01080,ATCG01090,ATMG00070,ATMG00285,ATMG00510,ATMG00513,ATMG00516,ATMG00580,ATMG00650,ATMG01120,ATMG01320	GO:0050136	17
disulfide oxidoreductase activity	0.00023369929312103572	AT1G03850,AT1G06830,AT1G19570,AT1G28480,AT1G45145,AT1G69880,AT2G30540,AT3G51030,AT3G62950,AT4G15660,AT4G15670,AT4G15680,AT4G15690,AT4G15700,AT5G18600,AT5G25620,AT5G39865	GO:0015036	17
protein kinase binding	0.004685465275556997	AT1G12480,AT1G14750,AT1G16330,AT1G20610,AT1G68690,AT1G69840,AT1G77390,AT2G17620,AT2G45080,AT3G11410,AT3G25250,AT3G60550,AT4G28950,AT4G35620,AT5G08790,AT5G25380,AT5G56580	GO:0019901	17
quinone binding	2.8182594034306774e-9	AT1G31690,AT1G31710,AT4G12290,ATCG00080,ATCG00420,ATCG00430,ATCG00440,ATCG01010,ATCG01050,ATCG01070,ATCG01080,ATCG01090,ATCG01100,ATCG01110,ATMG00510,ATMG00580	GO:0048038	16
solute:proton symporter activity	0.005779471335539067	AT1G08890,AT1G08920,AT1G22550,AT1G22570,AT1G59740,AT1G69870,AT1G71890,AT2G18480,AT2G37900,AT3G20460,AT3G27170,AT3G51490,AT4G04750,AT5G01180,AT5G18840,AT5G23270	GO:0015295	16
solute:cation symporter activity	0.01061476026450079	AT1G08890,AT1G08920,AT1G22550,AT1G22570,AT1G59740,AT1G69870,AT1G71890,AT2G18480,AT2G37900,AT3G20460,AT3G27170,AT3G51490,AT4G04750,AT5G01180,AT5G18840,AT5G23270	GO:0015294	16
inorganic anion transmembrane transporter activity	0.024083821320407733	AT1G12480,AT1G15460,AT1G22550,AT1G26730,AT1G69480,AT1G69870,AT1G80760,AT2G03240,AT2G22500,AT2G29650,AT3G27170,AT3G45650,AT4G19030,AT4G21680,AT4G24570,AT5G60780	GO:0015103	16
protein disulfide oxidoreductase activity	0.00025820326739970354	AT1G03850,AT1G06830,AT1G28480,AT1G45145,AT1G69880,AT2G30540,AT3G51030,AT3G62950,AT4G15660,AT4G15670,AT4G15680,AT4G15690,AT4G15700,AT5G18600,AT5G39865	GO:0015035	15
carbohydrate transmembrane transporter activity	0.016335936441417863	AT1G08890,AT1G08920,AT1G16370,AT1G71890,AT1G73220,AT1G79360,AT1G80760,AT2G18480,AT3G20460,AT3G51490,AT4G04750,AT5G18840,AT5G23270,AT5G62850	GO:0015144	14
amide transmembrane transporter activity	0.02417019400797458	AT1G09930,AT1G20350,AT1G22550,AT1G22570,AT1G59740,AT1G69870,AT1G71890,AT1G78720,AT1G80760,AT2G37900,AT3G04800,AT3G60540,AT4G26670,AT5G01180,ATCG01130,ATMG00570	GO:0042887	14
FAD binding	0.0033224280235609298	AT1G26390,AT1G26420,AT1G30700,AT1G30720,AT1G30730,AT1G30740,AT2G46740,AT2G46750,AT2G46760,AT3G30775,AT4G20830,AT4G20860,AT5G38710	GO:0071949	13
protein domain specific binding	0.02328350970758477	AT1G15820,AT1G29930,AT1G51400,AT1G61520,AT2G05100,AT2G34430,AT2G46830,AT3G47470,AT3G54890,AT4G10340,AT4G16860,AT5G54270	GO:0019904	12
peptide transmembrane transporter activity	0.032198503918958565	AT1G09930,AT1G20350,AT1G22550,AT1G22570,AT1G59740,AT1G69870,AT1G78720,AT2G37900,AT3G04800,AT3G60540,AT4G26670,AT5G01180,ATCG01130,ATMG00570	GO:1904680	12
proton channel activity	0.00004259685532561551	AT1G10800,AT2G07698,ATCG00120,ATCG00130,ATCG00140,ATCG00150,ATCG00470,ATCG00480,ATMG00040,ATMG00640,ATMG01170	GO:0015252	10
receptor regulator activity	0.03961702131773769	AT1G02900,AT1G29290,AT2G22860,AT3G02240,AT3G05490,AT3G49780,AT4G15800,AT4G34600,AT5G58650,AT5G64770	GO:0030545	10
signaling receptor activator activity	0.03961702131773769	AT1G02900,AT1G29290,AT2G22860,AT3G02240,AT3G05490,AT3G49780,AT4G15800,AT4G34600,AT5G58650,AT5G64770	GO:0030546	10
receptor ligand activity	0.03961702131773769	AT1G02900,AT1G29290,AT2G22860,AT3G02240,AT3G05490,AT3G49780,AT4G15800,AT4G34600,AT5G58650,AT5G64770	GO:0048018	10
proton-transporting ATP synthase activity, rotational mechanism	0.00019240564972730693	AT2G07698,ATCG00120,ATCG00130,ATCG00140,ATCG00150,ATCG00470,ATCG00480,ATMG00040,ATMG00640,ATMG01170	GO:0046933	9
2-oxoglutarate-dependent dioxygenase activity	0.0187065571887453	AT1G02400,AT1G06620,AT1G30040,AT1G47990,AT1G50960,AT3G20810,AT4G22880,AT4G35810,AT5G08640	GO:0016706	9
carbohydrate:proton symporter activity	0.020918430253432124	AT1G08890,AT1G08920,AT1G71890,AT2G18480,AT3G20460,AT3G51490,AT4G04750,AT5G18840,AT5G23270	GO:0005351	9
carbohydrate:cation symporter activity	0.020918430253432124	AT1G08890,AT1G08920,AT1G71890,AT2G18480,AT3G20460,AT3G51490,AT4G04750,AT5G18840,AT5G23270	GO:0005402	9
xenobiotic transmembrane transporter activity	0.028674346324979633	AT1G58340,AT1G61890,AT1G71870,AT3G21690,AT3G23560,AT4G39030,AT5G17700,AT5G44050,AT5G52050	GO:0042910	9
2 iron, 2 sulfur cluster binding	0.03824961271292594	AT1G03850,AT1G06830,AT2G30540,AT4G15660,AT4G15670,AT4G15680,AT4G15690,AT4G15700,AT5G18600	GO:0051537	9
phosphotransferase activity, phosphate group as acceptor	0.04187299097486455	AT2G07698,ATCG00120,ATCG00130,ATCG00140,ATCG00150,ATCG00470,ATCG00480,ATMG00040,ATMG00640,ATMG01170	GO:0016776	9
oxidoreductase activity, oxidizing metal ions	0.0258823206015816	AT1G01580,AT1G01590,AT2G38080,AT5G01190,AT5G03260,AT5G23980,AT5G49730,AT5G49740	GO:0016722	8
cyclin-dependent protein serine/threonine kinase regulator activity	0.043768210881821396	AT1G14750,AT1G16330,AT1G20610,AT1G27630,AT1G77390,AT2G17620,AT4G35620,AT5G25380	GO:0016538	8
phosphorelay response regulator activity	0.01025385142474039	AT1G74890,AT2G40670,AT5G02810,AT5G24470,AT5G60100,AT5G61380,AT5G62920	GO:0000156	7
nucleoside transmembrane transporter activity	0.01025385142474039	AT1G19770,AT1G28230,AT1G57990,AT3G51490,AT4G05110,AT4G18195,AT4G18197	GO:0005337	7
methyl indole-3-acetate esterase activity	0.0164606250782579	AT1G68620,AT2G23620,AT3G48700,AT4G09900,AT5G06570,AT5G10300,AT5G58310	GO:0080030	7
RNA polymerase II proximal promoter sequence-specific DNA binding	0.02832890646607277	AT2G26150,AT4G11660,AT4G36990,AT5G03720,AT5G04340,AT5G13080,AT5G62020	GO:0000978	7
oligopeptide transmembrane transporter activity	0.044949693274373564	AT1G09930,AT1G22550,AT1G22570,AT1G59740,AT1G69870,AT2G37900,AT5G01180	GO:0035673	7
electron transporter, transferring electrons within cytochrome b6/f complex of photosystem II activity	0.0000011912877726112313	ATCG00210,ATCG00540,ATCG00590,ATCG00600,ATCG00720,ATCG00730	GO:0045158	6
electron transporter, transferring electrons within the cyclic electron transport pathway of photosynthesis activity	0.000060312195627520274	AT3G01440,ATCG00020,ATCG00270,ATCG00280,ATCG00680,ATCG00730	GO:0045156	6
chitinase activity	0.004738166045544382	AT1G02360,AT2G43570,AT2G43620,AT3G47540,AT3G54420,AT4G19820	GO:0004568	6
acylglycerol O-acyltransferase activity	0.007508505904680917	AT1G75020,AT2G19450,AT2G38995,AT3G26840,AT4G24160,AT5G37300	GO:0016411	6
nitrate transmembrane transporter activity	0.009261464679995368	AT1G22550,AT1G69870,AT3G27170,AT3G45650,AT4G21680,AT5G60780	GO:0015112	6
acid-amino acid ligase activity	0.01920702878795677	AT1G28130,AT2G14960,AT2G23170,AT4G27260,AT5G13380,AT5G51470	GO:0016881	6
xyloglucan:xyloglucosyl transferase activity	0.03469630303556208	AT1G65310,AT3G44990,AT4G25810,AT4G30280,AT4G30290,AT5G57560	GO:0016762	6
ferric-chelate reductase activity	0.00011169007169165718	AT1G01580,AT1G01590,AT5G23980,AT5G49730,AT5G49740	GO:0000293	5
oxidoreductase activity, oxidizing metal ions, NAD or NADP as acceptor	0.00011169007169165718	AT1G01580,AT1G01590,AT5G23980,AT5G49730,AT5G49740	GO:0016723	5
NADPH dehydrogenase activity	0.00023565515114280146	AT1G07180,ATCG01070,ATCG01080,ATCG01090,ATCG01110	GO:0003959	5
growth factor activity	0.014424795444785258	AT2G22860,AT3G02240,AT3G49780,AT5G58650,AT5G64770	GO:0008083	5
cyclic nucleotide binding	0.014424795444785258	AT1G19780,AT2G24610,AT2G28260,AT3G17690,AT4G01010	GO:0030551	5
cAMP binding	0.014424795444785258	AT1G19780,AT2G24610,AT2G28260,AT3G17690,AT4G01010	GO:0030552	5
cGMP binding	0.014424795444785258	AT1G19780,AT2G24610,AT2G28260,AT3G17690,AT4G01010	GO:0030553	5
purine nucleoside transmembrane transporter activity	0.021620247235375326	AT1G19770,AT1G28230,AT1G57990,AT4G18195,AT4G18197	GO:0015211	5
chitin binding	0.030811861196001267	AT2G33580,AT2G43570,AT2G43620,AT3G54420,AT4G19820	GO:0008061	5
purine nucleobase transmembrane transporter activity	0.04213077322564687	AT1G19770,AT1G28230,AT1G57990,AT4G18195,AT4G18197	GO:0005345	5
gibberellin 2-beta-dioxygenase activity	0.0009357927329839446	AT1G02400,AT1G30040,AT1G47990,AT1G50960	GO:0045543	4
1-aminocyclopropane-1-carboxylate synthase activity	0.001759895394276231	AT2G22810,AT4G11280,AT4G26200,AT4G37770	GO:0016847	4
indole-3-pyruvate monooxygenase activity	0.006905476681244335	AT4G13260,AT4G32540,AT5G11320,AT5G25620	GO:0103075	4
xylan 1,4-beta-xylosidase activity	0.009747017545448424	AT1G02640,AT5G09700,AT5G09730,AT5G49360	GO:0009044	4
alpha-L-arabinofuranosidase activity	0.009747017545448424	AT1G02640,AT5G09700,AT5G09730,AT5G49360	GO:0046556	4
diacylglycerol O-acyltransferase activity	0.03467354083816591	AT2G19450,AT2G38995,AT3G26840,AT5G37300	GO:0004144	4
C-19 gibberellin 2-beta-dioxygenase activity	0.0038096359175040805	AT1G02400,AT1G30040,AT1G47990,AT1G50960	GO:0052634	3
indole-3-acetic acid amido synthetase activity	0.0071926917678718	AT1G28130,AT2G23170,AT4G27260	GO:0010279	3
beta-amylase activity	0.0071926917678718	AT2G32290,AT4G15210,AT5G18670	GO:0016161	3
L-gulonolactone oxidase activity	0.011885366044037683	AT2G46740,AT2G46750,AT2G46760	GO:0050105	3
D-arabinono-1,4-lactone oxidase activity	0.017960648433894565	AT2G46740,AT2G46750,AT2G46760	GO:0003885	3
sucrose synthase activity	0.025451328856450347	AT3G43190,AT4G10120,AT5G37180	GO:0016157	3
amylase activity	0.025451328856450347	AT2G32290,AT4G15210,AT5G18670	GO:0016160	3
peptide-methionine (R)-S-oxide reductase activity	0.025451328856450347	AT4G04840,AT4G21840,AT4G21850	GO:0033743	3
ADP-ribose diphosphatase activity	0.034357270407053005	AT1G18300,AT4G12720,AT5G47240	GO:0047631	3
MAP kinase kinase activity	0.0446516930542312	AT1G51660,AT1G73500,AT5G56580	GO:0004708	3
trehalose-phosphatase activity	0.0446516930542312	AT1G35910,AT5G10100,AT5G65140	GO:0004805	3
proline dehydrogenase activity	0.005681379935698818	AT3G30775,AT5G38710	GO:0004657	2
jasmonoyl-isoleucine-12-hydroxylase activity	0.005681379935698818	AT3G48520,AT5G63450	GO:0052694	2
heteropolysaccharide binding	0.016188546355177507	AT2G26400,AT2G40840	GO:0010297	2
thiosulfate transmembrane transporter activity	0.016188546355177507	AT2G22500,AT4G24570	GO:0015117	2
high-affinity secondary active nitrite transmembrane transporter activity	0.016188546355177507	AT3G27170,AT3G45650	GO:0015513	2
12-oxophytodienoate reductase activity	0.016188546355177507	AT1G76680,AT2G06050	GO:0016629	2
desulfoglucosinolate sulfotransferase activity	0.016188546355177507	AT1G18590,AT1G74100	GO:0047364	2
(+)-abscisic acid 8'-hydroxylase activity	0.030762476754248164	AT2G29090,AT5G45340	GO:0010295	2
methionine-oxo-acid transaminase activity	0.030762476754248164	AT1G70560,AT3G19710	GO:0010326	2
succinate transmembrane transporter activity	0.030762476754248164	AT2G22500,AT4G24570	GO:0015141	2
linoleate 13S-lipoxygenase activity	0.030762476754248164	AT1G17420,AT1G72520	GO:0016165	2
allene-oxide cyclase activity	0.030762476754248164	AT3G25760,AT3G25780	GO:0046423	2
ubiquinone binding	0.030762476754248164	ATCG01050,ATMG00580	GO:0048039	2
jasmonic acid hydrolase	0.030762476754248164	AT2G38240,AT5G05600	GO:0120091	2
glycogen (starch) synthase activity	0.04873103731207762	AT1G32900,AT4G18240	GO:0004373	2
L-tyrosine:2-oxoglutarate aminotransferase activity	0.04873103731207762	AT1G70560,AT2G24850	GO:0004838	2
oxaloacetate transmembrane transporter activity	0.04873103731207762	AT2G22500,AT4G24570	GO:0015131	2
L-tyrosine aminotransferase activity	0.04873103731207762	AT1G70560,AT2G24850	GO:0070547	2
toxin activity	0.04873103731207762	AT1G11580,AT5G36910	GO:0090729	2

## Sheet: MapMan output
Process	AGI	Gene description	log2FC
Photosynthesis
PS.lightreaction.photosystem II.LHC-II	AT1G15820	LHCB6, CP24 | LHCB6 (LIGHT HARVESTING COMPLEX PSII SUBUNIT 6); chlorophyll binding | chr1:5446462-5447859 REVERSE	1.183
PS.lightreaction.photosystem II.LHC-II	AT1G29910	CAB3, AB180, LHCB1.2 | CAB3 (CHLOROPHYLL A/B BINDING PROTEIN 3); chlorophyll binding | chr1:10472280-10473299 REVERSE	2.029
PS.lightreaction.photosystem II.LHC-II	AT1G29920	CAB2, AB165, LHCB1.1 | CAB2 (CHLOROPHYLL A/B-BINDING PROTEIN 2); chlorophyll binding | chr1:10474784-10475959 REVERSE	3.031
PS.lightreaction.photosystem II.LHC-II	AT1G29930	CAB1, AB140, CAB140, LHCB1.3 | CAB1 (CHLOROPHYLL A/B BINDING PROTEIN 1); chlorophyll binding | chr1:10478005-10479048 FORWARD	1.109
PS.lightreaction.photosystem II.LHC-II	AT2G05070	LHCB2.2, LHCB2 | LHCB2.2; chlorophyll binding | chr2:1799234-1800392 REVERSE	2.725
PS.lightreaction.photosystem II.LHC-II	AT2G05100	LHCB2.1, LHCB2 | LHCB2.1; chlorophyll binding | chr2:1823240-1824425 REVERSE	2.194
PS.lightreaction.photosystem II.LHC-II	AT2G34430	LHB1B1, LHCB1.4 | LHB1B1; chlorophyll binding | chr2:14524756-14525763 FORWARD	2.065
PS.lightreaction.photosystem II.LHC-II	AT2G40100	LHCB4.3 | LHCB4.3 (light harvesting complex PSII); chlorophyll binding | chr2:16745803-16747400 FORWARD	-1.178
PS.lightreaction.photosystem II.LHC-II	AT3G08940	LHCB4.2 | LHCB4.2 (light harvesting complex PSII); chlorophyll binding | chr3:2717675-2718883 FORWARD	1.143
PS.lightreaction.photosystem II.LHC-II	AT3G27690	LHCB2.4, LHCB2.3, LHCB2 | LHCB2.3; chlorophyll binding | chr3:10255947-10257011 FORWARD	2.885
PS.lightreaction.photosystem II.LHC-II	AT4G10340	LHCB5 | LHCB5 (LIGHT HARVESTING COMPLEX OF PHOTOSYSTEM II 5); chlorophyll binding | chr4:6408016-6409677 FORWARD	1.122
PS.lightreaction.photosystem II.LHC-II	AT5G54270	LHCB3, LHCB3*1 | LHCB3 (LIGHT-HARVESTING CHLOROPHYLL B-BINDING PROTEIN 3); structural molecule | chr5:22038273-22039568 FORWARD	2.697
PS.lightreaction.photosystem II.PSII polypeptide subunits	AT1G51400	photosystem II 5 kD protein | chr1:19052023-19052582 REVERSE	1.428
PS.lightreaction.photosystem II.PSII polypeptide subunits	AT2G30790	PSBP-2 | PSBP-2 (photosystem II subunit P-2); calcium ion binding | chr2:13119047-13120090 REVERSE	1.102
PS.lightreaction.photosystem II.PSII polypeptide subunits	AT3G01440	oxygen evolving enhancer 3 (PsbQ) family protein | chr3:168435-169618 FORWARD	-1.067
PS.lightreaction.photosystem II.PSII polypeptide subunits	ATCG00020	PSBA | Encodes chlorophyll binding protein D1, a part of the photosystem II reaction center core | chrC:383-1444 REVERSE	7.893
PS.lightreaction.photosystem II.PSII polypeptide subunits	ATCG00070	PSBK | PSII K protein | chrC:7017-7202 FORWARD	3.840
PS.lightreaction.photosystem II.PSII polypeptide subunits	ATCG00080	PSBI | PSII I protein | chrC:7583-7693 FORWARD	3.162
PS.lightreaction.photosystem II.PSII polypeptide subunits	ATCG00220	PSBM | PSII low MW protein | chrC:28707-28811 REVERSE	2.504
PS.lightreaction.photosystem II.PSII polypeptide subunits	ATCG00270	PSBD | PSII D2 protein | chrC:32711-33772 FORWARD	7.794
PS.lightreaction.photosystem II.PSII polypeptide subunits	ATCG00280	PSBC | chloroplast gene encoding a CP43 subunit of the photosystem II reaction center. promoter contains a blue-light responsive element. | chrC:33720-35141 FORWARD	7.850
PS.lightreaction.photosystem II.PSII polypeptide subunits	ATCG00300	YCF9 | encodes PsbZ, which is a subunit of photosystem II. In Chlamydomonas, this protein has been shown to be essential in the interaction between PS II and the light harvesting complex II. | chrC:35751-35939 FORWARD	6.973
PS.lightreaction.photosystem II.PSII polypeptide subunits	ATCG00550	PSBJ | PSII component | chrC:63538-63660 REVERSE	5.318
PS.lightreaction.photosystem II.PSII polypeptide subunits	ATCG00560	PSBL | PSII L protein | chrC:63804-63920 REVERSE	6.386
PS.lightreaction.photosystem II.PSII polypeptide subunits	ATCG00570	PSBF | PSII cytochrome b559 | chrC:63942-64061 REVERSE	7.116
PS.lightreaction.photosystem II.PSII polypeptide subunits	ATCG00580	PSBE | PSII cytochrome b559. There have been many speculations about the function of Cyt b559, but the most favored at present is that it plays a protective role by acting as an electron acceptor or electron donor under conditions when electron flow through PSII is not optimized. | chrC:64071-64322 REVERSE	7.440
PS.lightreaction.photosystem II.PSII polypeptide subunits	ATCG00680	PSBB | encodes for CP47, subunit of the photosystem II reaction center. | chrC:72371-73897 FORWARD	7.282
PS.lightreaction.photosystem II.PSII polypeptide subunits	ATCG00690	PSBT, PSBTC | Encodes photosystem II 5 kD protein subunit PSII-T. This is a plastid-encoded gene (PsbTc) which also has a nuclear-encoded paralog (PsbTn). | chrC:74082-74183 FORWARD	5.485
PS.lightreaction.photosystem II.PSII polypeptide subunits	ATCG00700	PSBN | PSII low MW protein | chrC:74249-74380 REVERSE	7.520
PS.lightreaction.photosystem II.PSII polypeptide subunits	ATCG00710	PSBH | Encodes a 8 kD phosphoprotein that is a component of the photosystem II oxygen evolving core. Its exact molecular function has not been determined but it may play a role in mediating electron transfer between the secondary quinone acceptors, QA and QB, associated with the acceptor side of PSII. | chrC:74485-74706 FORWARD	7.695
PS.lightreaction.photosystem I.LHC-I	AT1G61520	LHCA3 | LHCA3; chlorophyll binding | chr1:22700010-22701383 FORWARD	1.089
PS.lightreaction.photosystem I.LHC-I	AT3G47470	LHCA4, CAB4 | LHCA4 (LIGHT-HARVESTING CHLOROPHYLL-PROTEIN COMPLEX I SUBUNIT A4); chlorophyll binding | chr3:17493372-17495033 REVERSE	1.948
PS.lightreaction.photosystem I.LHC-I	AT3G54890	LHCA1 | LHCA1; chlorophyll binding | chr3:20339504-20341103 REVERSE	1.912
PS.lightreaction.photosystem I.PSI polypeptide subunits	ATCG00340	PSAB | Encodes the D1 subunit of photosystem I and II reaction centers. | chrC:37375-39579 REVERSE	7.338
PS.lightreaction.photosystem I.PSI polypeptide subunits	ATCG00350	PSAA | Encodes psaA protein comprising the reaction center for photosystem I along with psaB protein; hydrophobic protein encoded by the chloroplast genome. | chrC:39605-41857 REVERSE	8.247
PS.lightreaction.photosystem I.PSI polypeptide subunits	ATCG00510	PSAI | Encodes subunit I of photosystem I. | chrC:59247-59360 FORWARD	4.900
PS.lightreaction.photosystem I.PSI polypeptide subunits	ATCG00630	PSAJ | Encodes subunit J of photosystem I. | chrC:66929-67063 FORWARD	2.152
PS.lightreaction.photosystem I.PSI polypeptide subunits	ATCG01060	PSAC | Encodes the PsaC subunit of photosystem I. | chrC:117318-117563 REVERSE	7.238
PS.lightreaction.cytochrome b6/f	ATCG00210	YCF6 | hypothetical protein | chrC:28089-28178 FORWARD	6.798
PS.lightreaction.cytochrome b6/f	ATCG00590	ORF31 | hypothetical protein | chrC:65712-65807 FORWARD	4.629
PS.lightreaction.cytochrome b6/f	ATCG00600	PETG | Cytochrome b6-f complex, subunit V. Disruption of homologous gene in Chlamydomonas results in disruption of cytochrome b6-f complex. | chrC:65998-66111 FORWARD	5.639
PS.lightreaction.cytochrome b6/f.subunit 4 (PETD)	ATCG00730	PETD | A chloroplast gene encoding subunit IV of the cytochrome b6/f complex | chrC:76481-77672 FORWARD	6.991
PS.lightreaction.cytochrome b6/f.cytochrome b6 (CYB6)	ATCG00720	PETB | Encodes the cytochrome b(6) subunit of the cytochrome b6f complex. | chrC:74841-76292 FORWARD	7.740
PS.lightreaction.cytochrome b6/f.apocytochrome f (CYF)	ATCG00540	PETA | Encodes cytochrome f apoprotein; involved in photosynthetic electron transport chain; encoded by the chloroplast genome and is transcriptionally repressed by a nuclear gene HCF2. | chrC:61657-62619 FORWARD	6.384
PS.lightreaction.ATP synthase.alpha subunit	ATCG00120	ATPA | Encodes the ATPase alpha subunit, which is a subunit of ATP synthase and part of the CF1 portion which catalyzes the conversion of ADP to ATP using the proton motive force. This complex is located in the thylakoid membrane of the chloroplast. | chrC:9938-11461 REVERSE	6.304
PS.lightreaction.ATP synthase.beta subunit	ATCG00480	ATPB | chloroplast-encoded gene for beta subunit of ATP synthase | chrC:52660-54156 REVERSE	4.295
PS.lightreaction.ATP synthase.epsilon chain	ATCG00470	ATPE | ATPase epsilon subunit | chrC:52265-52663 REVERSE	4.180
PS.lightreaction.ATP synthase.subunit C	ATCG00140	ATPH | ATPase III subunit | chrC:13262-13507 REVERSE	6.649
PS.lightreaction.ATP synthase.chloroplastic subunit a	ATCG00150	ATPI | Encodes a subunit of ATPase complex CF0, which is a proton channel that supplies the proton motive force to drive ATP synthesis by CF1 portion of the complex. | chrC:14021-14770 REVERSE	6.257
PS.lightreaction.ATP synthase.subunit B (ATPF)	ATCG00130	ATPF | ATPase F subunit. | chrC:11529-12798 REVERSE	6.783
PS.lightreaction.NADH DH	ATCG00420	NDHJ | Encodes NADH dehydrogenase subunit J. Its transcription is increased upon sulfur depletion. | chrC:48677-49153 REVERSE	5.907
PS.lightreaction.NADH DH	ATCG00430	PSBG | Encodes a protein which was originally thought to be part of photosystem II but its wheat homolog was later shown to encode for subunit K of NADH dehydrogenase. | chrC:49257-49934 REVERSE	5.975
PS.lightreaction.NADH DH	ATCG00440	NDHC | Encodes NADH dehydrogenase D3 subunit of the chloroplast NAD(P)H dehydrogenase complex | chrC:50001-50363 REVERSE	6.392
PS.lightreaction.NADH DH	ATCG01010	NDHF | Chloroplast encoded NADH dehydrogenase unit. | chrC:110398-112638 REVERSE	6.566
PS.lightreaction.NADH DH	ATCG01050	NDHD | Represents a plastid-encoded subunit of a NAD(P)H dehydrogenase complex. Its mRNA is edited at four positions. Translation data is not available for this gene. | chrC:115665-117185 REVERSE	5.419
PS.lightreaction.NADH DH	ATCG01080	NDHG | NADH dehydrogenase ND6 | chrC:118377-118907 REVERSE	7.585
PS.lightreaction.cyclic electron flow-chlororespiration	ATCG01070	NDHE | NADH dehydrogenase ND4L | chrC:117804-118109 REVERSE	7.382
PS.lightreaction.cyclic electron flow-chlororespiration	ATCG01090	NDHI | Encodes subunit of the chloroplast NAD(P)H dehydrogenase complex | chrC:119244-119762 REVERSE	7.582
PS.lightreaction.cyclic electron flow-chlororespiration	ATCG01100	NDHA | NADH dehydrogenase ND1 | chrC:119847-122009 REVERSE	7.739
PS.lightreaction.cyclic electron flow-chlororespiration	ATCG01110	NDHH | Encodes the 49KDa plastid NAD(P)H dehydrogenase subunit H protein. Its transcription is regulated by an ndhF-specific plastid sigma factor, SIG4. | chrC:122011-123192 REVERSE	7.779
PS.calvin cycle.rubisco large subunit	ATCG00490	RBCL | large subunit of RUBISCO. Protein is tyrosine-phosphorylated and its phosphorylation state is modulated in response to ABA in Arabidopsis thaliana seeds. | chrC:54958-56397 FORWARD	8.660
PS.calvin cycle.aldolase	AT4G26530	fructose-bisphosphate aldolase, putative | chr4:13391344-13393107 FORWARD	-1.713
Major CHO metabolism
major CHO metabolism.synthesis.sucrose.SPS	AT4G10120	ATSPS4F | ATSPS4F; sucrose-phosphate synthase/ transferase, transferring glycosyl groups | chr4:6314789-6319936 FORWARD	-1.082
major CHO metabolism.synthesis.starch.AGPase	AT1G05610	APS2 | APS2 (ADP-glucose pyrophoshorylase small subunit 2); glucose-1-phosphate adenylyltransferase/ nucleotidyltransferase/ transferase | chr1:1673861-1675934 REVERSE	1.635
major CHO metabolism.synthesis.starch.starch synthase	AT1G32900	starch synthase, putative | chr1:11920390-11923766 REVERSE	2.031
major CHO metabolism.synthesis.starch.starch synthase	AT4G18240	ATSS4, SSIV, SS4 | ATSS4; transferase, transferring glycosyl groups | chr4:10082108-10087203 FORWARD	-1.098
major CHO metabolism.degradation.sucrose.Susy	AT3G43190	SUS4, ATSUS4 | SUS4; UDP-glycosyltransferase/ sucrose synthase/ transferase, transferring glycosyl groups | chr3:15179020-15183989 REVERSE	1.054
major CHO metabolism.degradation.sucrose.Susy	AT5G37180	SUS5, ATSUS5 | SUS5; UDP-glycosyltransferase/ sucrose synthase | chr5:14718238-14722913 FORWARD	1.253
major CHO metabolism.degradation.starch.starch cleavage.beta amylase	AT2G32290	BMY5, BAM6 | BAM6 (BETA-AMYLASE 6); beta-amylase/ catalytic/ cation binding | chr2:13714547-13716929 REVERSE	-1.606
major CHO metabolism.degradation.starch.starch cleavage.beta amylase	AT4G15210	ATBETA-AMY, AT-BETA-AMY, RAM1, BMY1, BAM5 | BAM5 (BETA-AMYLASE 5); beta-amylase | chr4:8666338-8669470 REVERSE	2.988
major CHO metabolism.degradation.starch.starch cleavage.beta amylase	AT5G18670	BMY3, BAM9 | BMY3; beta-amylase/ catalytic/ cation binding | chr5:6225956-6228132 FORWARD	1.064
major CHO metabolism.degradation.starch.starch phosphorylase	AT3G46970	ATPHS2, PHS2 | PHS2 (ALPHA-GLUCAN PHOSPHORYLASE 2); phosphorylase/ transferase, transferring glycosyl groups | chr3:17301394-17306446 REVERSE	-1.734
major CHO metabolism.degradation.starch.D enzyme	AT2G40840	DPE2 | DPE2 (DISPROPORTIONATING ENZYME 2); 4-alpha-glucanotransferase/ heteroglycan binding | chr2:17044963-17050947 FORWARD	-1.0
major CHO metabolism.degradation.starch.ISA3	AT4G09020	ATISA3, ISA3 | ISA3 (ISOAMYLASE 3); alpha-amylase/ isoamylase | chr4:5784074-5789002 FORWARD	-1.154
Minor CHO metabolism
minor CHO metabolism.raffinose family.galactinol synthases.known	AT1G09350	AtGolS3 | AtGolS3 (Arabidopsis thaliana galactinol synthase 3); transferase, transferring glycosyl groups / transferase, transferring hexosyl groups | chr1:3019819-3021441 FORWARD	3.265
minor CHO metabolism.raffinose family.galactinol synthases.known	AT2G47180	AtGolS1 | AtGolS1 (Arabidopsis thaliana galactinol synthase 1); transferase, transferring glycosyl groups / transferase, transferring hexosyl groups | chr2:19368798-19370441 REVERSE	3.243
minor CHO metabolism.raffinose family.galactinol synthases.putative	AT3G06260	GATL4 | GATL4 (Galacturonosyltransferase-like 4); polygalacturonate 4-alpha-galacturonosyltransferase/ transferase, transferring glycosyl groups / transferase, transferring hexosyl groups | chr3:1893473-1894859 REVERSE	-1.654
minor CHO metabolism.raffinose family.galactinol synthases.putative	AT3G28340	GATL10 | GATL10 (Galacturonosyltransferase-like 10); polygalacturonate 4-alpha-galacturonosyltransferase/ transferase, transferring hexosyl groups | chr3:10588947-10590552 REVERSE	4.330
minor CHO metabolism.raffinose family.raffinose synthases.known	AT5G40390	SIP1 | SIP1 (seed imbibition 1-like); galactinol-sucrose galactosyltransferase/ hydrolase, hydrolyzing O-glycosyl compounds | chr5:16161515-16165357 FORWARD	-1.544
minor CHO metabolism.trehalose.TPP	AT1G35910	trehalose-6-phosphate phosphatase, putative | chr1:13363003-13365060 REVERSE	2.684
minor CHO metabolism.trehalose.TPP	AT5G10100	trehalose-6-phosphate phosphatase, putative | chr5:3157980-3160445 FORWARD	1.885
minor CHO metabolism.trehalose.TPP	AT5G65140	trehalose-6-phosphate phosphatase, putative | chr5:26019588-26022222 REVERSE	1.258
minor CHO metabolism.myo-inositol.myo inositol oxygenases	AT2G19800	MIOX2 | MIOX2 (MYO-INOSITOL OXYGENASE 2); inositol oxygenase | chr2:8530896-8533508 REVERSE	1.725
Glycolisis
glycolysis.cytosolic branch.phosphoglycerate mutase	AT1G09932	phosphoglycerate/bisphosphoglycerate mutase-related | chr1:3230450-3233109 REVERSE	3.489
glycolysis.plastid branch.phosphoglucomutase (PGM)	AT1G70820	phosphoglucomutase, putative / glucose phosphomutase, putative | chr1:26705518-26708264 FORWARD	-1.349
Fermentation
fermentation.PDC	AT5G54960	PDC2 | PDC2 (pyruvate decarboxylase-2); carboxy-lyase/ catalytic/ magnesium ion binding / pyruvate decarboxylase/ thiamin pyrophosphate binding | chr5:22310687-22312761 REVERSE	-2.465
fermentation.aldehyde dehydrogenase	AT3G24503	ALDH2C4, ALDH1A, REF1 | ALDH2C4; 3-chloroallyl aldehyde dehydrogenase/ aldehyde dehydrogenase (NAD)/ coniferyl-aldehyde dehydrogenase | chr3:8919560-8923073 REVERSE	-1.166
Gluconeogenesis
gluconeogenesis / glyoxylate cycle.malate synthase	AT5G03860	MLS | MLS (MALATE SYNTHASE); malate synthase | chr5:1032103-1034570 REVERSE	1.203
gluconeogenesis / glyoxylate cycle.PEPCK	AT5G65690	PCK2, PEPCK | PCK2 (PHOSPHOENOLPYRUVATE CARBOXYKINASE 2); ATP binding / phosphoenolpyruvate carboxykinase (ATP)/ phosphoenolpyruvate carboxykinase/ purine nucleotide binding | chr5:26266340-26269616 FORWARD	2.308
Oxidative pentose pathway
OPP.non-reductive PP.ribose 5-phosphate isomerase	AT1G71100	RSW10 | RSW10 (RADIAL SWELLING 10); ribose-5-phosphate isomerase | chr1:26814632-26815671 FORWARD	1.284
Tricarboxylic acid cycle
TCA / org transformation.other organic acid transformatons.cyt MDH	AT5G56720	malate dehydrogenase, cytosolic, putative | chr5:22945537-22946718 FORWARD	1.349
TCA / org transformation.other organic acid transformatons.malic	AT2G19900	ATNADP-ME1 | ATNADP-ME1 (NADP-malic enzyme 1); malate dehydrogenase (oxaloacetate-decarboxylating) (NADP+)/ malic enzyme/ oxidoreductase, acting on NADH or NADPH, NAD or NADP as acceptor | chr2:8591899-8595478 REVERSE	2.157
TCA / org transformation.other organic acid transformatons.misc	AT1G79440	ALDH5F1, SSADH1, SSADH | ALDH5F1; 3-chloroallyl aldehyde dehydrogenase/ NAD or NADH binding / succinate-semialdehyde dehydrogenase | chr1:29882210-29887412 REVERSE	-1.0
TCA / org transformation.carbonic anhydrases	AT1G23730	ATBCA3, BCA3 | BCA3 (BETA CARBONIC ANHYDRASE 4); carbonate dehydratase/ zinc ion binding | chr1:8395557-8398144 FORWARD	1.064
TCA / org transformation.carbonic anhydrases	AT5G04180	ATACA3, ACA3 | ACA3 (ALPHA CARBONIC ANHYDRASE 3); carbonate dehydratase/ zinc ion binding | chr5:1147648-1149284 REVERSE	1.710
Mitochondrial electron transport
mitochondrial electron transport / ATP synthesis.NADH-DH.complex I	ATMG00650	NAD4L | Encodes NADH dehydrogenase subunit 4L. | chrM:188929-189231 REVERSE	4.596
mitochondrial electron transport / ATP synthesis.NADH-DH.localisation not clear	ATMG00060	NAD5C, NAD5.3, NAD5 | Mitochondrial NADH dehydrogenase subunit 5. The gene is trans-spliced from the three different pre-cursors, NAD5a, NAD5b and NAD5c. | chrM:20571-22086 REVERSE	5.305
mitochondrial electron transport / ATP synthesis.NADH-DH.localisation not clear	ATMG00070	NAD9 | NADH dehydrogenase subunit 9 | chrM:23663-24235 REVERSE	4.606
mitochondrial electron transport / ATP synthesis.NADH-DH.localisation not clear	ATMG00285	NAD2A, NAD2.1, NAD2 | encodes subunit of mitochondrial NAD(P)H dehydrogenase that is trans-spliced from two precursors, NAD2A and NAD2B. | chrM:79740-81297 REVERSE	7.163
mitochondrial electron transport / ATP synthesis.NADH-DH.localisation not clear	ATMG00510	NAD7 | NADH dehydrogenase subunit 7 | chrM:132071-138153 FORWARD	4.597
mitochondrial electron transport / ATP synthesis.NADH-DH.localisation not clear	ATMG00513	NAD5A, NAD5.1, NAD5 | Mitochondrial NADH dehydrogenase subunit 5. The gene is trans-spliced from three different pre-cursors, NAD5a, NAD5b and NAD5c. | chrM:140724-142998 REVERSE	4.306
mitochondrial electron transport / ATP synthesis.NADH-DH.localisation not clear	ATMG00516	NAD1C, NAD1 | Encodes subunit of mitochondrial NAD(P)H dehydrogenase that is trans-spliced from three precursors, NAD1A, NAD1B, and NAD1C. | chrM:143219-147048 REVERSE	4.108
mitochondrial electron transport / ATP synthesis.NADH-DH.localisation not clear	ATMG00580	NAD4 | NADH dehydrogenase subunit 4 | chrM:161693-169674 FORWARD	2.743
mitochondrial electron transport / ATP synthesis.NADH-DH.localisation not clear	ATMG00665	NAD5B, NAD5.2, NAD5 | Mitochondrial NADH dehydrogenase subunit 5. The gene is trans-spliced from three different pre-cursors, NAD5a, NAD5b and NAD5c. | chrM:190740-190761 REVERSE	3.243
mitochondrial electron transport / ATP synthesis.NADH-DH.localisation not clear	ATMG01120	NAD1B, NAD1 | Encodes subunit of mitochondrial NAD(P)H dehydrogenase that is trans-spliced from three precursors, NAD1A, NAD1B, and NAD1C. | chrM:287917-289083 REVERSE	4.022
mitochondrial electron transport / ATP synthesis.NADH-DH.localisation not clear	ATMG01320	NAD2B, NAD2.2, NAD2 | encodes subunit of mitochondrial NAD(P)H dehydrogenase that is trans-spliced from two precursors, NAD2A and NAD2B. | chrM:327890-333105 REVERSE	6.820
mitochondrial electron transport / ATP synthesis.NADH-DH.type II.internal matrix	AT1G07180	ATNDI1, NDA1 | NDA1 (ALTERNATIVE NAD(P)H DEHYDROGENASE 1); NADH dehydrogenase | chr1:2204320-2206934 FORWARD	1.001
mitochondrial electron transport / ATP synthesis.cytochrome c reductase	AT2G07727	cytochrome b (MTCYB) (COB) (CYTB) | chr2:3450578-3452044 FORWARD	5.098
mitochondrial electron transport / ATP synthesis.cytochrome c reductase	AT5G25450	ubiquinol-cytochrome C reductase complex 14 kDa protein, putative | chr5:8856997-8858476 FORWARD	1.534
mitochondrial electron transport / ATP synthesis.cytochrome c	AT4G10040	CYTC-2 | CYTC-2 (cytochrome c-2); electron carrier/ heme binding / iron ion binding | chr4:6276998-6278509 FORWARD	1.235
mitochondrial electron transport / ATP synthesis.cytochrome c	ATMG00110	CCB206 | Encodes a mitochondria-encoded cytochrome c biogenesis protein. | chrM:30463-31083 FORWARD	1.505
mitochondrial electron transport / ATP synthesis.cytochrome c oxidase	AT2G07687	cytochrome c oxidase subunit 3 | chr2:3311654-3312651 REVERSE	5.653
mitochondrial electron transport / ATP synthesis.cytochrome c oxidase	ATMG00160	COX2 | cytochrome c oxidase subunit 2 | chrM:40502-42628 REVERSE	3.687
mitochondrial electron transport / ATP synthesis.cytochrome c oxidase	ATMG01360	COX1 | cytochrome c oxidase subunit 1 | chrM:349830-351413 REVERSE	4.865
mitochondrial electron transport / ATP synthesis.uncoupling protein	AT4G24570	DIC2 | mitochondrial substrate carrier family protein | chr4:12686459-12687650 FORWARD	3.967
mitochondrial electron transport / ATP synthesis.F1-ATPase	AT2G07698	ATP synthase alpha chain, mitochondrial, putative | chr2:3361474-3364127 FORWARD	5.267
mitochondrial electron transport / ATP synthesis.F1-ATPase	ATMG00640	ORF25 | encodes a plant b subunit of mitochondrial ATP synthase based on structural similarity and the presence in the F(0) complex. | chrM:188084-188662 REVERSE	4.565
mitochondrial electron transport / ATP synthesis.F1-ATPase	ATMG01170	ATP6-2 | ATPase subunit 6 | chrM:296820-298204 REVERSE	2.544
Cell wall synthesis/degradation/modification
cell wall.precursor synthesis.MUR4	AT5G44480	DUR | DUR (DEFECTIVE UGE IN ROOT); UDP-glucose 4-epimerase/ binding / catalytic/ coenzyme binding | chr5:17921515-17923643 FORWARD	1.066
cell wall.cellulose synthesis	AT1G24070	ATCSLA10, CSLA10 | ATCSLA10; cellulose synthase/ transferase, transferring glycosyl groups | chr1:8516238-8519734 REVERSE	1.490
cell wall.cellulose synthesis	AT4G07960	ATCSLC12, CSLC12 | ATCSLC12 (CELLULOSE-SYNTHASE LIKE C12); cellulose synthase/ transferase, transferring glycosyl groups | chr4:4802341-4805647 REVERSE	1.497
cell wall.cellulose synthesis	AT5G16190	ATCSLA11, CSLA11 | ATCSLA11; cellulose synthase/ transferase, transferring glycosyl groups | chr5:5283550-5286293 REVERSE	1.130
cell wall.cellulose synthesis.cellulose synthase	AT4G23990	ATCSLG3, CSLG3 | ATCSLG3; cellulose synthase/ transferase/ transferase, transferring glycosyl groups | chr4:12456489-12460753 FORWARD	-1.033
cell wall.cellulose synthesis.COBRA	AT3G16860	COBL8 | COBL8 (COBRA-LIKE PROTEIN 8 PRECURSOR) | chr3:5759375-5762235 REVERSE	2.045
cell wall.hemicellulose synthesis	AT1G74420	FUT3, ATFUT3 | FUT3 (FUCOSYLTRANSFERASE 3); fucosyltransferase/ transferase, transferring glycosyl groups | chr1:27967894-27969803 REVERSE	1.278
cell wall.cell wall proteins.AGPs.AGP	AT1G35230	AGP5 | AGP5 (ARABINOGALACTAN-PROTEIN 5) | chr1:12917149-12917763 FORWARD	2.967
cell wall.cell wall proteins.AGPs.AGP	AT2G22470	AGP2, ATAGP2 | AGP2 (ARABINOGALACTAN PROTEIN 2) | chr2:9538197-9538879 REVERSE	1.330
cell wall.cell wall proteins.AGPs.AGP	AT2G46330	AGP16, ATAGP16 | AGP16 (ARABINOGALACTAN PROTEIN 16) | chr2:19018509-19019255 REVERSE	1.599
cell wall.cell wall proteins.AGPs.AGP	AT3G06360	AGP27, ATAGP27 | AGP27 | chr3:1928902-1929446 FORWARD	1.152
cell wall.cell wall proteins.AGPs.AGP	AT3G61640	AGP20, AtAGP20 | AGP20 | chr3:22810041-22810747 REVERSE	2.118
cell wall.cell wall proteins.AGPs.AGP	AT4G09030	AGP10, ATAGP10 | AGP10 (ARABINOGALACTAN PROTEIN 10) | chr4:5792207-5792790 FORWARD	3.140
cell wall.cell wall proteins.AGPs.AGP	AT5G64310	AGP1, ATAGP1 | AGP1 (ARABINOGALACTAN PROTEIN 1) | chr5:25721933-25722646 FORWARD	4.511
cell wall.cell wall proteins.AGPs.AGP Fucosyltransferase	AT2G15390	FUT4, atfut4 | FUT4; fucosyltransferase/ transferase, transferring glycosyl groups | chr2:6709260-6711156 REVERSE	1.217
cell wall.cell wall proteins.proline rich proteins	AT4G38770	PRP4, ATPRP4 | PRP4 (PROLINE-RICH PROTEIN 4) | chr4:18096809-18098565 REVERSE	-1.165
cell wall.cell wall proteins.LRR	AT2G15880	leucine-rich repeat family protein / extensin family protein | chr2:6918039-6920319 REVERSE	-1.516
cell wall.cell wall proteins.HRGP	AT5G12880	proline-rich family protein | chr5:4068519-4068962 REVERSE	3.375
cell wall.degradation.cellulases and beta -1,4-glucanases	AT3G62740	BGLU7 | BGLU7 (BETA GLUCOSIDASE 7); catalytic/ cation binding / hydrolase, hydrolyzing O-glycosyl compounds | chr3:23211416-23213888 FORWARD	1.022
cell wall.degradation.mannan-xylose-arabinose-fucose	AT1G02640	BXL2, ATBXL2 | BXL2 (BETA-XYLOSIDASE 2); hydrolase, hydrolyzing O-glycosyl compounds | chr1:564205-567769 FORWARD	1.336
cell wall.degradation.mannan-xylose-arabinose-fucose	AT5G09730	BXL3, ATBXL3, XYL3, ATBX3, BX3 | BXL3 (beta-xylosidase 3); hydrolase, hydrolyzing O-glycosyl compounds | chr5:3015247-3018262 REVERSE	1.917
cell wall.degradation.mannan-xylose-arabinose-fucose	AT5G49360	BXL1, ATBXL1 | BXL1 (BETA-XYLOSIDASE 1); hydrolase, hydrolyzing O-glycosyl compounds | chr5:20011879-20016742 REVERSE	1.105
cell wall.degradation.pectate lyases and polygalacturonases	AT1G09880	lyase | chr1:3208828-3211653 REVERSE	1.457
cell wall.degradation.pectate lyases and polygalacturonases	AT1G23760	JP630 | JP630; polygalacturonase | chr1:8402046-8404301 FORWARD	1.629
cell wall.degradation.pectate lyases and polygalacturonases	AT3G12145	FLR1, FLOR1 | FLR1; enzyme inhibitor/ transcription factor binding | chr3:3874499-3876237 REVERSE	1.623
cell wall.degradation.pectate lyases and polygalacturonases	AT3G15720	glycoside hydrolase family 28 protein / polygalacturonase (pectinase) family protein | chr3:5325290-5327537 REVERSE	-1.587
cell wall.degradation.pectate lyases and polygalacturonases	AT4G24430	lyase | chr4:12630018-12633075 FORWARD	1.258
cell wall.degradation.pectate lyases and polygalacturonases	AT5G06870	PGIP2, ATPGIP2 | PGIP2 (POLYGALACTURONASE INHIBITING PROTEIN 2); protein binding | chr5:2133918-2135166 FORWARD	2.003
cell wall.modification	AT1G26770	ATEXPA10, AT-EXP10, ATEXP10, ATHEXP ALPHA 1.1, EXP10 | ATEXPA10 (ARABIDOPSIS THALIANA EXPANSIN A 10); structural constituent of cell wall | chr1:9259750-9260792 FORWARD	-1.22
cell wall.modification	AT1G65310	ATXTH17, XTH17 | XTH17 (XYLOGLUCAN ENDOTRANSGLUCOSYLASE/HYDROLASE 17); hydrolase, acting on glycosyl bonds / hydrolase, hydrolyzing O-glycosyl compounds / xyloglucan:xyloglucosyl transferase | chr1:24257216-24258473 FORWARD	1.179
cell wall.modification	AT1G69530	ATEXPA1, EXP1, AT-EXP1, ATEXP1, ATHEXP ALPHA 1.2 | ATEXPA1 (ARABIDOPSIS THALIANA EXPANSIN A1) | chr1:26141836-26143496 FORWARD	-1.496
cell wall.modification	AT3G29030	ATEXPA5, ATEXP5, ATHEXP ALPHA 1.4, EXP5, EXPA5 | EXPA5 (EXPANSIN A5) | chr3:11011308-11013358 REVERSE	-1.288
cell wall.modification	AT3G44990	XTR8, ATXTR8 | XTR8 (XYLOGLUCAN ENDO-TRANSGLYCOSYLASE-RELATED 8); hydrolase, acting on glycosyl bonds / xyloglucan:xyloglucosyl transferase | chr3:16446975-16448764 REVERSE	-1.458
cell wall.modification	AT3G45960	ATEXLA3, EXPL3, ATEXPL3, ATHEXP BETA 2.3 | ATEXLA3 (arabidopsis thaliana expansin-like a3) | chr3:16892756-16893900 FORWARD	3.316
cell wall.modification	AT3G45970	ATEXLA1, EXPL1, ATEXPL1, ATHEXP BETA 2.1 | ATEXLA1 (ARABIDOPSIS THALIANA EXPANSIN-LIKE A1) | chr3:16896166-16897308 FORWARD	1.720
cell wall.modification	AT3G55500	ATEXPA16, EXP16, ATEXP16, ATHEXP ALPHA 1.7 | ATEXPA16 (ARABIDOPSIS THALIANA EXPANSIN A16) | chr3:20574831-20576182 REVERSE	-1.886
cell wall.modification	AT4G25810	XTR6, XTH23 | XTR6 (XYLOGLUCAN ENDOTRANSGLYCOSYLASE 6); hydrolase, acting on glycosyl bonds / hydrolase, hydrolyzing O-glycosyl compounds / xyloglucan:xyloglucosyl transferase | chr4:13128643-13129884 FORWARD	4.484
cell wall.modification	AT4G30280	ATXTH18, XTH18 | XTH18 (XYLOGLUCAN ENDOTRANSGLUCOSYLASE/HYDROLASE 18); hydrolase, acting on glycosyl bonds / hydrolase, hydrolyzing O-glycosyl compounds / xyloglucan:xyloglucosyl transferase | chr4:14825808-14827047 REVERSE	7.286
cell wall.modification	AT4G30290	ATXTH19, XTH19 | XTH19 (XYLOGLUCAN ENDOTRANSGLUCOSYLASE/HYDROLASE 19); hydrolase, acting on glycosyl bonds / hydrolase, hydrolyzing O-glycosyl compounds / xyloglucan:xyloglucosyl transferase | chr4:14828712-14830016 REVERSE	3.850
cell wall.modification	AT4G38400	ATEXLA2, EXPL2, ATEXPL2, ATHEXP BETA 2.2 | ATEXLA2 (ARABIDOPSIS THALIANA EXPANSIN-LIKE A2) | chr4:17978443-17979740 REVERSE	1.186
cell wall.modification	AT5G57560	TCH4, XTH22 | TCH4 (Touch 4); hydrolase, acting on glycosyl bonds / xyloglucan:xyloglucosyl transferase | chr5:23307130-23308282 REVERSE	5.680
cell wall.pectin*esterases.PME	AT1G02810	pectinesterase family protein | chr1:618265-620480 FORWARD	2.015
cell wall.pectin*esterases.PME	AT1G11580	ATPMEPCRA, PMEPCRA | PMEPCRA (METHYLESTERASE PCR A); enzyme inhibitor/ pectinesterase | chr1:3888690-3890811 FORWARD	1.455
cell wall.pectin*esterases.PME	AT1G53830	ATPME2 | ATPME2; pectinesterase | chr1:20098522-20100889 FORWARD	-1.444
cell wall.pectin*esterases.PME	AT3G05620	pectinesterase family protein | chr3:1629658-1631766 REVERSE	1.461
cell wall.pectin*esterases.PME	AT3G10720	pectinesterase, putative | chr3:3354482-3357614 REVERSE	1.198
cell wall.pectin*esterases.PME	AT4G02330	ATPMEPCRB | ATPMEPCRB; pectinesterase | chr4:1032413-1035037 FORWARD	1.763
cell wall.pectin*esterases.PME	AT4G33220	PME44, ATPME44 | enzyme inhibitor/ pectinesterase | chr4:16022439-16026360 FORWARD	-1.462
cell wall.pectin*esterases.misc	AT1G23200	pectinesterase family protein | chr1:8227178-8229582 FORWARD	-1.432
cell wall.pectin*esterases.misc	AT2G45220	pectinesterase family protein | chr2:18644084-18646447 REVERSE	2.260
Lipid metabolism
lipid metabolism.FA synthesis and FA elongation.Acetyl CoA Carboxylation.heteromeric Complex.beta Carboxyltransferase	ATCG00500	ACCD | Encodes the carboxytransferase beta subunit of the Acetyl-CoA carboxylase (ACCase) complex in plastids. This complex catalyzes the carboxylation of acetyl-CoA to produce malonyl-CoA, the first committed step in fatty acid synthesis. | chrC:57075-58541 FORWARD	7.073
lipid metabolism.FA synthesis and FA elongation.acyl coa ligase	AT1G65890	AAE12 | AAE12 (ACYL ACTIVATING ENZYME 12); catalytic | chr1:24512457-24514659 REVERSE	2.907
lipid metabolism.FA synthesis and FA elongation.long chain fatty acid CoA ligase	AT2G47240	CER8, LACS1 | long-chain-fatty-acid--CoA ligase family protein / long-chain acyl-CoA synthetase family protein | chr2:19392558-19397831 FORWARD	-1.208
lipid metabolism.FA synthesis and FA elongation.beta ketoacyl CoA synthase	AT1G07720	KCS3 | KCS3 (3-KETOACYL-COA SYNTHASE 3); acyltransferase/ catalytic/ transferase, transferring acyl groups other than amino-acyl groups | chr1:2390655-2392453 REVERSE	-1.298
lipid metabolism.FA synthesis and FA elongation.beta ketoacyl CoA synthase	AT2G46720	HIC, KCS13 | KCS13 (3-KETOACYL-COA SYNTHASE 13); acyltransferase/ catalytic/ transferase, transferring acyl groups other than amino-acyl groups | chr2:19197383-19200221 FORWARD	-1.081
lipid metabolism.FA synthesis and FA elongation.fatty acid elongase	AT2G15090	KCS8 | KCS8 (3-KETOACYL-COA SYNTHASE 8); acyltransferase/ catalytic/ transferase, transferring acyl groups other than amino-acyl groups | chr2:6542256-6543947 FORWARD	-1.199
lipid metabolism.FA synthesis and FA elongation.ACP desaturase	AT3G02610	acyl-[acyl-carrier-protein] desaturase/ oxidoreductase/ transition metal ion binding | chr3:555626-557581 FORWARD	1.106
lipid metabolism.FA desaturation.desaturase	AT1G06080	ADS1 | ADS1 (DELTA 9 DESATURASE 1); oxidoreductase | chr1:1843568-1846302 FORWARD	-1.588
lipid metabolism.FA desaturation.desaturase	AT1G06090	fatty acid desaturase family protein | chr1:1847883-1849693 FORWARD	1.596
lipid metabolism.Phospholipid synthesis	AT1G02390	ATGPAT2, GPAT2 | GPAT2 (GLYCEROL-3-PHOSPHATE ACYLTRANSFERASE 2); acyltransferase | chr1:480852-483292 FORWARD	1.175
lipid metabolism.Phospholipid synthesis.1-acylglycerol-3-phosphate O-acyltransferase	AT1G75020	LPAT4 | LPAT4 (LYSOPHOSPHATIDYL ACYLTRANSFERASE 4); acyltransferase | chr1:28171018-28173436 FORWARD	1.424
lipid metabolism.TAG synthesis	AT2G19450	TAG1, AS11, ABX45, DGAT1, RDS1, ATDGAT | TAG1 (TRIACYLGLYCEROL BIOSYNTHESIS DEFECT 1); diacylglycerol O-acyltransferase | chr2:8426206-8429736 FORWARD	-1.362
lipid metabolism.lipid transfer proteins etc	AT2G15050	LTP | LTP; lipid binding | chr2:6518843-6519360 FORWARD	-1.104
lipid metabolism.lipid transfer proteins etc	AT3G51590	LTP12 | LTP12 (LIPID TRANSFER PROTEIN 12); lipid binding | chr3:19135665-19136675 REVERSE	-7.182
lipid metabolism.lipid transfer proteins etc	AT3G51600	LTP5 | LTP5 (Lipid transfer protein 5); lipid transporter | chr3:19138394-19139252 REVERSE	-1.061
lipid metabolism.lipid transfer proteins etc	AT5G01870	lipid transfer protein, putative | chr5:337177-337820 FORWARD	1.158
lipid metabolism.'exotics'(steroids, squalene etc)	AT1G13430	ATST4C, ST4C | ST4C (SULFOTRANSFERASE 4C); brassinosteroid sulfotransferase/ sulfotransferase | chr1:4606500-4607747 FORWARD	-1.24
lipid metabolism.'exotics'(steroids, squalene etc)	AT5G07010	ATST2A, ST2A | ST2A (SULFOTRANSFERASE 2A); hydroxyjasmonate sulfotransferase/ sulfotransferase | chr5:2174678-2176106 REVERSE	3.588
lipid metabolism.'exotics' (steroids, squalene etc).sphingolipids	AT1G75000	GNS1/SUR4 membrane family protein | chr1:28163650-28164586 FORWARD	2.285
lipid metabolism.'exotics' (steroids, squalene etc).sphingolipids.ceramidase	AT2G38010	ceramidase family protein | chr2:15906862-15909931 FORWARD	-1.063
lipid metabolism.'exotics' (steroids, squalene etc).methylsterol monooxygenase	AT1G07420	ATSMO2, SMO2-1 | SMO2-1 (STEROL 4-ALPHA-METHYL-OXIDASE 2-1); 4-alpha-methyl-delta7-sterol-4alpha-methyl oxidase/ C-4 methylsterol oxidase | chr1:2277807-2280297 FORWARD	-1.024
lipid metabolism.'exotics' (steroids, squalene etc).trans-2-enoyl-CoA reductase (NADPH)	AT3G55360	CER10, ECR, ATTSC13, TSC13 | CER10; 3-oxo-5-alpha-steroid 4-dehydrogenase/ fatty acid elongase/ trans-2-enoyl-CoA reductase (NADPH) | chr3:20520930-20523014 REVERSE	-1.01
lipid metabolism.lipid degradation.lipases.triacylglycerol lipase	AT1G02660	lipase class 3 family protein | chr1:571955-574981 REVERSE	1.743
lipid metabolism.lipid degradation.lipases.triacylglycerol lipase	AT2G31100	triacylglycerol lipase | chr2:13256738-13258176 REVERSE	2.303
lipid metabolism.lipid degradation.lipases.triacylglycerol lipase	AT4G16820	lipase class 3 family protein | chr4:9467563-9469116 FORWARD	6.323
lipid metabolism.lipid degradation.lipases.triacylglycerol lipase	AT5G67050	lipase class 3 family protein | chr5:26759460-26761197 REVERSE	1.801
lipid metabolism.lipid degradation.lipases.acylglycerol lipase	AT2G39400	hydrolase, alpha/beta fold family protein | chr2:16452612-16454801 FORWARD	-1.346
lipid metabolism.lipid degradation.lysophospholipases.phospholipase D	AT5G25370	PLDALPHA3 | PLDALPHA3 (PHOSPHLIPASE D ALPHA 3); phospholipase D | chr5:8804240-8807547 REVERSE	1.377
lipid metabolism.lipid degradation.lysophospholipases.carboxylesterase	AT1G68620	hydrolase | chr1:25765947-25767240 FORWARD	1.829
lipid metabolism.lipid degradation.lysophospholipases.glycerophosphodiester phosphodiesterase	AT1G66980	protein kinase family protein / glycerophosphoryl diester phosphodiesterase family protein | chr1:24997309-25001961 REVERSE	-1.139
lipid metabolism.lipid degradation.lysophospholipases.glycerophosphodiester phosphodiesterase	AT5G08030	glycerophosphoryl diester phosphodiesterase family protein | chr5:2575033-2576783 REVERSE	1.856
lipid metabolism.lipid degradation.lysophospholipases.glycerophosphodiester phosphodiesterase	AT5G41080	glycerophosphoryl diester phosphodiesterase family protein | chr5:16441744-16443985 FORWARD	2.398
lipid metabolism.lipid degradation.beta-oxidation.acyl CoA DH	AT3G06690	FAD binding / acyl-CoA oxidase/ electron carrier/ oxidoreductase/ oxidoreductase, acting on the CH-CH group of donors | chr3:2115426-2116825 REVERSE	1.032
Amino acid metabolism
amino acid metabolism.synthesis.central amino acid metabolism.GABA.Glutamate decarboxylase	AT2G02010	GAD4 | GAD4 (glutamate decarboxylase 4); calmodulin binding | chr2:474165-476594 REVERSE	1.400
amino acid metabolism.synthesis.aspartate family.asparagine.asparagine synthetase	AT3G47340	ASN1, DIN6, AT-ASN1 | ASN1 (GLUTAMINE-DEPENDENT ASPARAGINE SYNTHASE 1); asparagine synthase (glutamine-hydrolyzing) | chr3:17437884-17441243 REVERSE	2.578
amino acid metabolism.synthesis.aspartate family.methionine.homocysteine S-methyltransferase	AT1G69520	methyltransferase-related | chr1:26128288-26129602 FORWARD	2.075
amino acid metabolism.synthesis.aspartate family.methionine.homocysteine S-methyltransferase	AT3G22740	HMT3 | HMT3; homocysteine S-methyltransferase | chr3:8032959-8035809 REVERSE	1.290
amino acid metabolism.synthesis.branched chain group.common.branched-chain amino acid aminotransferase	AT3G19710	BCAT4 | BCAT4 (BRANCHED-CHAIN AMINOTRANSFERASE4); catalytic/ methionine-oxo-acid transaminase | chr3:6846969-6849497 REVERSE	1.174
amino acid metabolism.synthesis.branched chain group.leucine specific.3-isopropylmalate dehydrogenase	AT5G14200	3-isopropylmalate dehydrogenase, chloroplast, putative | chr5:4576202-4578402 FORWARD	1.107
amino acid metabolism.synthesis.aromatic aa.phenylalanine.arogenate dehydratase / prephenate dehydratase	AT3G44720	ADT4 | ADT4 (arogenate dehydratase 4); arogenate dehydratase/ prephenate dehydratase | chr3:16271652-16273344 FORWARD	1.700
amino acid metabolism.synthesis.aromatic aa.phenylalanine.arogenate dehydratase / prephenate dehydratase	AT5G22630	ADT5 | ADT5 (arogenate dehydratase 5); arogenate dehydratase/ prephenate dehydratase | chr5:7524342-7526160 FORWARD	1.867
amino acid metabolism.synthesis.aromatic aa.tyrosine.tyrosine transaminase	AT2G24850	TAT3, TAT | TAT3 (TYROSINE AMINOTRANSFERASE 3); L-tyrosine:2-oxoglutarate aminotransferase/ transaminase | chr2:10582830-10585216 REVERSE	2.716
amino acid metabolism.degradation.glutamate family.proline	AT3G30775	ERD5, PRODH, AT-POX, ATPOX, ATPDH, PRO1 | ERD5 (EARLY RESPONSIVE TO DEHYDRATION 5); proline dehydrogenase | chr3:12448636-12451248 REVERSE	1.453
amino acid metabolism.degradation.glutamate family.proline	AT4G35810	oxidoreductase, 2OG-Fe(II) oxygenase family protein | chr4:16968921-16970358 FORWARD	1.651
amino acid metabolism.degradation.glutamate family.proline	AT5G38710	proline oxidase, putative / osmotic stress-responsive proline dehydrogenase, putative | chr5:15501245-15504109 FORWARD	1.079
amino acid metabolism.degradation.glutamate family.arginine	AT4G08870	arginase, putative | chr4:5646439-5648727 REVERSE	1.322
amino acid metabolism.misc	AT1G69040	ACR4 | ACR4 (ACT REPEAT 4); amino acid binding | chr1:25957819-25960307 FORWARD	-1.506
Sulphate Assimilation
S-assimilation.AKN	AT4G39940	AKN2 | AKN2 (APS-kinase 2); ATP binding / adenylylsulfate kinase/ kinase/ transferase, transferring phosphorus-containing groups | chr4:18519717-18521568 FORWARD	1.042
Metal handling
metal handling.acquisition	AT1G01580	FRO2, FRD1, ATFRO2 | FRO2 (FERRIC REDUCTION OXIDASE 2); ferric-chelate reductase | chr1:209395-213041 FORWARD	1.065
metal handling.acquisition	AT1G01590	FRO1, ATFRO1 | FRO1 (FERRIC REDUCTION OXIDASE 1); ferric-chelate reductase | chr1:214229-217304 FORWARD	-1.231
metal handling.acquisition	AT5G23980	ATFRO4, FRO4 | FRO4 (FERRIC REDUCTION OXIDASE 4); ferric-chelate reductase | chr5:8098052-8101323 REVERSE	-1.119
metal handling.acquisition	AT5G49730	ATFRO6, FRO6 | ATFRO6 (FERRIC REDUCTION OXIDASE 6); ferric-chelate reductase/ oxidoreductase | chr5:20201101-20204513 REVERSE	-1.418
metal handling.acquisition	AT5G49740	ATFRO7, FRO7 | ATFRO7 (FERRIC REDUCTION OXIDASE 7); ferric-chelate reductase/ oxidoreductase | chr5:20205342-20208730 REVERSE	-1.163
metal handling.binding, chelation and storage	AT1G02335	GL22 | GL22 (GERMIN-LIKE PROTEIN SUBFAMILY 2 MEMBER 2 PRECURSOR.); manganese ion binding / nutrient reservoir | chr1:463855-464924 REVERSE	1.252
metal handling.binding, chelation and storage	AT1G03980	ATPCS2 | ATPCS2 (phytochelatin synthase 2); glutathione gamma-glutamylcysteinyltransferase | chr1:1018570-1022108 REVERSE	1.716
metal handling.binding, chelation and storage	AT1G55920	ATSERAT2;1, SAT5, SAT1 | ATSERAT2;1 (SERINE ACETYLTRANSFERASE 2;1); serine O-acetyltransferase | chr1:20912116-20913447 FORWARD	1.255
metal handling.binding, chelation and storage	AT3G09390	MT2A, ATMT-K, ATMT-1 | MT2A (METALLOTHIONEIN 2A); copper ion binding | chr3:2889486-2890229 REVERSE	-1.547
metal handling.binding, chelation and storage	AT3G24450	copper-binding family protein | chr3:8880065-8881722 REVERSE	1.176
Secondary metabolism
secondary metabolism.isoprenoids.non-mevalonate pathway	AT5G41820	geranylgeranyl transferase alpha subunit-related / RAB geranylgeranyltransferase alpha subunit-related | chr5:16740804-16743433 FORWARD	-1.924
secondary metabolism.isoprenoids.carotenoids.carotenoid beta ring hydroxylase	AT5G52570	BETA-OHASE 2, B2, CHY2 | BETA-OHASE 2 (BETA-CAROTENE HYDROXYLASE 2); carotene beta-ring hydroxylase | chr5:21334793-21337002 REVERSE	3.041
secondary metabolism.isoprenoids.terpenoids	AT1G61680	TPS14, ATTPS14 | TPS14 (TERPENE SYNTHASE 14); S-linalool synthase | chr1:22772455-22774687 REVERSE	1.833
secondary metabolism.phenylpropanoids	AT1G20510	OPCL1 | OPCL1 (OPC-8:0 COA LIGASE1); 4-coumarate-CoA ligase | chr1:7103454-7105881 REVERSE	2.822
secondary metabolism.phenylpropanoids	AT1G32100	ATPRR1, PRR1 | PRR1 (PINORESINOL REDUCTASE 1); pinoresinol reductase | chr1:11546338-11547994 REVERSE	1.276
secondary metabolism.phenylpropanoids	AT1G32910	transferase family protein | chr1:11925426-11926908 FORWARD	8.036
secondary metabolism.phenylpropanoids	AT2G23910	cinnamoyl-CoA reductase-related | chr2:10177834-10180064 FORWARD	-4.092
secondary metabolism.phenylpropanoids	AT2G40230	transferase family protein | chr2:16803092-16804741 REVERSE	-1.538
secondary metabolism.phenylpropanoids	AT3G50280	transferase family protein | chr3:18637854-18639185 FORWARD	1.414
secondary metabolism.phenylpropanoids	AT5G42830	transferase family protein | chr5:17176384-17178018 FORWARD	1.433
secondary metabolism.phenylpropanoids.lignin biosynthesis.4CL	AT1G65060	4CL3 | 4CL3; 4-coumarate-CoA ligase | chr1:24167202-24171502 REVERSE	-1.129
secondary metabolism.phenylpropanoids.lignin biosynthesis.4CL	AT5G38120	4-coumarate--CoA ligase family protein / 4-coumaroyl-CoA synthase family protein | chr5:15213765-15216205 FORWARD	1.777
secondary metabolism.phenylpropanoids.lignin biosynthesis.CCoAOMT	AT1G24735	O-methyltransferase | chr1:8757977-8759448 FORWARD	1.278
secondary metabolism.phenylpropanoids.lignin biosynthesis.CCR1	AT1G80820	CCR2, ATCCR2 | CCR2 (CINNAMOYL COA REDUCTASE); cinnamoyl-CoA reductase | chr1:30370572-30372670 FORWARD	3.726
secondary metabolism.phenylpropanoids.lignin biosynthesis.CCR1	AT5G14700	cinnamoyl-CoA reductase-related | chr5:4740252-4743446 REVERSE	1.513
secondary metabolism.phenylpropanoids.lignin biosynthesis.CAD	AT4G39330	ATCAD9, CAD9 | CAD9 (CINNAMYL ALCOHOL DEHYDROGENASE 9); binding / catalytic/ oxidoreductase/ zinc ion binding | chr4:18291218-18293383 FORWARD	-1.39
secondary metabolism.N misc.alkaloid-like	AT1G74010	strictosidine synthase family protein | chr1:27832158-27834113 REVERSE	1.548
secondary metabolism.N misc.alkaloid-like	AT3G51450	strictosidine synthase family protein | chr3:19090947-19092509 FORWARD	3.147
secondary metabolism.sulfur-containing.glucosinolates.synthesis.aliphatic.branched-chain amino acid aminotransferase (BCAT/MAAT)	AT3G19710	BCAT4 | BCAT4 (BRANCHED-CHAIN AMINOTRANSFERASE4); catalytic/ methionine-oxo-acid transaminase | chr3:6846969-6849497 REVERSE	1.174
secondary metabolism.sulfur-containing.glucosinolates.synthesis.aliphatic.sulfotransferase	AT1G18590	SOT17, ATSOT17, ATST5C | SOT17 (SULFOTRANSFERASE 17); desulfoglucosinolate sulfotransferase/ sulfotransferase | chr1:6398580-6399942 FORWARD	1.176
secondary metabolism.sulfur-containing.glucosinolates.synthesis.indole.CYP79B2 monooxygenase	AT4G39950	CYP79B2 | CYP79B2; electron carrier/ heme binding / iron ion binding / monooxygenase/ oxygen binding | chr4:18525246-18527579 FORWARD	1.141
secondary metabolism.sulfur-containing.glucosinolates.synthesis.indole.indole-3-methyl-desulfoglucosinolate sulfotransferase	AT1G74100	SOT16, ATSOT16, CORI-7, ATST5A | SOT16 (SULFOTRANSFERASE 16); desulfoglucosinolate sulfotransferase/ sulfotransferase | chr1:27864345-27865694 REVERSE	1.557
secondary metabolism.sulfur-containing.glucosinolates.regulation.aliphatic	AT5G07690	MYB29, ATMYB29, PMG2 | ATMYB29 (ARABIDOPSIS THALIANA MYB DOMAIN PROTEIN 29); DNA binding / transcription factor | chr5:2446764-2448543 FORWARD	1.177
secondary metabolism.sulfur-containing.glucosinolates.regulation.indole	AT1G18570	MYB51, AtMYB51, BW51A, BW51B, HIG1 | MYB51 (MYB DOMAIN PROTEIN 51); DNA binding / transcription factor | chr1:6389411-6391267 FORWARD	2.361
secondary metabolism.sulfur-containing.glucosinolates.degradation.myrosinase	AT1G54020	myrosinase-associated protein, putative | chr1:20161670-20163743 REVERSE	1.712
secondary metabolism.sulfur-containing.glucosinolates.degradation.nitrilase	AT3G44300	NIT2 | NIT2 (nitrilase 2); indole-3-acetonitrile nitrilase/ indole-3-acetonitrile nitrile hydratase/ nitrilase | chr3:15983311-15985535 FORWARD	1.162
secondary metabolism.sulfur-containing.misc.alliinase	AT1G70560	WEI8, TAA1, SAV3 | TAA1 (TRYPTOPHAN AMINOTRANSFERASE OF ARABIDOPSIS 1); L-alanine:2-oxoglutarate aminotransferase/ L-glutamine:2-oxoglutarate aminotransferase/ L-leucine:2-oxoglutarate aminotransferase/ L-methionine:2-oxoglutarate aminotransferase/ L-phenylalanine:2-oxoglut | chr1:26604855-26607503 FORWARD	-2.69
secondary metabolism.wax	AT3G51970	AtSAT1 | AtSAT1 (Arabidopsis thaliana sterol O-acyltransferase 1); acyltransferase | chr3:19284339-19285582 FORWARD	2.481
secondary metabolism.flavonoids.anthocyanins	AT1G56650	PAP1, MYB75, SIAA1, ATMYB75 | PAP1 (PRODUCTION OF ANTHOCYANIN PIGMENT 1); DNA binding / transcription factor | chr1:21233595-21235137 REVERSE	2.027
secondary metabolism.flavonoids.anthocyanins	AT2G38240	oxidoreductase, 2OG-Fe(II) oxygenase family protein | chr2:16012535-16014753 REVERSE	5.002
secondary metabolism.flavonoids.anthocyanins	AT5G05600	oxidoreductase, 2OG-Fe(II) oxygenase family protein | chr5:1672120-1674739 FORWARD	2.358
secondary metabolism.flavonoids.anthocyanins.leucocyanidin dioxygenase	AT4G22880	LDOX, TDS4, TT18, ANS | LDOX (LEUCOANTHOCYANIDIN DIOXYGENASE); leucocyanidin oxygenase | chr4:12004768-12006209 REVERSE	1.010
secondary metabolism.flavonoids.anthocyanins.anthocyanidin 3-O-glucosyltransferase	AT5G49690	UDP-glucoronosyl/UDP-glucosyl transferase family protein | chr5:20189655-20191390 REVERSE	1.643
secondary metabolism.flavonoids.chalcones.naringenin-chalcone synthase	AT5G13930	CHS, TT4, ATCHS | TT4 (TRANSPARENT TESTA 4); naringenin-chalcone synthase | chr5:4488688-4490264 FORWARD	-1.064
secondary metabolism.flavonoids.dihydroflavonols	AT2G22930	glycosyltransferase family protein | chr2:9759673-9761163 FORWARD	1.369
secondary metabolism.flavonoids.dihydroflavonols.dihydroflavonol 4-reductase	AT5G42800	DFR, TT3, M318 | DFR (DIHYDROFLAVONOL 4-REDUCTASE); dihydrokaempferol 4-reductase | chr5:17164141-17165918 REVERSE	1.215
secondary metabolism.flavonoids.flavonols.flavonol synthase (FLS)	AT5G08640	FLS | FLS (FLAVONOL SYNTHASE); flavonol synthase | chr5:2803958-2805447 FORWARD	-1.524
secondary metabolism.simple phenols	AT2G38080	IRX12, LAC4 | IRX12 (IRREGULAR XYLEM 12); laccase | chr2:15934460-15937616 FORWARD	1.008
secondary metabolism.simple phenols	AT5G01190	LAC10 | LAC10 (laccase 10); laccase | chr5:72392-74756 FORWARD	1.257
secondary metabolism.simple phenols	AT5G03260	LAC11 | LAC11 (laccase 11); laccase | chr5:777021-779424 REVERSE	1.090
Hormone metabolism
hormone metabolism.abscisic acid.synthesis-degradation	AT1G75700	HVA22G | HVA22G (HVA22-LIKE PROTEIN G) | chr1:28423896-28424931 FORWARD	1.300
hormone metabolism.abscisic acid.synthesis-degradation	AT2G42820	HVA22F | HVA22F (HVA22-LIKE PROTEIN F) | chr2:17817338-17818545 REVERSE	1.402
hormone metabolism.abscisic acid.synthesis-degradation.synthesis.9-cis-epoxycarotenoid dioxygenase	AT4G19170	NCED4 | NCED4 (NINE-CIS-EPOXYCAROTENOID DIOXYGENASE 4) | chr4:10481786-10483857 FORWARD	-1.033
hormone metabolism.abscisic acid.signal transduction	AT1G49720	ABF1 | ABF1 (ABSCISIC ACID RESPONSIVE ELEMENT-BINDING FACTOR 1); DNA binding / protein binding / transcription activator/ transcription factor | chr1:18400092-18402628 FORWARD	-1.046
hormone metabolism.abscisic acid.signal transduction	AT3G63210	MARD1 | MARD1 | chr3:23353615-23355160 REVERSE	-1.569
hormone metabolism.abscisic acid.signal transduction	AT5G57050	ABI2 | ABI2 (ABA INSENSITIVE 2); protein serine/threonine phosphatase | chr5:23087235-23089627 FORWARD	-1.322
hormone metabolism.abscisic acid.induced-regulated-responsive-activated	AT5G13200	GRAM domain-containing protein / ABA-responsive protein-related | chr5:4207004-4208289 FORWARD	1.846
hormone metabolism.abscisic acid.induced-regulated-responsive-activated	AT5G15960	KIN1 | KIN1 | chr5:5209898-5210727 FORWARD	2.047
hormone metabolism.abscisic acid.induced-regulated-responsive-activated	AT5G23350	GRAM domain-containing protein / ABA-responsive protein-related | chr5:7858253-7859387 REVERSE	2.205
hormone metabolism.abscisic acid.induced-regulated-responsive-activated	AT5G23360	GRAM domain-containing protein / ABA-responsive protein-related | chr5:7861740-7862697 FORWARD	1.176
hormone metabolism.abscisic acid.induced-regulated-responsive-activated	AT5G50720	ATHVA22E, HVA22E | ATHVA22E | chr5:20633193-20634552 REVERSE	1.022
hormone metabolism.abscisic acid.induced-regulated-responsive-activated	AT5G53820	unknown protein | chr5:21853397-21854117 FORWARD	1.206
hormone metabolism.abscisic acid.induced-regulated-responsive-activated	AT5G59220	protein phosphatase 2C, putative / PP2C, putative | chr5:23894404-23896619 REVERSE	1.653
hormone metabolism.auxin.synthesis-degradation	AT3G44300	NIT2 | NIT2 (nitrilase 2); indole-3-acetonitrile nitrilase/ indole-3-acetonitrile nitrile hydratase/ nitrilase | chr3:15983311-15985535 FORWARD	1.162
hormone metabolism.auxin.signal transduction	AT2G01420	PIN4 | PIN4 (PIN-FORMED 4); auxin:hydrogen symporter/ transporter | chr2:180105-183328 REVERSE	-1.101
hormone metabolism.auxin.induced-regulated-responsive-activated	AT1G28130	GH3.17 | GH3.17; indole-3-acetic acid amido synthetase | chr1:9825286-9828067 FORWARD	1.062
hormone metabolism.auxin.induced-regulated-responsive-activated	AT1G29420	FUNCTIONS IN: molecular_function unknown; INVOLVED IN: response to auxin stimulus; LOCATED IN: cellular_component unknown; CONTAINS InterPro DOMAIN/s: Auxin responsive SAUR protein (InterPro:IPR003676); BEST Arabidopsis thaliana protein match is: SAUR68 (SMALL AUXIN UPREGULATED 68) (TAIR:AT1G29510.1); Has 372 Blast hits to 362 proteins in 16 species: Archae - 0; Bacteria - 0; Metazoa - 0; Fungi -…	2.288
hormone metabolism.auxin.induced-regulated-responsive-activated	AT1G53700	WAG1, PK3AT | WAG1 (WAG 1); kinase/ protein serine/threonine kinase | chr1:20048586-20050115 FORWARD	-1.41
hormone metabolism.auxin.induced-regulated-responsive-activated	AT1G56150	auxin-responsive family protein | chr1:21017385-21017939 FORWARD	1.500
hormone metabolism.auxin.induced-regulated-responsive-activated	AT1G72430	auxin-responsive protein-related | chr1:27264911-27265630 REVERSE	1.147
hormone metabolism.auxin.induced-regulated-responsive-activated	AT2G14960	GH3.1 | GH3.1 | chr2:6451372-6453670 REVERSE	4.419
hormone metabolism.auxin.induced-regulated-responsive-activated	AT2G16580	auxin-responsive protein, putative | chr2:7184422-7186968 REVERSE	-1.286
hormone metabolism.auxin.induced-regulated-responsive-activated	AT2G21210	auxin-responsive protein, putative | chr2:9085210-9085909 REVERSE	-2.406
hormone metabolism.auxin.induced-regulated-responsive-activated	AT2G23170	GH3.3 | GH3.3; indole-3-acetic acid amido synthetase | chr2:9863855-9866562 REVERSE	2.310
hormone metabolism.auxin.induced-regulated-responsive-activated	AT2G33830	dormancy/auxin associated family protein | chr2:14309484-14310351 REVERSE	-1.767
hormone metabolism.auxin.induced-regulated-responsive-activated	AT3G09870	auxin-responsive family protein | chr3:3027424-3027957 REVERSE	5.973
hormone metabolism.auxin.induced-regulated-responsive-activated	AT3G12830	auxin-responsive family protein | chr3:4078651-4079608 REVERSE	2.681
hormone metabolism.auxin.induced-regulated-responsive-activated	AT4G12410	auxin-responsive family protein | chr4:7342956-7343590 REVERSE	1.925
hormone metabolism.auxin.induced-regulated-responsive-activated	AT4G22620	auxin-responsive family protein | chr4:11907631-11908113 FORWARD	1.259
hormone metabolism.auxin.induced-regulated-responsive-activated	AT4G27260	GH3.5, WES1 | WES1; indole-3-acetic acid amido synthetase | chr4:13653609-13656204 FORWARD	1.919
hormone metabolism.auxin.induced-regulated-responsive-activated	AT4G34760	auxin-responsive family protein | chr4:16582183-16582879 REVERSE	-1.67
hormone metabolism.auxin.induced-regulated-responsive-activated	AT4G34790	auxin-responsive family protein | chr4:16594469-16595153 FORWARD	-1.027
hormone metabolism.auxin.induced-regulated-responsive-activated	AT4G34800	auxin-responsive family protein | chr4:16596860-16597144 FORWARD	-1.578
hormone metabolism.auxin.induced-regulated-responsive-activated	AT4G38840	auxin-responsive protein, putative | chr4:18124978-18125559 REVERSE	-1.166
hormone metabolism.auxin.induced-regulated-responsive-activated	AT4G38860	auxin-responsive protein, putative | chr4:18130268-18131060 FORWARD	-2.47
hormone metabolism.auxin.induced-regulated-responsive-activated	AT5G01100	unknown protein | chr5:34596-37948 REVERSE	3.094
hormone metabolism.auxin.induced-regulated-responsive-activated	AT5G13380	auxin-responsive GH3 family protein | chr5:4289839-4292441 FORWARD	-5.74
hormone metabolism.auxin.induced-regulated-responsive-activated	AT5G18010	auxin-responsive protein, putative | chr5:5962897-5963405 REVERSE	2.220
hormone metabolism.auxin.induced-regulated-responsive-activated	AT5G18050	auxin-responsive protein, putative | chr5:5974567-5975054 REVERSE	2.493
hormone metabolism.auxin.induced-regulated-responsive-activated	AT5G18060	auxin-responsive protein, putative | chr5:5975954-5976496 FORWARD	1.757
hormone metabolism.auxin.induced-regulated-responsive-activated	AT5G18080	auxin-responsive protein, putative | chr5:5983840-5984112 FORWARD	1.563
hormone metabolism.auxin.induced-regulated-responsive-activated	AT5G35735	auxin-responsive family protein | chr5:13900752-13902997 REVERSE	1.935
hormone metabolism.auxin.induced-regulated-responsive-activated	AT5G51470	auxin-responsive GH3 family protein | chr5:20907287-20909340 FORWARD	-1.513
hormone metabolism.auxin.induced-regulated-responsive-activated	AT5G53590	auxin-responsive family protein | chr5:21771811-21772794 FORWARD	1.206
hormone metabolism.brassinosteroid.synthesis-degradation.BRs.BR6OX	AT5G38970	BR6OX1, ATBR6OX, CYP85A1, BR6OX | BR6OX1 (BRASSINOSTEROID-6-OXIDASE 1); monooxygenase/ oxygen binding | chr5:15594674-15597885 REVERSE	-1.252
hormone metabolism.cytokinin.synthesis-degradation	AT2G36750	UGT73C1 | UGT73C1 (UDP-GLUCOSYL TRANSFERASE 73C1); UDP-glucosyltransferase/ UDP-glycosyltransferase/ cis-zeatin O-beta-D-glucosyltransferase/ trans-zeatin O-beta-D-glucosyltransferase/ transferase, transferring glycosyl groups | chr2:15410462-15412038 REVERSE	2.570
hormone metabolism.ethylene.synthesis-degradation	AT5G43440	2-oxoglutarate-dependent dioxygenase, putative | chr5:17455233-17456657 REVERSE	-1.603
hormone metabolism.ethylene.synthesis-degradation.1-aminocyclopropane-1-carboxylate synthase	AT2G22810	ACS4, ACC4, ATACS4 | ACS4 (1-AMINOCYCLOPROPANE-1-CARBOXYLATE SYNTHASE 4); 1-aminocyclopropane-1-carboxylate synthase | chr2:9717791-9719472 REVERSE	-4.084
hormone metabolism.ethylene.synthesis-degradation.1-aminocyclopropane-1-carboxylate synthase	AT4G11280	ACS6 | ACS6 (1-AMINOCYCLOPROPANE-1-CARBOXYLIC ACID (ACC) SYNTHASE 6); 1-aminocyclopropane-1-carboxylate synthase | chr4:6864097-6866116 FORWARD	2.753
hormone metabolism.ethylene.synthesis-degradation.1-aminocyclopropane-1-carboxylate synthase	AT4G26200	ACS7, ATACS7 | ACS7; 1-aminocyclopropane-1-carboxylate synthase | chr4:13275307-13277188 FORWARD	2.184
hormone metabolism.ethylene.synthesis-degradation.1-aminocyclopropane-1-carboxylate synthase	AT4G37770	ACS8 | ACS8; 1-aminocyclopropane-1-carboxylate synthase | chr4:17752084-17754157 FORWARD	2.329
hormone metabolism.ethylene.signal transduction	AT1G28360	ERF12, ATERF12 | ERF12 (ERF DOMAIN PROTEIN 12); DNA binding / transcription factor/ transcription repressor | chr1:9951848-9952740 FORWARD	1.501
hormone metabolism.ethylene.signal transduction	AT1G28370	ERF11, ATERF11 | ERF11 (ERF DOMAIN PROTEIN 11); DNA binding / transcription factor/ transcription repressor | chr1:9955969-9956940 REVERSE	6.266
hormone metabolism.ethylene.signal transduction	AT2G44840	ATERF13, EREBP, ERF13 | ERF13 (ETHYLENE-RESPONSIVE ELEMENT BINDING FACTOR 13); DNA binding / transcription factor | chr2:18495341-18496272 FORWARD	7.867
hormone metabolism.ethylene.signal transduction	AT3G15210	ATERF-4, ERF4, RAP2.5, ATERF4 | ERF4 (ETHYLENE RESPONSIVE ELEMENT BINDING FACTOR 4); DNA binding / protein binding / transcription factor/ transcription repressor | chr3:5121422-5122562 FORWARD	2.709
hormone metabolism.ethylene.signal transduction	AT3G23230	ethylene-responsive factor, putative | chr3:8289647-8290066 REVERSE	3.673
hormone metabolism.ethylene.signal transduction	AT3G23240	ERF1, ATERF1 | ERF1 (ETHYLENE RESPONSE FACTOR 1); DNA binding / transcription activator/ transcription factor | chr3:8295644-8296604 FORWARD	3.542
hormone metabolism.ethylene.signal transduction	AT3G50260	CEJ1, ATERF#011 | CEJ1 (COOPERATIVELY REGULATED BY ETHYLENE AND JASMONATE 1); DNA binding / transcription factor | chr3:18634576-18635398 FORWARD	2.636
hormone metabolism.ethylene.signal transduction	AT4G17490	ATERF6, ERF-6-6 | ATERF6 (ETHYLENE RESPONSIVE ELEMENT BINDING FACTOR 6); DNA binding / transcription factor | chr4:9752824-9753867 REVERSE	5.712
hormone metabolism.ethylene.signal transduction	AT4G17500	ATERF-1 | ATERF-1 (ETHYLENE RESPONSIVE ELEMENT BINDING FACTOR 1); DNA binding / transcription activator/ transcription factor | chr4:9759325-9760340 FORWARD	4.080
hormone metabolism.ethylene.signal transduction	AT4G34410	RRTF1 | RRTF1 ({REDOX RESPONSIVE TRANSCRIPTION FACTOR 1); DNA binding / transcription factor | chr4:16451876-16453260 FORWARD	6.540
hormone metabolism.ethylene.signal transduction	AT4G37580	HLS1, COP3, UNS2 | HLS1 (HOOKLESS 1); N-acetyltransferase | chr4:17658612-17660878 FORWARD	-1.893
hormone metabolism.ethylene.signal transduction	AT5G25190	ethylene-responsive element-binding protein, putative | chr5:8706790-8707748 REVERSE	1.260
hormone metabolism.ethylene.signal transduction	AT5G47220	ATERF2, ATERF-2, ERF2 | ERF2 (ETHYLENE RESPONSIVE ELEMENT BINDING FACTOR 2); DNA binding / transcription activator/ transcription factor | chr5:19171862-19172823 REVERSE	4.277
hormone metabolism.ethylene.signal transduction	AT5G47230	ERF5, ATERF-5, ATERF5 | ERF5 (ETHYLENE RESPONSIVE ELEMENT BINDING FACTOR 5); DNA binding / transcription activator/ transcription factor | chr5:19179939-19181129 FORWARD	5.116
hormone metabolism.ethylene.signal transduction	AT5G61600	ERF104 | ethylene-responsive element-binding family protein | chr5:24766386-24767430 REVERSE	3.508
hormone metabolism.ethylene.induced-regulated-responsive-activated	AT1G68765	IDA | IDA (INFLORESCENCE DEFICIENT IN ABSCISSION); receptor binding | chr1:25829952-25830487 REVERSE	2.477
hormone metabolism.ethylene.induced-regulated-responsive-activated	AT3G19500	ethylene-responsive protein -related | chr3:6759016-6760939 REVERSE	1.276
hormone metabolism.ethylene.induced-regulated-responsive-activated	AT3G62550	universal stress protein (USP) family protein | chr3:23135984-23137173 FORWARD	-2.027
hormone metabolism.ethylene.induced-regulated-responsive-activated	AT5G44350	ethylene-responsive nuclear protein -related | chr5:17864520-17865707 FORWARD	3.187
hormone metabolism.gibberelin.synthesis-degradation.GA2 oxidase	AT1G02400	ATGA2OX4, ATGA2OX6, DTA1, GA2OX6 | GA2OX6 (GIBBERELLIN 2-OXIDASE 6); gibberellin 2-beta-dioxygenase | chr1:486801-489577 FORWARD	1.620
hormone metabolism.gibberelin.synthesis-degradation.GA2 oxidase	AT1G30040	ATGA2OX2 | ATGA2OX2 (GIBBERELLIN 2-OXIDASE); gibberellin 2-beta-dioxygenase | chr1:10537648-10539831 FORWARD	3.423
hormone metabolism.gibberelin.synthesis-degradation.GA2 oxidase	AT1G47990	ATGA2OX4, GA2OX4 | ATGA2OX4 (ARABIDOPSIS THALIANA GIBBERELLIN 2-OXIDASE 4); gibberellin 2-beta-dioxygenase | chr1:17698655-17700834 FORWARD	1.148
hormone metabolism.gibberelin.synthesis-degradation.GA2 oxidase	AT1G50960	ATGA2OX7, GA2OX7 | GA2OX7 (GIBBERELLIN 2-OXIDASE 7); gibberellin 2-beta-dioxygenase | chr1:18889549-18891719 FORWARD	4.471
hormone metabolism.gibberelin.signal transduction	AT5G37490	U-box domain-containing protein | chr5:14887478-14889151 FORWARD	2.990
hormone metabolism.gibberelin.induced-regulated-responsive-activated	AT1G75750	GASA1 | GASA1 (GAST1 PROTEIN HOMOLOG 1) | chr1:28441526-28442367 REVERSE	-1.173
hormone metabolism.gibberelin.induced-regulated-responsive-activated	AT2G14900	gibberellin-regulated family protein | chr2:6404175-6405330 FORWARD	1.014
hormone metabolism.jasmonate.synthesis-degradation.lipoxygenase	AT1G17420	LOX3 | LOX3; electron carrier/ iron ion binding / lipoxygenase/ metal ion binding / oxidoreductase, acting on single donors with incorporation of molecular oxygen, incorporation of two atoms of oxygen | chr1:5977411-5981480 FORWARD	2.263
hormone metabolism.jasmonate.synthesis-degradation.lipoxygenase	AT1G72520	lipoxygenase, putative | chr1:27308515-27312754 FORWARD	3.377
hormone metabolism.jasmonate.synthesis-degradation.allene oxidase synthase	AT5G42650	AOS, CYP74A, DDE2 | AOS (ALLENE OXIDE SYNTHASE); allene oxide synthase/ hydro-lyase/ oxygen binding | chr5:17097595-17099395 REVERSE	1.013
hormone metabolism.jasmonate.synthesis-degradation.allene oxidase cyclase	AT3G25780	AOC3 | AOC3 (ALLENE OXIDE CYCLASE 3); allene-oxide cyclase | chr3:9409290-9410567 FORWARD	5.023
hormone metabolism.jasmonate.synthesis-degradation.12-Oxo-PDA-reductase	AT1G09400	12-oxophytodienoate reductase, putative | chr1:3033512-3035036 REVERSE	1.772
hormone metabolism.jasmonate.synthesis-degradation.12-Oxo-PDA-reductase	AT1G18020	12-oxophytodienoate reductase, putative | chr1:6202249-6203918 FORWARD	1.243
hormone metabolism.jasmonate.synthesis-degradation.12-Oxo-PDA-reductase	AT1G76680	OPR1 | OPR1; 12-oxophytodienoate reductase | chr1:28776861-28778467 FORWARD	2.224
hormone metabolism.jasmonate.synthesis-degradation.12-Oxo-PDA-reductase	AT2G06050	OPR3 | OPR3 (OPDA-REDUCTASE 3); 12-oxophytodienoate reductase | chr2:2359115-2362180 REVERSE	1.082
hormone metabolism.jasmonate.synthesis-degradation.jasmonate-O-methyltransferase	AT1G19640	JMT | JMT (JASMONIC ACID CARBOXYL METHYLTRANSFERASE); jasmonate O-methyltransferase | chr1:6788885-6791846 REVERSE	1.531
hormone metabolism.jasmonate.signal transduction	AT1G19180	JAZ1, TIFY10A | JAZ1 (JASMONATE-ZIM-DOMAIN PROTEIN 1); protein binding | chr1:6622094-6623620 FORWARD	3.292
hormone metabolism.salicylic acid.synthesis-degradation	AT1G66690	S-adenosyl-L-methionine:carboxyl methyltransferase family protein | chr1:24869554-24870850 REVERSE	1.771
hormone metabolism.salicylic acid.synthesis-degradation	AT3G21950	methyltransferase | chr3:7734396-7736394 FORWARD	-1.314
Co-factor and vitamine metabolism
Co-factor and vitamine metabolism.riboflavin.GTP cyclohydrolase II	AT2G22450	riboflavin biosynthesis protein, putative | chr2:9530547-9532914 FORWARD	-1.229
Co-factor and vitamine metabolism.iron-sulphur clusters	AT1G67810	SUFE2 | SUFE2 (SULFUR E 2); enzyme activator | chr1:25426488-25427349 FORWARD	1.320
Tetrapyrrole synthesis
tetrapyrrole synthesis.ferrochelatase	AT5G26030	FC1, FC-I, ATFC-I | FC1 (ferrochelatase 1); ferrochelatase | chr5:9096460-9099178 FORWARD	2.504
tetrapyrrole synthesis.heme oxygenase	AT1G58300	ho4 | ho4 (HEME OXYGENASE 4); heme oxygenase (decyclizing)/ oxidoreductase | chr1:21628012-21629996 REVERSE	1.445
tetrapyrrole synthesis.unspecified	AT5G43860	ATCLH2, CLH2 | ATCLH2; chlorophyllase | chr5:17630450-17632312 FORWARD	-1.484
Stress response
stress	AT4G23260	ATP binding / protein kinase/ protein serine/threonine kinase/ protein tyrosine kinase | chr4:12167354-12170086 REVERSE	-1.425
stress.biotic	AT1G02360	chitinase, putative | chr1:471990-473160 REVERSE	2.235
stress.biotic	AT1G19610	LCR78, PDF1.4 | PDF1.4 | chr1:6781483-6782039 REVERSE	1.178
stress.biotic	AT1G31580	ECS1, CXC750 | ECS1 | chr1:11311169-11311989 FORWARD	-1.087
stress.biotic	AT1G33930	avirulence-responsive family protein / avirulence induced gene (AIG1) family protein | chr1:12323888-12327084 FORWARD	-1.19
stress.biotic	AT2G19970	pathogenesis-related protein, putative | chr2:8623730-8624476 REVERSE	1.391
stress.biotic	AT2G25470	AtRLP21 | AtRLP21 (Receptor Like Protein 21); protein binding | chr2:10838420-10841881 FORWARD	1.194
stress.biotic	AT2G43570	chitinase, putative | chr2:18076224-18077463 REVERSE	1.136
stress.biotic	AT2G43620	chitinase, putative | chr2:18093770-18095025 REVERSE	1.706
stress.biotic	AT3G02840	immediate-early fungal elicitor family protein | chr3:618409-619686 FORWARD	4.203
stress.biotic	AT3G03480	CHAT | CHAT (acetyl CoA:(Z)-3-hexen-1-ol acetyltransferase); acetyl CoA:(Z)-3-hexen-1-ol acetyltransferase | chr3:828296-829896 REVERSE	-1.209
stress.biotic	AT3G09590	pathogenesis-related protein, putative | chr3:2944953-2945513 FORWARD	1.633
stress.biotic	AT3G11650	NHL2 | NHL2 | chr3:3676146-3677037 REVERSE	1.469
stress.biotic	AT3G16920	chitinase | chr3:5776486-5777889 REVERSE	1.036
stress.biotic	AT3G20600	NDR1 | NDR1 (non race-specific disease resistance 1); signal transducer | chr3:7194846-7195736 FORWARD	2.403
stress.biotic	AT3G23190	lesion inducing protein-related | chr3:8279289-8280912 FORWARD	1.269
stress.biotic	AT3G47540	chitinase, putative | chr3:17521029-17522269 FORWARD	1.324
stress.biotic	AT3G54420	ATEP3, ATCHITIV, CHIV | ATEP3; chitinase | chr3:20145910-20147063 FORWARD	2.439
stress.biotic	AT4G09950	avirulence-responsive family protein / avirulence induced gene (AIG1) family protein | chr4:6234762-6236312 FORWARD	1.166
stress.biotic	AT4G16860	RPP4 | RPP4 (recognition of peronospora parasitica 4); LRR domain binding | chr4:9488466-9495816 REVERSE	-1.223
stress.biotic	AT4G19820	glycosyl hydrolase family 18 protein | chr4:10767436-10768614 REVERSE	2.067
stress.biotic	AT4G36010	pathogenesis-related thaumatin family protein | chr4:17039192-17041141 REVERSE	1.668
stress.biotic	AT4G39030	EDS5, SID1 | EDS5 (ENHANCED DISEASE SUSCEPTIBILITY 5); antiporter/ multidrug efflux pump/ transporter | chr4:18185667-18189224 FORWARD	1.431
stress.biotic	AT5G04720	ADR1-L2 | ADR1-L2 (ADR1-like 2); ATP binding / nucleoside-triphosphatase/ nucleotide binding / protein binding | chr5:1360712-1363884 FORWARD	1.313
stress.biotic	AT5G06320	NHL3 | NHL3 | chr5:1930793-1931768 REVERSE	3.245
stress.biotic.respiratory burst	AT5G47910	RBOHD, ATRBOHD | RBOHD (RESPIRATORY BURST OXIDASE HOMOLOGUE D); NAD(P)H oxidase | chr5:19397443-19402061 FORWARD	1.709
stress.biotic.respiratory burst	AT5G51060	RHD2, ATRBOHC, RBOHC | RHD2 (ROOT HAIR DEFECTIVE 2); NAD(P)H oxidase | chr5:20757284-20762431 REVERSE	1.092
stress.biotic.receptors	AT1G65390	ATPP2-A5 | ATPP2-A5 (ARABIDOPSIS THALIANA PHLOEM PROTEIN 2 A5); carbohydrate binding | chr1:24292478-24294631 FORWARD	2.800
stress.biotic.receptors	AT1G72930	TIR | TIR (TOLL/INTERLEUKIN-1 RECEPTOR-LIKE); transmembrane receptor | chr1:27439452-27440464 FORWARD	2.402
stress.biotic.receptors	AT2G20142	transmembrane receptor | chr2:8695374-8696643 FORWARD	4.921
stress.biotic.receptors	AT2G32140	transmembrane receptor | chr2:13655627-13657175 REVERSE	6.564
stress.biotic.receptors	AT5G36910	THI2.2 | THI2.2 (THIONIN 2.2); toxin receptor binding | chr5:14561817-14562750 REVERSE	1.095
stress.biotic.signalling	AT1G19180	JAZ1, TIFY10A | JAZ1 (JASMONATE-ZIM-DOMAIN PROTEIN 1); protein binding | chr1:6622094-6623620 FORWARD	3.292
stress.biotic.signalling	AT3G18690	MKS1 | MKS1 (MAP kinase substrate 1); protein binding | chr3:6429534-6430514 REVERSE	2.361
stress.biotic.signalling	AT5G09980	PROPEP4 | PROPEP4 (Elicitor peptide 4 precursor) | chr5:3122731-3123964 FORWARD	2.612
stress.biotic.signalling	AT5G09990	PROPEP5 | PROPEP5 (Elicitor peptide 5 precursor) | chr5:3124568-3125076 FORWARD	1.138
stress.biotic.signalling	AT5G64905	PROPEP3 | PROPEP3 (Elicitor peptide 3 precursor) | chr5:25939574-25940059 FORWARD	3.758
stress.biotic.signalling.MLO-like	AT1G61560	MLO6, ATMLO6 | MLO6 (MILDEW RESISTANCE LOCUS O 6); calmodulin binding | chr1:22708697-22712044 REVERSE	1.227
stress.biotic.signalling.MLO-like	AT2G17480	MLO8, ATMLO8 | MLO8 (MILDEW RESISTANCE LOCUS O 8); calmodulin binding | chr2:7590295-7594090 REVERSE	1.059
stress.biotic.signalling.MLO-like	AT2G39200	MLO12, ATMLO12 | MLO12 (MILDEW RESISTANCE LOCUS O 12); calmodulin binding | chr2:16356148-16359813 REVERSE	1.276
stress.biotic.regulation of transcription	AT3G14050	RSH2, AT-RSH2, ATRSH2 | RSH2 (RELA-SPOT HOMOLOG 2); GTP diphosphokinase | chr3:4650757-4653914 REVERSE	1.059
stress.biotic.regulation of transcription	AT5G64900	PROPEP1, ATPEP1 | PROPEP1 | chr5:25937170-25938093 FORWARD	1.182
stress.biotic.PR-proteins	AT1G15890	disease resistance protein (CC-NBS-LRR class), putative | chr1:5461317-5464223 FORWARD	-1.312
stress.biotic.PR-proteins	AT1G57630	disease resistance protein (TIR class), putative | chr1:21345639-21346157 FORWARD	3.088
stress.biotic.PR-proteins	AT1G58410	disease resistance protein (CC-NBS-LRR class), putative | chr1:21701185-21704255 REVERSE	1.194
stress.biotic.PR-proteins	AT1G62630	disease resistance protein (CC-NBS-LRR class), putative | chr1:23185912-23188593 FORWARD	-1.086
stress.biotic.PR-proteins	AT1G63870	disease resistance protein (TIR-NBS-LRR class), putative | chr1:23707131-23711901 REVERSE	2.043
stress.biotic.PR-proteins	AT1G65850	disease resistance protein (TIR-NBS-LRR class), putative | chr1:24494734-24498485 FORWARD	3.148
stress.biotic.PR-proteins	AT1G65870	disease resistance-responsive family protein | chr1:24503624-24504193 FORWARD	1.852
stress.biotic.PR-proteins	AT1G66090	disease resistance protein (TIR-NBS class), putative | chr1:24602146-24604763 FORWARD	3.104
stress.biotic.PR-proteins	AT1G72900	disease resistance protein (TIR-NBS class), putative | chr1:27432195-27433782 FORWARD	2.705
stress.biotic.PR-proteins	AT1G72910	disease resistance protein (TIR-NBS class), putative | chr1:27435614-27437144 FORWARD	3.094
stress.biotic.PR-proteins	AT1G72920	disease resistance protein (TIR-NBS class), putative | chr1:27437928-27439091 FORWARD	5.042
stress.biotic.PR-proteins	AT1G72940	disease resistance protein (TIR-NBS class), putative | chr1:27442238-27443856 FORWARD	3.212
stress.biotic.PR-proteins	AT1G72950	disease resistance protein (TIR-NBS class), putative | chr1:27444585-27445980 FORWARD	2.914
stress.biotic.PR-proteins	AT2G14580	ATPRB1 | ATPRB1 | chr2:6225535-6226224 REVERSE	1.784
stress.biotic.PR-proteins	AT2G15042	protein binding | chr2:6510165-6512637 FORWARDmoderately similar to ( 487)AT3G11080disease resistance family protein | chr3:3470487-3473318 FORWARD	-3.298
stress.biotic.PR-proteins	AT2G15080	AtRLP19 | AtRLP19 (Receptor Like Protein 19); kinase/ protein binding | chr2:6533687-6536995 FORWARD	-1.23
stress.biotic.PR-proteins	AT3G04220	disease resistance protein (TIR-NBS-LRR class), putative | chr3:1109118-1112188 REVERSE	2.097
stress.biotic.PR-proteins	AT3G05370	AtRLP31 | AtRLP31 (Receptor Like Protein 31); kinase/ protein binding | chr3:1536014-1538719 REVERSE	-1.177
stress.biotic.PR-proteins	AT3G11080	AtRLP35 | AtRLP35 (Receptor Like Protein 35); kinase/ protein binding | chr3:3470440-3473312 FORWARD	-1.617
stress.biotic.PR-proteins	AT3G25010	AtRLP41 | AtRLP41 (Receptor Like Protein 41); kinase/ protein binding | chr3:9110103-9112748 REVERSE	-1.243
stress.biotic.PR-proteins	AT3G25020	AtRLP42 | AtRLP42 (Receptor Like Protein 42); protein binding | chr3:9116868-9119540 REVERSE	-1.11
stress.biotic.PR-proteins	AT3G25510	disease resistance protein (TIR-NBS-LRR class), putative | chr3:9260838-9268797 REVERSE	2.362
stress.biotic.PR-proteins	AT3G44400	disease resistance protein (TIR-NBS-LRR class), putative | chr3:16045954-16049668 REVERSE	1.413
stress.biotic.PR-proteins	AT4G11170	disease resistance protein (TIR-NBS-LRR class), putative | chr4:6811127-6817130 FORWARD	1.597
stress.biotic.PR-proteins	AT4G13820	disease resistance family protein / LRR family protein | chr4:8007989-8010745 REVERSE	2.465
stress.biotic.PR-proteins	AT4G14370	phosphoinositide binding | chr4:8279641-8283263 REVERSE	3.852
stress.biotic.PR-proteins	AT5G05400	disease resistance protein (CC-NBS-LRR class), putative | chr5:1597745-1600369 REVERSE	-1.261
stress.biotic.PR-proteins	AT5G17680	disease resistance protein (TIR-NBS-LRR class), putative | chr5:5822999-5827153 FORWARD	1.015
stress.biotic.PR-proteins	AT5G25910	AtRLP52 | AtRLP52 (Receptor Like Protein 52); kinase/ protein binding | chr5:9038860-9041377 FORWARD	1.089
stress.biotic.PR-proteins	AT5G38350	disease resistance protein (NBS-LRR class), putative | chr5:15328659-15331528 FORWARD	1.978
stress.biotic.PR-proteins	AT5G40170	AtRLP54 | AtRLP54 (Receptor Like Protein 54); kinase/ protein binding | chr5:16065091-16067574 REVERSE	-1.034
stress.biotic.PR-proteins	AT5G41550	disease resistance protein (TIR-NBS-LRR class), putative | chr5:16617232-16620785 REVERSE	4.260
stress.biotic.PR-proteins	AT5G41740	disease resistance protein (TIR-NBS-LRR class), putative | chr5:16688626-16693119 FORWARD	2.208
stress.biotic.PR-proteins	AT5G41750	disease resistance protein (TIR-NBS-LRR class), putative | chr5:16693909-16698943 FORWARD	3.496
stress.biotic.PR-proteins	AT5G43740	disease resistance protein (CC-NBS-LRR class), putative | chr5:17564738-17568802 FORWARD	-1.287
stress.biotic.PR-proteins	AT5G45440	disease resistance protein-related | chr5:18412308-18413555 REVERSE	1.054
stress.biotic.PR-proteins	AT5G66910	disease resistance protein (CC-NBS-LRR class), putative | chr5:26718232-26721256 REVERSE	1.158
stress.biotic.PR-proteins.plant defensins	AT1G55010	PDF1.5 | PDF1.5 (plant defensin 1.5) | chr1:20517078-20517403 FORWARD	1.505
stress.biotic.PR-proteins.plant defensins	AT2G43510	ATTI1 | ATTI1; serine-type endopeptidase inhibitor | chr2:18067172-18067802 FORWARD	1.195
stress.biotic.PR-proteins.plant defensins	AT5G46871	Encodes a defensin-like (DEFL) family protein. | chr5:19018101-19018443 FORWARD	1.647
stress.abiotic	AT2G24550	unknown protein | chr2:10427856-10429222 REVERSE	1.528
stress.abiotic	AT4G11650	ATOSM34 | ATOSM34 (osmotin 34) | chr4:7024856-7026146 REVERSE	1.567
stress.abiotic	AT4G21850	ATMSRB9 | methionine sulfoxide reductase domain-containing protein / SeIR domain-containing protein | chr4:11591116-11592238 REVERSE	2.195
stress.abiotic.heat	AT1G52560	26.5 kDa class I small heat shock protein-like (HSP26.5-P) | chr1:19574760-19575866 REVERSE	1.809
stress.abiotic.heat	AT1G56300	DNAJ heat shock N-terminal domain-containing protein | chr1:21078820-21080423 REVERSE	-1.914
stress.abiotic.heat	AT1G59860	17.6 kDa class I heat shock protein (HSP17.6A-CI) | chr1:22031413-22032132 FORWARD	1.027
stress.abiotic.heat	AT2G26150	ATHSFA2, HSFA2 | ATHSFA2; DNA binding / transcription factor | chr2:11135682-11137396 FORWARD	1.740
stress.abiotic.heat	AT2G27140	heat shock family protein | chr2:11598379-11599322 REVERSE	1.651
stress.abiotic.heat	AT2G40130	heat shock protein-related | chr2:16765920-16769268 FORWARD	-1.039
stress.abiotic.heat	AT3G10680	heat shock protein-related | chr3:3337773-3339345 FORWARD	1.136
stress.abiotic.heat	AT3G13310	DNAJ heat shock N-terminal domain-containing protein | chr3:4310608-4311441 REVERSE	1.518
stress.abiotic.heat	AT4G11660	AT-HSFB2B, HSFB2B | AT-HSFB2B; transcription factor/ transcription repressor | chr4:7042630-7044708 FORWARD	1.551
stress.abiotic.heat	AT4G16540	heat shock protein-related | chr4:9316023-9317153 REVERSE	-1.118
stress.abiotic.heat	AT4G30350	heat shock protein-related | chr4:14847740-14851143 FORWARD	-1.216
stress.abiotic.heat	AT4G36990	HSF4, HSFB1, AT-HSFB1, ATHSF4 | HSF4 (HEAT SHOCK FACTOR 4); DNA binding / transcription factor/ transcription repressor | chr4:17440177-17442151 FORWARD	1.608
stress.abiotic.heat	AT5G04890	RTM2 | RTM2 (RESTRICTED TEV MOVEMENT 2) | chr5:1427173-1428454 FORWARD	1.052
stress.abiotic.heat	AT5G20970	heat shock family protein | chr5:7122800-7124001 FORWARD	1.129
stress.abiotic.heat	AT5G23240	DNAJ heat shock N-terminal domain-containing protein | chr5:7826732-7828724 REVERSE	-2.922
stress.abiotic.heat	AT5G37750	heat shock protein binding / unfolded protein binding | chr5:14995789-14997046 FORWARD	1.094
stress.abiotic.heat	AT5G57710	heat shock protein-related | chr5:23384794-23388353 FORWARD	-1.139
stress.abiotic.heat	AT5G59720	HSP18.2 | HSP18.2 (heat shock protein 18.2) | chr5:24062577-24063277 FORWARD	2.156
stress.abiotic.cold	AT2G42540	COR15A, COR15 | COR15A (COLD-REGULATED 15A) | chr2:17711037-17712092 REVERSE	1.991
stress.abiotic.cold	AT5G52310	COR78, LTI78, RD29A, LTI140 | LTI78 (LOW-TEMPERATURE-INDUCED 78) | chr5:21240849-21243613 FORWARD	1.570
stress.abiotic.drought/salt	AT2G41010	ATCAMBP25 | ATCAMBP25 (ARABIDOPSIS THALIANA CALMODULIN (CAM)-BINDING PROTEIN OF 25 KDA); calmodulin binding | chr2:17113866-17114804 REVERSE	2.960
stress.abiotic.drought/salt	AT3G05880	RCI2A | RCI2A (RARE-COLD-INDUCIBLE 2A) | chr3:1755497-1756540 REVERSE	-1.232
stress.abiotic.drought/salt	AT3G25760	AOC1, ERD12 | AOC1 (ALLENE OXIDE CYCLASE 1); allene-oxide cyclase | chr3:9403883-9405250 FORWARD	1.038
stress.abiotic.drought/salt	AT3G54510	early-responsive to dehydration protein-related / ERD protein-related | chr3:20180292-20183509 FORWARD	4.136
stress.abiotic.drought/salt	AT4G02200	drought-responsive family protein | chr4:972707-974692 FORWARD	2.629
stress.abiotic.drought/salt	AT4G15910	ATDI21, DI21 | ATDI21 (ARABIDOPSIS THALIANA DROUGHT-INDUCED 21) | chr4:9028461-9029423 FORWARD	1.344
stress.abiotic.drought/salt	AT4G19120	ERD3 | ERD3 (early-responsive to dehydration 3) | chr4:10460295-10464174 REVERSE	-1.019
stress.abiotic.drought/salt	AT5G25610	RD22 | RD22; nutrient reservoir | chr5:8914233-8916800 REVERSE	-1.108
stress.abiotic.touch/wounding	AT5G42050	FUNCTIONS IN: molecular_function unknown; EXPRESSED IN: 22 plant structures; EXPRESSED DURING: 13 growth stages; CONTAINS InterPro DOMAIN/s: Development and cell death domain (InterPro:IPR013989), Kelch related (InterPro:IPR013089); BEST Arabidopsis thaliana protein match is: unknown protein (TAIR:AT3G27090.1); Has 5084 Blast hits to 2870 proteins in 85 species: Archae - 0; Bacteria - 24; Metazoa…	1.184
stress.abiotic.unspecified	AT1G70890	MLP43 | MLP43 (MLP-LIKE PROTEIN 43) | chr1:26725626-26726544 REVERSE	-1.107
stress.abiotic.unspecified	AT3G48450	nitrate-responsive NOI protein, putative | chr3:17944029-17944888 REVERSE	2.428
stress.abiotic.unspecified	AT3G50970	LTI30, XERO2 | LTI30 (LOW TEMPERATURE-INDUCED 30) | chr3:18940777-18941554 FORWARD	3.550
stress.abiotic.unspecified	AT3G62020	GLP10 | GLP10 (GERMIN-LIKE PROTEIN 10); manganese ion binding / nutrient reservoir | chr3:22971358-22972268 REVERSE	1.149
stress.abiotic.unspecified	AT4G30320	allergen V5/Tpx-1-related family protein | chr4:14835833-14836318 FORWARD	4.953
stress.abiotic.unspecified	AT5G20630	GLP3, GLP3A, GLP3B, ATGER3, GER3 | GER3 (GERMIN 3); oxalate oxidase | chr5:6975104-6975993 REVERSE	-1.478
stress.abiotic.unspecified	AT5G38930	germin-like protein, putative | chr5:15585073-15585841 FORWARD	1.318
stress.abiotic.unspecified	AT5G38940	manganese ion binding / nutrient reservoir | chr5:15588757-15589666 FORWARD	1.512
stress.abiotic.unspecified	AT5G66400	RAB18, ATDI8 | RAB18 (RESPONSIVE TO ABA 18) | chr5:26518297-26519242 REVERSE	-1.455
Redox regulation
redox.thioredoxin	AT1G45145	ATTRX5, ATH5, LIV1 | ATTRX5; oxidoreductase, acting on sulfur group of donors, disulfide as acceptor | chr1:17074942-17076330 REVERSE	1.228
redox.thioredoxin	AT1G69880	ATH8 | ATH8 (thioredoxin H-type 8) | chr1:26321479-26322993 FORWARD	1.743
redox.thioredoxin	AT3G51030	ATTRX1, ATTRX H1 | ATTRX1; oxidoreductase, acting on sulfur group of donors, disulfide as acceptor | chr3:18950996-18952050 REVERSE	1.295
redox.thioredoxin	AT3G62510	protein disulfide isomerase-related | chr3:23123398-23123774 FORWARD	-1.522
redox.thioredoxin	AT5G06690	WCRKC1 | WCRKC1 (WCRKC THIOREDOXIN 1) | chr5:2060503-2061956 REVERSE	-1.885
redox.ascorbate and glutathione	AT1G06620	2-oxoglutarate-dependent dioxygenase, putative | chr1:2025601-2027271 FORWARD	2.930
redox.ascorbate and glutathione	AT2G46650	B5 #1, ATCB5-C, CB5-C | CB5-C (CYTOCHROME B5 ISOFORM C); heme binding | chr2:19151646-19152600 FORWARD	1.227
redox.ascorbate and glutathione.ascorbate	AT1G19570	DHAR1, ATDHAR1 | DHAR1 (dehydroascorbate reductase); copper ion binding / glutathione dehydrogenase (ascorbate) | chr1:6773302-6774528 REVERSE	1.048
redox.ascorbate and glutathione.ascorbate	AT3G09940	MDHAR, ATMDAR3 | MDHAR (MONODEHYDROASCORBATE REDUCTASE); monodehydroascorbate reductase (NADH) | chr3:3056375-3059148 REVERSE	2.154
redox.ascorbate and glutathione.ascorbate	AT4G35970	APX5 | APX5 (ASCORBATE PEROXIDASE 5); L-ascorbate peroxidase/ heme binding / peroxidase | chr4:17028606-17030293 FORWARD	1.123
redox.ascorbate and glutathione.glutathione	AT4G31870	ATGPX7 | ATGPX7 (glutathione peroxidase 7); glutathione peroxidase | chr4:15410205-15411617 FORWARD	1.141
redox.glutaredoxins	AT1G03850	glutaredoxin family protein | chr1:976097-977761 REVERSE	1.161
redox.glutaredoxins	AT1G06830	glutaredoxin family protein | chr1:2097151-2097655 FORWARD	1.277
redox.glutaredoxins	AT1G28480	GRX480 | GRX480; electron carrier/ protein disulfide oxidoreductase | chr1:10013474-10014073 REVERSE	6.992
redox.glutaredoxins	AT2G30540	glutaredoxin family protein | chr2:13011105-13011784 REVERSE	1.080
redox.glutaredoxins	AT3G62950	glutaredoxin family protein | chr3:23266249-23266934 FORWARD	1.074
redox.glutaredoxins	AT4G15660	glutaredoxin family protein | chr4:8925806-8926310 FORWARD	2.165
redox.glutaredoxins	AT4G15670	glutaredoxin family protein | chr4:8929179-8929765 FORWARD	2.183
redox.glutaredoxins	AT4G15680	glutaredoxin family protein | chr4:8931652-8932295 FORWARD	1.700
redox.glutaredoxins	AT4G15690	glutaredoxin family protein | chr4:8934324-8934921 FORWARD	1.898
redox.glutaredoxins	AT4G15700	glutaredoxin family protein | chr4:8937393-8937892 FORWARD	1.476
redox.glutaredoxins	AT5G18600	glutaredoxin family protein | chr5:6183258-6183954 REVERSE	1.136
redox.glutaredoxins	AT5G39865	glutaredoxin family protein | chr5:15965461-15967173 REVERSE	-1.091
redox.peroxiredoxin	AT1G65970	TPX2 | TPX2 (thioredoxin-dependent peroxidase 2); antioxidant/ oxidoreductase | chr1:24557372-24558322 REVERSE	1.917
Polyamine metabolism
polyamine metabolism.synthesis.SAM decarboxylase	AT5G15950	adenosylmethionine decarboxylase family protein | chr5:5205869-5207987 FORWARD	2.025
polyamine metabolism.degradation.polyamin oxidase	AT5G13700	ATPAO1, APAO, PAO1 | ATPAO1 (ARABIDOPSIS THALIANA POLYAMINE OXIDASE 1); FAD binding / polyamine oxidase | chr5:4420069-4423033 REVERSE	1.773
Nucleotide metabolism
nucleotide metabolism.degradation	AT4G29610	cytidine deaminase, putative / cytidine aminohydrolase, putative | chr4:14517448-14518329 FORWARD	3.843
nucleotide metabolism.salvage.phosphoribosyltransferases.aprt	AT4G12440	APT4 | adenine phosphoribosyltransferase, putative | chr4:7376268-7380151 FORWARD	2.280
nucleotide metabolism.salvage.NUDIX hydrolases	AT1G12880	atnudt12 | atnudt12 (Arabidopsis thaliana Nudix hydrolase homolog 12); hydrolase | chr1:4389751-4391151 FORWARD	1.707
nucleotide metabolism.salvage.NUDIX hydrolases	AT1G18300	atnudt4 | atnudt4 (Arabidopsis thaliana Nudix hydrolase homolog 4); hydrolase | chr1:6299687-6301086 FORWARD	1.864
nucleotide metabolism.salvage.NUDIX hydrolases	AT1G73540	atnudt21 | atnudt21 (Arabidopsis thaliana Nudix hydrolase homolog 21); hydrolase | chr1:27645658-27646698 REVERSE	2.870
nucleotide metabolism.salvage.NUDIX hydrolases	AT4G12720	AtNUDT7, GFG1, NUDT7 | NUDT7; ADP-ribose diphosphatase/ NAD or NADH binding / hydrolase/ nucleoside-diphosphatase/ protein homodimerization | chr4:7487343-7490077 FORWARD	3.458
nucleotide metabolism.salvage.NUDIX hydrolases	AT5G47240	atnudt8 | atnudt8 (Arabidopsis thaliana Nudix hydrolase homolog 8); hydrolase | chr5:19183601-19185644 FORWARD	1.832
nucleotide metabolism.phosphotransfer and pyrophosphatases.misc	AT4G29690	type I phosphodiesterase/nucleotide pyrophosphatase family protein | chr4:14540907-14542481 REVERSE	1.202
Biodegradation of Xenobiotics
Biodegradation of Xenobiotics	AT5G19580	glyoxal oxidase-related | chr5:6607371-6609626 REVERSE	-1.059
Biodegradation of Xenobiotics.lactoylglutathione lyase	AT1G15380	lactoylglutathione lyase family protein / glyoxalase I family protein | chr1:5290745-5292535 FORWARD	2.072
Biodegradation of Xenobiotics.lactoylglutathione lyase	AT1G80160	lactoylglutathione lyase family protein / glyoxalase I family protein | chr1:30151003-30152190 FORWARD	1.461
Miscellaneous enzyme families
misc.UDP glucosyl and glucoronyl transferases	AT1G05675	UDP-Glycosyltransferase superfamily protein; FUNCTIONS IN: transferase activity, transferring hexosyl groups; INVOLVED IN: metabolic process; CONTAINS InterPro DOMAIN/s: UDP-glucuronosyl/UDP-glucosyltransferase (InterPro:IPR002213); BEST Arabidopsis thaliana protein match is: Uridine diphosphate glycosyltransferase 74E2 (TAIR:AT1G05680.1).	3.651
misc.UDP glucosyl and glucoronyl transferases	AT2G15490	UGT73B4 | UGT73B4 (UDP-GLYCOSYLTRANSFERASE 73B4); UDP-glucosyltransferase/ UDP-glycosyltransferase/ quercetin 3-O-glucosyltransferase/ quercetin 7-O-glucosyltransferase/ transferase, transferring glycosyl groups | chr2:6761635-6763500 FORWARD	1.638
misc.UDP glucosyl and glucoronyl transferases	AT2G16890	UDP-glucoronosyl/UDP-glucosyl transferase family protein | chr2:7316889-7319181 FORWARD	1.620
misc.UDP glucosyl and glucoronyl transferases	AT2G29710	UDP-glucoronosyl/UDP-glucosyl transferase family protein | chr2:12698673-12700343 FORWARD	1.079
misc.UDP glucosyl and glucoronyl transferases	AT2G38150	transferase/ transferase, transferring glycosyl groups | chr2:15981700-15982917 REVERSE	4.780
misc.UDP glucosyl and glucoronyl transferases	AT3G21560	UGT84A2 | UGT84A2; UDP-glycosyltransferase/ sinapate 1-glucosyltransferase | chr3:7595806-7597577 FORWARD	-1.675
misc.UDP glucosyl and glucoronyl transferases	AT3G50760	GATL2 | GATL2 (Galacturonosyltransferase-like 2); polygalacturonate 4-alpha-galacturonosyltransferase/ transferase, transferring glycosyl groups / transferase, transferring hexosyl groups | chr3:18868065-18869384 FORWARD	1.311
misc.UDP glucosyl and glucoronyl transferases	AT3G62720	ATXT1, XT1, XXT1 | XT1 (XYLOSYLTRANSFERASE 1); UDP-xylosyltransferase/ transferase/ transferase, transferring glycosyl groups / xyloglucan 6-xylosyltransferase | chr3:23201117-23202907 FORWARD	1.651
misc.UDP glucosyl and glucoronyl transferases	AT4G34131	UGT73B3 | UGT73B3 (UDP-glucosyl transferase 73B3); UDP-glycosyltransferase/ abscisic acid glucosyltransferase/ quercetin 3-O-glucosyltransferase/ transferase, transferring hexosyl groups | chr4:16343057-16344818 REVERSE	1.912
misc.UDP glucosyl and glucoronyl transferases	AT5G11610	exostosin family protein | chr5:3735440-3738217 REVERSE	-1.352
misc.UDP glucosyl and glucoronyl transferases	AT5G17040	UDP-glucoronosyl/UDP-glucosyl transferase family protein | chr5:5605284-5606970 REVERSE	-1.45
misc.gluco-, galacto- and mannosidases	AT1G52400	BGL1, BGLU18 | BGLU18 (BETA GLUCOSIDASE 18); catalytic/ cation binding / hydrolase, hydrolyzing O-glycosyl compounds | chr1:19515151-19518160 FORWARD	1.832
misc.gluco-, galacto- and mannosidases	AT1G61820	BGLU46 | BGLU46 (BETA GLUCOSIDASE 46); catalytic/ cation binding / hydrolase, hydrolyzing O-glycosyl compounds | chr1:22835078-22838615 FORWARD	1.995
misc.gluco-, galacto- and mannosidases	AT1G75940	ATA27, BGLU20 | ATA27; catalytic/ cation binding / hydrolase, hydrolyzing O-glycosyl compounds | chr1:28511168-28514284 FORWARD	-4.793
misc.gluco-, galacto- and mannosidases	AT2G44450	BGLU15 | BGLU15 (BETA GLUCOSIDASE 15); catalytic/ cation binding / hydrolase, hydrolyzing O-glycosyl compounds | chr2:18340921-18343849 FORWARD	1.099
misc.gluco-, galacto- and mannosidases	AT4G28320	glycosyl hydrolase family 5 protein / cellulase family protein | chr4:14018183-14020251 REVERSE	-1.13
misc.gluco-, galacto- and mannosidases.endoglucanase	AT4G11050	AtGH9C3 | AtGH9C3 (Arabidopsis thaliana glycosyl hydrolase 9C3); carbohydrate binding / catalytic/ hydrolase, hydrolyzing O-glycosyl compounds | chr4:6747467-6751311 REVERSE	3.149
misc.beta 1,3 glucan hydrolases	AT1G09460	glucan endo-1,3-beta-glucosidase-related | chr1:3053901-3055360 FORWARD	1.133
misc.beta 1,3 glucan hydrolases	AT4G18340	glycosyl hydrolase family 17 protein | chr4:10130050-10132061 REVERSE	3.265
misc.beta 1,3 glucan hydrolases.glucan endo-1,3-beta-glucosidase	AT1G64760	glycosyl hydrolase family 17 protein | chr1:24054173-24056414 REVERSE	1.261
misc.beta 1,3 glucan hydrolases.glucan endo-1,3-beta-glucosidase	AT2G27500	glycosyl hydrolase family 17 protein | chr2:11752170-11754028 REVERSE	1.0
misc.beta 1,3 glucan hydrolases.glucan endo-1,3-beta-glucosidase	AT3G55430	glycosyl hydrolase family 17 protein / beta-1,3-glucanase, putative | chr3:20549599-20552215 REVERSE	1.441
misc.acyl transferases	AT3G26840	esterase/lipase/thioesterase family protein | chr3:9892794-9896337 FORWARD	1.565
misc.O-methyl transferases	AT1G21100	O-methyltransferase, putative | chr1:7386839-7388428 REVERSE	-1.459
misc.O-methyl transferases	AT1G21110	O-methyltransferase, putative | chr1:7389981-7391553 REVERSE	1.174
misc.O-methyl transferases	AT1G21120	O-methyltransferase, putative | chr1:7395228-7396773 REVERSE	1.539
misc.oxidases - copper, flavone etc	AT1G31690	amine oxidase/ copper ion binding / quinone binding | chr1:11343980-11347767 FORWARD	-2.013
misc.oxidases - copper, flavone etc	AT1G31710	copper amine oxidase, putative | chr1:11349840-11355486 FORWARD	1.040
misc.oxidases - copper, flavone etc	AT4G12290	amine oxidase/ copper ion binding / quinone binding | chr4:7304405-7307138 FORWARD	-1.601
misc.oxidases - copper, flavone etc	AT4G13260	YUC2 | YUC2 (YUCCA2); FAD binding / NADP or NADPH binding / flavin-containing monooxygenase/ oxidoreductase | chr4:7721618-7723989 REVERSE	-1.491
misc.oxidases - copper, flavone etc	AT4G32540	YUC, YUC1 | YUC1 (YUCCA 1); FAD binding / NADP or NADPH binding / flavin-containing monooxygenase/ oxidoreductase | chr4:15700904-15702960 FORWARD	2.001
misc.oxidases - copper, flavone etc	AT5G11320	YUC4 | YUC4 (YUCCA4); monooxygenase/ oxidoreductase | chr5:3611247-3613361 REVERSE	1.049
misc.oxidases - copper, flavone etc	AT5G17000	NADP-dependent oxidoreductase, putative | chr5:5584801-5587063 REVERSE	1.322
misc.oxidases - copper, flavone etc	AT5G25620	YUC6 | YUC6 (YUCCA6); FAD binding / NADP or NADPH binding / flavin-containing monooxygenase/ monooxygenase/ oxidoreductase | chr5:8935109-8938666 REVERSE	-1.773
misc.nitrilases, *nitrile lyases, berberine bridge enzymes, reticuline oxidases, troponine reductases	AT1G26390	FAD-binding domain-containing protein | chr1:9130017-9131779 REVERSE	2.400
misc.nitrilases, *nitrile lyases, berberine bridge enzymes, reticuline oxidases, troponine reductases	AT1G26420	FAD-binding domain-containing protein | chr1:9141567-9143304 REVERSE	1.559
misc.nitrilases, *nitrile lyases, berberine bridge enzymes, reticuline oxidases, troponine reductases	AT1G30700	FAD-binding domain-containing protein | chr1:10892570-10894572 FORWARD	1.924
misc.nitrilases, *nitrile lyases, berberine bridge enzymes, reticuline oxidases, troponine reductases	AT1G30720	FAD-binding domain-containing protein | chr1:10898172-10899912 FORWARD	1.008
misc.nitrilases, *nitrile lyases, berberine bridge enzymes, reticuline oxidases, troponine reductases	AT1G30730	FAD-binding domain-containing protein | chr1:10900854-10902534 FORWARD	1.420
misc.nitrilases, *nitrile lyases, berberine bridge enzymes, reticuline oxidases, troponine reductases	AT1G30740	FAD-binding domain-containing protein | chr1:10903029-10904630 FORWARD	2.233
misc.nitrilases, *nitrile lyases, berberine bridge enzymes, reticuline oxidases, troponine reductases	AT2G23620	ATMES1, MES1 | MES1 (METHYL ESTERASE 1); hydrolase, acting on ester bonds / methyl indole-3-acetate esterase/ methyl jasmonate esterase/ methyl salicylate esterase | chr2:10047379-10049291 REVERSE	1.140
misc.nitrilases, *nitrile lyases, berberine bridge enzymes, reticuline oxidases, troponine reductases	AT2G29320	tropinone reductase, putative / tropine dehydrogenase, putative | chr2:12592148-12593686 FORWARD	-1.087
misc.nitrilases, *nitrile lyases, berberine bridge enzymes, reticuline oxidases, troponine reductases	AT2G29350	SAG13 | SAG13; alcohol dehydrogenase/ oxidoreductase | chr2:12600914-12602556 FORWARD	2.237
misc.nitrilases, *nitrile lyases, berberine bridge enzymes, reticuline oxidases, troponine reductases	AT4G20830	FAD-binding domain-containing protein | chr4:11155453-11157806 FORWARD	1.779
misc.nitrilases, *nitrile lyases, berberine bridge enzymes, reticuline oxidases, troponine reductases	AT4G20860	FAD-binding domain-containing protein | chr4:11172622-11174467 FORWARD	1.428
misc.nitrilases, *nitrile lyases, berberine bridge enzymes, reticuline oxidases, troponine reductases	AT5G10300	ATMES5, MES5 | MES5 (METHYL ESTERASE 5); hydrolase | chr5:3239617-3240870 FORWARD	1.109
misc.nitrilases, *nitrile lyases, berberine bridge enzymes, reticuline oxidases, troponine reductases	AT5G58310	ATMES18, MES18 | MES18 (METHYL ESTERASE 18); hydrolase/ hydrolase, acting on ester bonds / methyl indole-3-acetate esterase | chr5:23574992-23576084 REVERSE	-1.526
misc.glutathione S transferases	AT1G02930	ATGSTF6, GST1, ERD11, ATGSTF3, GSTF6 | ATGSTF6 (GLUTATHIONE S-TRANSFERASE); copper ion binding / glutathione binding / glutathione transferase | chr1:661177-662427 REVERSE	1.136
misc.glutathione S transferases	AT1G14540	anionic peroxidase, putative | chr1:4974067-4975705 REVERSE	5.240
misc.glutathione S transferases	AT1G69930	ATGSTU11 | ATGSTU11 (GLUTATHIONE S-TRANSFERASE TAU 11); glutathione transferase | chr1:26337497-26338795 REVERSE	2.343
misc.glutathione S transferases	AT2G29440	ATGSTU6, GST24 | ATGSTU6 (ARABIDOPSIS THALIANA GLUTATHIONE S-TRANSFERASE TAU 6); glutathione transferase | chr2:12620060-12621148 REVERSE	1.702
misc.glutathione S transferases	AT2G47730	ATGSTF8, ATGSTF5, GST6, GSTF8 | ATGSTF8 (ARABIDOPSIS THALIANA GLUTATHIONE S-TRANSFERASE PHI 8); glutathione binding / glutathione transferase | chr2:19556326-19559463 FORWARD	1.946
misc.glutathione S transferases	AT3G62760	ATGSTF13 | ATGSTF13; glutathione transferase | chr3:23217425-23218246 REVERSE	5.058
misc.glutathione S transferases	AT5G62480	ATGSTU9, GST14, GST14B | ATGSTU9 (ARABIDOPSIS THALIANA GLUTATHIONE S-TRANSFERASE TAU 9); glutathione transferase | chr5:25088694-25089620 REVERSE	1.510
misc.cytochrome P450	AT1G13100	CYP71B29 | CYP71B29; electron carrier/ heme binding / iron ion binding / monooxygenase/ oxygen binding | chr1:4463924-4465538 FORWARD	-1.072
misc.cytochrome P450	AT1G57750	MAH1, CYP96A15 | CYP96A15 (CYTOCHROME P450 96 A1); midchain alkane hydroxylase/ oxygen binding | chr1:21383981-21385709 REVERSE	-2.79
misc.cytochrome P450	AT2G23180	CYP96A1 | CYP96A1; electron carrier/ heme binding / iron ion binding / monooxygenase/ oxygen binding | chr2:9874907-9876594 FORWARD	-1.197
misc.cytochrome P450	AT2G27690	CYP94C1 | CYP94C1; fatty acid (omega-1)-hydroxylase/ oxygen binding | chr2:11809306-11811215 FORWARD	4.308
misc.cytochrome P450	AT2G29090	CYP707A2 | CYP707A2; (+)-abscisic acid 8'-hydroxylase/ oxygen binding | chr2:12494851-12499156 REVERSE	-1.661
misc.cytochrome P450	AT2G45560	CYP76C1 | CYP76C1; electron carrier/ heme binding / iron ion binding / monooxygenase | chr2:18776052-18778510 REVERSE	-1.213
misc.cytochrome P450	AT2G45570	CYP76C2 | CYP76C2; electron carrier/ heme binding / iron ion binding / monooxygenase/ oxygen binding | chr2:18779793-18781958 REVERSE	1.383
misc.cytochrome P450	AT2G46660	CYP78A6 | CYP78A6; electron carrier/ heme binding / iron ion binding / monooxygenase/ oxygen binding | chr2:19153328-19155489 REVERSE	-1.52
misc.cytochrome P450	AT2G46950	CYP709B2 | CYP709B2; electron carrier/ heme binding / iron ion binding / monooxygenase/ oxygen binding | chr2:19289138-19291614 REVERSE	1.527
misc.cytochrome P450	AT3G48280	CYP71A25 | CYP71A25; electron carrier/ heme binding / iron ion binding / monooxygenase/ oxygen binding | chr3:17879566-17881312 FORWARD	-1.236
misc.cytochrome P450	AT3G48300	CYP71A23 | CYP71A23; electron carrier/ heme binding / iron ion binding / monooxygenase/ oxygen binding | chr3:17885524-17887118 FORWARD	2.310
misc.cytochrome P450	AT3G48520	CYP94B3 | CYP94B3; electron carrier/ heme binding / iron ion binding / monooxygenase/ oxygen binding | chr3:17974977-17976670 REVERSE	3.527
misc.cytochrome P450	AT4G12320	CYP706A6 | CYP706A6; electron carrier/ heme binding / iron ion binding / monooxygenase/ oxygen binding | chr4:7314778-7316669 REVERSE	-2.448
misc.cytochrome P450	AT4G22710	CYP706A2 | CYP706A2; electron carrier/ heme binding / iron ion binding / monooxygenase/ oxygen binding | chr4:11934969-11936755 FORWARD	4.655
misc.cytochrome P450	AT4G37320	CYP81D5 | CYP81D5; electron carrier/ heme binding / iron ion binding / monooxygenase/ oxygen binding | chr4:17559580-17561727 REVERSE	-1.006
misc.cytochrome P450	AT4G39480	CYP96A9 | CYP96A9 (CYTOCHROME P450 96 A9); electron carrier/ heme binding / iron ion binding / monooxygenase/ oxygen binding | chr4:18362258-18364209 FORWARD	1.118
misc.cytochrome P450	AT4G39950	CYP79B2 | CYP79B2; electron carrier/ heme binding / iron ion binding / monooxygenase/ oxygen binding | chr4:18525246-18527579 FORWARD	1.141
misc.cytochrome P450	AT5G25120	CYP71B11 | CYP71B11; electron carrier/ heme binding / iron ion binding / monooxygenase/ oxygen binding | chr5:8662099-8664533 FORWARD	-1.043
misc.cytochrome P450	AT5G25140	CYP71B13 | CYP71B13; electron carrier/ heme binding / iron ion binding / monooxygenase/ oxygen binding | chr5:8672424-8674629 FORWARD	1.270
misc.cytochrome P450	AT5G45340	CYP707A3 | CYP707A3; (+)-abscisic acid 8'-hydroxylase/ oxygen binding | chr5:18368642-18370991 REVERSE	3.394
misc.cytochrome P450	AT5G63450	CYP94B1 | CYP94B1; electron carrier/ heme binding / iron ion binding / monooxygenase/ oxygen binding | chr5:25408895-25410573 REVERSE	1.801
misc.alcohol dehydrogenases	AT1G32780	alcohol dehydrogenase, putative | chr1:11869825-11872926 REVERSE	-1.752
misc.peroxidases	AT2G41480	electron carrier/ heme binding / peroxidase | chr2:17296812-17298731 REVERSE	1.628
misc.peroxidases	AT2G43480	peroxidase, putative | chr2:18053002-18054387 FORWARD	3.935
misc.peroxidases	AT3G21770	peroxidase 30 (PER30) (P30) (PRXR9) | chr3:7673276-7674839 FORWARD	1.050
misc.peroxidases	AT3G49110	PRX33, PRXCA, ATPRX33, ATPCA | PRXCA (PEROXIDASE CA); peroxidase | chr3:18200664-18203142 FORWARD	1.215
misc.peroxidases	AT4G33420	peroxidase, putative | chr4:16084828-16086296 FORWARD	2.143
misc.peroxidases	AT4G37520	peroxidase 50 (PER50) (P50) (PRXR2) | chr4:17631562-17633249 FORWARD	1.013
misc.peroxidases	AT4G37530	peroxidase, putative | chr4:17634784-17636288 FORWARD	1.494
misc.peroxidases	AT5G06720	peroxidase, putative | chr5:2077420-2079005 REVERSE	1.043
misc.peroxidases	AT5G39580	peroxidase, putative | chr5:15847081-15849108 REVERSE	4.393
misc.peroxidases	AT5G58400	peroxidase, putative | chr5:23605202-23607028 REVERSE	2.731
misc.peroxidases	AT5G64110	peroxidase, putative | chr5:25654345-25656030 REVERSE	1.288
misc.peroxidases	AT5G64120	peroxidase, putative | chr5:25659306-25661002 REVERSE	1.583
misc.acid and other phosphatases	AT1G17710	phosphatase | chr1:6090560-6092027 REVERSE	1.768
misc.acid and other phosphatases	AT1G73010	phosphatase | chr1:27464572-27466256 REVERSE	1.737
misc.acid and other phosphatases	AT2G01180	ATPAP1, PAP1, LPP1, ATLPP1 | ATPAP1 (PHOSPHATIDIC ACID PHOSPHATASE 1); phosphatidate phosphatase | chr2:106900-108803 REVERSE	3.383
misc.acid and other phosphatases	AT2G38600	acid phosphatase class B family protein | chr2:16145907-16146857 FORWARD	2.303
misc.acid and other phosphatases	AT2G39920	acid phosphatase class B family protein | chr2:16663017-16664538 REVERSE	-2.418
misc.acid and other phosphatases	AT4G24890	ATPAP24, PAP24 | PAP24 (PURPLE ACID PHOSPHATASE 24); acid phosphatase/ protein serine/threonine phosphatase | chr4:12811479-12814449 REVERSE	2.902
misc.acid and other phosphatases	AT5G45700	NLI interacting factor (NIF) family protein | chr5:18537349-18538196 FORWARD	1.084
misc.myrosinases-lectin-jacalin	AT1G33790	jacalin lectin family protein | chr1:12256664-12260605 FORWARD	1.226
misc.myrosinases-lectin-jacalin	AT1G52030	MBP2, MBP1.2, F-ATMBP | MBP2 (MYROSINASE-BINDING PROTEIN 2); sugar binding / thioglucosidase binding | chr1:19345940-19348668 REVERSE	2.009
misc.myrosinases-lectin-jacalin	AT1G54000	myrosinase-associated protein, putative | chr1:20154169-20156419 REVERSE	1.363
misc.myrosinases-lectin-jacalin	AT1G54020	myrosinase-associated protein, putative | chr1:20161670-20163743 REVERSE	1.712
misc.myrosinases-lectin-jacalin	AT1G78860	curculin-like (mannose-binding) lectin family protein | chr1:29646168-29647499 REVERSE	2.013
misc.myrosinases-lectin-jacalin	AT2G39330	JAL23 | JAL23 (JACALIN-RELATED LECTIN 23) | chr2:16419596-16421852 REVERSE	2.187
misc.myrosinases-lectin-jacalin	AT3G15356	legume lectin family protein | chr3:5174402-5175469 REVERSE	1.524
misc.myrosinases-lectin-jacalin	AT4G19850	ATPP2-A2, PP2A2, PP2-A2 | ATPP2-A2; carbohydrate binding | chr4:10776925-10777509 FORWARD	1.290
misc.myrosinases-lectin-jacalin	AT5G03350	legume lectin family protein | chr5:815674-816658 REVERSE	3.413
misc.myrosinases-lectin-jacalin	AT5G18470	curculin-like (mannose-binding) lectin family protein | chr5:6127797-6129285 FORWARD	1.162
misc.myrosinases-lectin-jacalin	AT5G35940	jacalin lectin family protein | chr5:14090825-14092977 FORWARD	1.576
misc.invertase/pectin methylesterase inhibitor family protein	AT1G48020	PMEI1, ATPMEI1 | PMEI1 (PECTIN METHYLESTERASE INHIBITOR 1); pectinesterase inhibitor | chr1:17716051-17716808 REVERSE	3.011
misc.invertase/pectin methylesterase inhibitor family protein	AT5G62360	invertase/pectin methylesterase inhibitor family protein | chr5:25040649-25041462 FORWARD	-1.276
misc.plastocyanin-like	AT1G22480	plastocyanin-like domain-containing protein | chr1:7934162-7935382 REVERSE	3.138
misc.plastocyanin-like	AT3G01070	plastocyanin-like domain-containing protein | chr3:19592-20719 FORWARD	2.218
misc.plastocyanin-like	AT5G20230	ATBCB, BCB | ATBCB (ARABIDOPSIS BLUE-COPPER-BINDING PROTEIN); copper ion binding / electron carrier | chr5:6826506-6827629 FORWARD	3.246
misc.plastocyanin-like	AT5G25090	plastocyanin-like domain-containing protein | chr5:8647018-8647817 REVERSE	1.232
misc.protease inhibitor/seed storage/lipid transfer protein (LTP) family protein	AT1G62500	protease inhibitor/seed storage/lipid transfer protein (LTP) family protein | chr1:23132045-23133502 FORWARD	1.017
misc.protease inhibitor/seed storage/lipid transfer protein (LTP) family protein	AT1G73550	lipid binding | chr1:27647756-27648536 REVERSE	3.999
misc.protease inhibitor/seed storage/lipid transfer protein (LTP) family protein	AT3G22600	protease inhibitor/seed storage/lipid transfer protein (LTP) family protein | chr3:8006508-8007471 REVERSE	1.421
misc.protease inhibitor/seed storage/lipid transfer protein (LTP) family protein	AT3G53980	protease inhibitor/seed storage/lipid transfer protein (LTP) family protein | chr3:19987579-19988269 REVERSE	1.207
misc.protease inhibitor/seed storage/lipid transfer protein (LTP) family protein	AT4G12490	protease inhibitor/seed storage/lipid transfer protein (LTP) family protein | chr4:7409621-7410406 REVERSE	1.536
misc.protease inhibitor/seed storage/lipid transfer protein (LTP) family protein	AT4G22470	protease inhibitor/seed storage/lipid transfer protein (LTP) family protein | chr4:11840134-11841450 REVERSE	3.199
misc.protease inhibitor/seed storage/lipid transfer protein (LTP) family protein	AT4G22485	Encodes a Protease inhibitor/seed storage/LTP family protein | chr4:11844506-11846476 REVERSE	1.330
misc.protease inhibitor/seed storage/lipid transfer protein (LTP) family protein	AT4G22490	protease inhibitor/seed storage/lipid transfer protein (LTP) family protein | chr4:11849701-11850331 REVERSE	1.371
misc.protease inhibitor/seed storage/lipid transfer protein (LTP) family protein	AT4G22513	Encodes a Protease inhibitor/seed storage/LTP family protein | chr4:11854809-11855366 FORWARD	1.233
misc.protease inhibitor/seed storage/lipid transfer protein (LTP) family protein	AT4G22517	Encodes a Protease inhibitor/seed storage/LTP family protein | chr4:11856743-11857313 FORWARD	1.799
misc.protease inhibitor/seed storage/lipid transfer protein (LTP) family protein	AT5G48490	protease inhibitor/seed storage/lipid transfer protein (LTP) family protein | chr5:19647835-19648281 REVERSE	1.154
misc.short chain dehydrogenase/reductase (SDR)	AT2G47130	short-chain dehydrogenase/reductase (SDR) family protein | chr2:19349536-19350539 REVERSE	1.410
misc.short chain dehydrogenase/reductase (SDR)	AT2G47140	short-chain dehydrogenase/reductase (SDR) family protein | chr2:19350740-19352088 REVERSE	3.393
misc.short chain dehydrogenase/reductase (SDR)	AT3G26770	short-chain dehydrogenase/reductase (SDR) family protein | chr3:9845396-9847148 FORWARD	1.149
misc.short chain dehydrogenase/reductase (SDR)	AT4G13180	short-chain dehydrogenase/reductase (SDR) family protein | chr4:7657196-7658197 REVERSE	1.436
misc.short chain dehydrogenase/reductase (SDR)	AT4G13250	short-chain dehydrogenase/reductase (SDR) family protein | chr4:7684234-7686876 REVERSE	-1.298
misc.short chain dehydrogenase/reductase (SDR)	AT4G23420	short-chain dehydrogenase/reductase (SDR) family protein | chr4:12225607-12228718 FORWARD	1.208
misc.short chain dehydrogenase/reductase (SDR)	AT4G24050	short-chain dehydrogenase/reductase (SDR) family protein | chr4:12497055-12500128 FORWARD	1.261
misc.short chain dehydrogenase/reductase (SDR)	AT5G15940	binding / catalytic/ oxidoreductase | chr5:5202801-5204875 FORWARD	2.773
misc.GCN5-related N-acetyltransferase	AT2G32020	GCN5-related N-acetyltransferase (GNAT) family protein | chr2:13631062-13631768 REVERSE	2.957
misc.GCN5-related N-acetyltransferase	AT2G32030	GCN5-related N-acetyltransferase (GNAT) family protein | chr2:13632468-13633335 REVERSE	4.905
misc.sulfotransferase	AT1G18590	SOT17, ATSOT17, ATST5C | SOT17 (SULFOTRANSFERASE 17); desulfoglucosinolate sulfotransferase/ sulfotransferase | chr1:6398580-6399942 FORWARD	1.176
misc.sulfotransferase	AT1G74100	SOT16, ATSOT16, CORI-7, ATST5A | SOT16 (SULFOTRANSFERASE 16); desulfoglucosinolate sulfotransferase/ sulfotransferase | chr1:27864345-27865694 REVERSE	1.557
misc.aminotransferases.aminotransferase class IV family protein	AT3G05190	aminotransferase class IV family protein | chr3:1471397-1475784 FORWARD	1.131
misc.GDSL-motif lipase	AT1G54790	GDSL-motif lipase/hydrolase family protein | chr1:20441055-20444029 REVERSE	1.830
misc.GDSL-motif lipase	AT2G03980	GDSL-motif lipase/hydrolase family protein | chr2:1259199-1262552 FORWARD	-1.15
misc.GDSL-motif lipase	AT2G24560	carboxylesterase/ hydrolase, acting on ester bonds | chr2:10431537-10432933 FORWARD	3.470
misc.GDSL-motif lipase	AT3G16370	GDSL-motif lipase/hydrolase family protein | chr3:5556710-5558589 FORWARD	-1.257
misc.GDSL-motif lipase	AT4G28780	GDSL-motif lipase/hydrolase family protein | chr4:14215545-14217579 FORWARD	-1.234
misc.GDSL-motif lipase	AT4G30140	GDSL-motif lipase/hydrolase family protein | chr4:14738387-14740676 REVERSE	1.536
misc.GDSL-motif lipase	AT5G15720	GLIP7 | GLIP7; carboxylesterase/ lipase | chr5:5124525-5126181 REVERSE	1.594
RNA-involving processes
RNA.processing	AT2G45350	CRR4 | CRR4 (CHLORORESPIRATORY REDUCTION 4) | chr2:18694816-18696636 REVERSE	-1.327
RNA.processing	AT5G06520	SWAP (Suppressor-of-White-APricot)/surp domain-containing protein | chr5:1987250-1989372 REVERSE	-2.775
RNA.processing.splicing	ATCG00040	MATK | Encodes a maturase located in the trnK intron in the chloroplast genome. | chrC:2056-3636 REVERSE	7.623
RNA.processing.3' end processing.Pcf11p	AT1G66500	zinc finger (C2H2-type) family protein | chr1:24811149-24812650 REVERSE	2.365
RNA.processing.3' end processing.Pcf11p	AT5G43620	S-locus protein-related | chr5:17522520-17524001 FORWARD	2.933
RNA.processing.ribonucleases	AT1G27820	CCR4-NOT transcription complex protein, putative | chr1:9691628-9692560 FORWARD	3.782
RNA.processing.ribonucleases	AT1G61470	CCR4-NOT transcription complex protein, putative | chr1:22678185-22679021 FORWARD	4.468
RNA.processing.ribonucleases	AT1G77680	ribonuclease II family protein | chr1:29191834-29196287 REVERSE	-1.388
RNA.processing.ribonucleases	AT3G44260	CCR4-NOT transcription complex protein, putative | chr3:15952045-15953084 REVERSE	3.821
RNA.processing.ribonucleases	AT5G22250	CCR4-NOT transcription complex protein, putative | chr5:7365532-7366778 REVERSE	3.085
RNA.transcription	AT1G27720	TAF4, TAF4B | TAF4B (TBP-ASSOCIATED FACTOR 4B); transcription initiation factor | chr1:9643351-9647376 REVERSE	1.081
RNA.transcription	AT3G54490	RPB5E | RPB5E (RNA POLYMERASE II FIFTH LARGEST SUBUNIT, E); DNA binding / DNA-directed RNA polymerase | chr3:20173619-20175462 FORWARD	2.913
RNA.transcription	ATCG00170	RPOC2 | RNA polymerase beta' subunit-2 | chrC:15938-20068 REVERSE	4.745
RNA.transcription	ATCG00180	RPOC1 | RNA polymerase beta' subunit-1 | chrC:20251-23084 REVERSE	3.891
RNA.transcription	ATCG00190	RPOB | Chloroplast DNA-dependent RNA polymerase B subunit. The transcription of this gene is regulated by a nuclear encoded RNA polymerase. This gene has been transferred to mitochondrial genome during crucifer evolution. | chrC:23111-26329 REVERSE	2.374
RNA.transcription	ATCG00740	RPOA | RNA polymerase alpha subunit | chrC:77901-78890 REVERSE	4.722
RNA.regulation of transcription.ABI3/VP1-related B3-domain-containing transcription factor family	AT3G26790	FUS3 | FUS3 (FUSCA 3); DNA binding / transcription activator/ transcription factor | chr3:9853828-9855989 REVERSE	-6.146
RNA.regulation of transcription.AP2/EREBP, APETALA2/Ethylene-responsive element binding protein family	AT1G01250	AP2 domain-containing transcription factor, putative | chr1:104491-105330 REVERSE	-1.613
RNA.regulation of transcription.AP2/EREBP, APETALA2/Ethylene-responsive element binding protein family	AT1G03800	ERF10, ATERF10 | ERF10 (ERF DOMAIN PROTEIN 10); DNA binding / transcription factor/ transcription repressor | chr1:957261-957998 REVERSE	1.703
RNA.regulation of transcription.AP2/EREBP, APETALA2/Ethylene-responsive element binding protein family	AT1G12610	DDF1 | DDF1 (DWARF AND DELAYED FLOWERING 1); DNA binding / sequence-specific DNA binding / transcription factor | chr1:4289944-4291017 REVERSE	3.529
RNA.regulation of transcription.AP2/EREBP, APETALA2/Ethylene-responsive element binding protein family	AT1G16060	ovule development protein, putative | chr1:5508507-5511735 FORWARD	1.328
RNA.regulation of transcription.AP2/EREBP, APETALA2/Ethylene-responsive element binding protein family	AT1G19210	AP2 domain-containing transcription factor, putative | chr1:6626822-6627530 REVERSE	6.367
RNA.regulation of transcription.AP2/EREBP, APETALA2/Ethylene-responsive element binding protein family	AT1G21910	AP2 domain-containing transcription factor family protein | chr1:7696536-7697699 FORWARD	2.291
RNA.regulation of transcription.AP2/EREBP, APETALA2/Ethylene-responsive element binding protein family	AT1G33760	AP2 domain-containing transcription factor, putative | chr1:12237878-12238598 FORWARD	6.317
RNA.regulation of transcription.AP2/EREBP, APETALA2/Ethylene-responsive element binding protein family	AT1G43160	RAP2.6 | RAP2.6 (related to AP2 6); DNA binding / transcription factor | chr1:16263813-16264818 FORWARD	7.029
RNA.regulation of transcription.AP2/EREBP, APETALA2/Ethylene-responsive element binding protein family	AT1G44830	AP2 domain-containing transcription factor TINY, putative | chr1:16933792-16934511 FORWARD	1.413
RNA.regulation of transcription.AP2/EREBP, APETALA2/Ethylene-responsive element binding protein family	AT1G64380	AP2 domain-containing transcription factor, putative | chr1:23890646-23892173 REVERSE	-2.23
RNA.regulation of transcription.AP2/EREBP, APETALA2/Ethylene-responsive element binding protein family	AT1G68550	AP2 domain-containing transcription factor, putative | chr1:25725455-25727701 REVERSE	-1.067
RNA.regulation of transcription.AP2/EREBP, APETALA2/Ethylene-responsive element binding protein family	AT1G68840	RAV2, RAP2.8, TEM2 | RAV2 (REGULATOR OF THE ATPASE OF THE VACUOLAR MEMBRANE); DNA binding / transcription factor/ transcription repressor | chr1:25880327-25881736 FORWARD	1.457
RNA.regulation of transcription.AP2/EREBP, APETALA2/Ethylene-responsive element binding protein family	AT1G71450	AP2 domain-containing transcription factor, putative | chr1:26927038-26928056 FORWARD	4.954
RNA.regulation of transcription.AP2/EREBP, APETALA2/Ethylene-responsive element binding protein family	AT1G71520	AP2 domain-containing transcription factor, putative | chr1:26938525-26939106 FORWARD	6.193
RNA.regulation of transcription.AP2/EREBP, APETALA2/Ethylene-responsive element binding protein family	AT1G74930	ORA47 | ORA47; DNA binding / transcription factor | chr1:28144132-28145049 FORWARD	4.804
RNA.regulation of transcription.AP2/EREBP, APETALA2/Ethylene-responsive element binding protein family	AT1G75490	DNA binding / transcription factor | chr1:28335502-28336706 FORWARD	2.814
RNA.regulation of transcription.AP2/EREBP, APETALA2/Ethylene-responsive element binding protein family	AT1G77640	AP2 domain-containing transcription factor, putative | chr1:29178737-29179675 FORWARD	1.834
RNA.regulation of transcription.AP2/EREBP, APETALA2/Ethylene-responsive element binding protein family	AT1G78080	RAP2.4 | RAP2.4 (related to AP2 4); DNA binding / transcription factor | chr1:29364249-29366073 FORWARD	-1.39
RNA.regulation of transcription.AP2/EREBP, APETALA2/Ethylene-responsive element binding protein family	AT2G22200	AP2 domain-containing transcription factor | chr2:9443128-9444423 REVERSE	-1.247
RNA.regulation of transcription.AP2/EREBP, APETALA2/Ethylene-responsive element binding protein family	AT2G44940	AP2 domain-containing transcription factor TINY, putative | chr2:18537257-18538418 FORWARD	-2.055
RNA.regulation of transcription.AP2/EREBP, APETALA2/Ethylene-responsive element binding protein family	AT2G46310	CRF5 | CRF5 (CYTOKININ RESPONSE FACTOR 5); DNA binding / transcription factor | chr2:19011503-19012857 FORWARD	-1.151
RNA.regulation of transcription.AP2/EREBP, APETALA2/Ethylene-responsive element binding protein family	AT3G11020	DREB2B, DREB2 | DREB2B (DRE/CRT-BINDING PROTEIN 2B); DNA binding / transcription activator/ transcription factor | chr3:3455355-3457214 FORWARD	-2.193
RNA.regulation of transcription.AP2/EREBP, APETALA2/Ethylene-responsive element binding protein family	AT3G25730	AP2 domain-containing transcription factor, putative | chr3:9396420-9397747 FORWARD	1.638
RNA.regulation of transcription.AP2/EREBP, APETALA2/Ethylene-responsive element binding protein family	AT4G23750	CRF2 | CRF2 (CYTOKININ RESPONSE FACTOR 2); DNA binding / transcription factor | chr4:12376194-12378024 FORWARD	-1.261
RNA.regulation of transcription.AP2/EREBP, APETALA2/Ethylene-responsive element binding protein family	AT4G25470	CBF2, DREB1C, FTQ4, ATCBF2 | CBF2 (C-REPEAT/DRE BINDING FACTOR 2); DNA binding / transcription activator/ transcription factor | chr4:13015277-13016220 REVERSE	3.197
RNA.regulation of transcription.AP2/EREBP, APETALA2/Ethylene-responsive element binding protein family	AT4G25480	DREB1A, CBF3, ATCBF3 | DREB1A (DEHYDRATION RESPONSE ELEMENT B1A); DNA binding / transcription activator/ transcription factor | chr4:13018214-13019121 REVERSE	2.685
RNA.regulation of transcription.AP2/EREBP, APETALA2/Ethylene-responsive element binding protein family	AT4G25490	CBF1, DREB1B, ATCBF1 | CBF1 (C-REPEAT/DRE BINDING FACTOR 1); DNA binding / transcription activator/ transcription factor | chr4:13021780-13022725 REVERSE	2.923
RNA.regulation of transcription.AP2/EREBP, APETALA2/Ethylene-responsive element binding protein family	AT5G11590	TINY2 | TINY2 (TINY2); DNA binding / transcription factor | chr5:3727534-3728726 REVERSE	-1.833
RNA.regulation of transcription.AP2/EREBP, APETALA2/Ethylene-responsive element binding protein family	AT5G21960	AP2 domain-containing transcription factor, putative | chr5:7258363-7259308 REVERSE	7.097
RNA.regulation of transcription.AP2/EREBP, APETALA2/Ethylene-responsive element binding protein family	AT5G64750	ABR1 | ABR1 (ABA REPRESSOR1); DNA binding / transcription factor | chr5:25891506-25893888 FORWARD	2.110
RNA.regulation of transcription.AP2/EREBP, APETALA2/Ethylene-responsive element binding protein family	AT5G65130	AP2 domain-containing transcription factor, putative | chr5:26017403-26018236 FORWARD	2.465
RNA.regulation of transcription.ARF, Auxin Response Factor family	AT4G30080	ARF16 | ARF16 (AUXIN RESPONSE FACTOR 16); miRNA binding / transcription factor | chr4:14703201-14706336 REVERSE	-1.014
RNA.regulation of transcription.ARR	AT1G74890	ARR15 | ARR15 (RESPONSE REGULATOR 15); transcription regulator/ two-component response regulator | chr1:28131590-28132710 REVERSE	-1.463
RNA.regulation of transcription.ARR	AT2G40670	ARR16, RR16 | ARR16 (ARABIDOPSIS RESPONSE REGULATOR 16); transcription regulator/ two-component response regulator | chr2:16970258-16971207 FORWARD	-1.605
RNA.regulation of transcription.ARR	AT5G62920	ARR6 | ARR6 (RESPONSE REGULATOR 6); transcription regulator/ two-component response regulator | chr5:25252386-25254212 REVERSE	-1.995
RNA.regulation of transcription.bHLH,Basic Helix-Loop-Helix family	AT1G72210	basic helix-loop-helix (bHLH) family protein (bHLH096) | chr1:27179790-27182430 FORWARD	1.458
RNA.regulation of transcription.bHLH,Basic Helix-Loop-Helix family	AT2G22760	basic helix-loop-helix (bHLH) family protein | chr2:9677880-9679364 FORWARD	7.343
RNA.regulation of transcription.bHLH,Basic Helix-Loop-Helix family	AT2G43140	DNA binding / transcription factor | chr2:17932376-17935682 REVERSE	1.292
RNA.regulation of transcription.bHLH,Basic Helix-Loop-Helix family	AT2G47270	transcription factor/ transcription regulator | chr2:19411560-19412151 REVERSE	3.037
RNA.regulation of transcription.bHLH,Basic Helix-Loop-Helix family	AT3G59060	PIL6, PIF5 | PIL6 (PHYTOCHROME INTERACTING FACTOR 3-LIKE 6); DNA binding / transcription factor | chr3:21827978-21830507 REVERSE	1.707
RNA.regulation of transcription.bHLH,Basic Helix-Loop-Helix family	AT4G36060	basic helix-loop-helix (bHLH) family protein | chr4:17055393-17056704 FORWARD	1.112
RNA.regulation of transcription.bHLH,Basic Helix-Loop-Helix family	AT5G51790	basix helix-loop-helix (bHLH) family protein | chr5:21039762-21040594 FORWARD	-1.916
RNA.regulation of transcription.bHLH,Basic Helix-Loop-Helix family	AT5G56960	basic helix-loop-helix (bHLH) family protein | chr5:23038703-23041174 REVERSE	2.930
RNA.regulation of transcription.C2C2(Zn) CO-like, Constans-like zinc finger family	AT1G06040	STO | STO (SALT TOLERANCE); DNA binding / protein binding / transcription factor/ zinc ion binding | chr1:1828413-1829890 REVERSE	1.559
RNA.regulation of transcription.C2C2(Zn) CO-like, Constans-like zinc finger family	AT1G25440	zinc finger (B-box type) family protein | chr1:8933716-8935460 REVERSE	-2.078
RNA.regulation of transcription.C2C2(Zn) CO-like, Constans-like zinc finger family	AT1G28050	zinc finger (B-box type) family protein | chr1:9775528-9777810 REVERSE	-1.569
RNA.regulation of transcription.C2C2(Zn) CO-like, Constans-like zinc finger family	AT1G68520	zinc finger (B-box type) family protein | chr1:25709114-25710907 REVERSE	-1.046
RNA.regulation of transcription.C2C2(Zn) CO-like, Constans-like zinc finger family	AT1G73870	zinc finger (B-box type) family protein | chr1:27779166-27780676 FORWARD	1.407
RNA.regulation of transcription.C2C2(Zn) CO-like, Constans-like zinc finger family	AT2G47890	zinc finger (B-box type) family protein | chr2:19607996-19609645 FORWARD	-1.087
RNA.regulation of transcription.C2C2(Zn) CO-like, Constans-like zinc finger family	AT3G07650	COL9 | COL9 (CONSTANS-LIKE 9); transcription factor/ zinc ion binding | chr3:2441657-2444532 FORWARD	-2.101
RNA.regulation of transcription.C2C2(Zn) CO-like, Constans-like zinc finger family	AT3G21150	zinc finger (B-box type) family protein | chr3:7412636-7413539 REVERSE	4.231
RNA.regulation of transcription.C2C2(Zn) CO-like, Constans-like zinc finger family	AT3G21890	zinc finger (B-box type) family protein | chr3:7709113-7709733 REVERSE	2.493
RNA.regulation of transcription.C2C2(Zn) CO-like, Constans-like zinc finger family	AT4G27310	zinc finger (B-box type) family protein | chr4:13675638-13676910 FORWARD	1.910
RNA.regulation of transcription.C2C2(Zn) CO-like, Constans-like zinc finger family	AT4G39070	zinc finger (B-box type) family protein | chr4:18204855-18206774 REVERSE	-1.292
RNA.regulation of transcription.C2C2(Zn) CO-like, Constans-like zinc finger family	AT5G48250	zinc finger (B-box type) family protein | chr5:19561319-19563722 REVERSE	-2.371
RNA.regulation of transcription.C2C2(Zn) CO-like, Constans-like zinc finger family	AT5G54470	zinc finger (B-box type) family protein | chr5:22114304-22115472 REVERSE	3.458
RNA.regulation of transcription.C2C2(Zn) DOF zinc finger family	AT1G51700	ADOF1 | ADOF1; DNA binding / transcription factor | chr1:19174070-19175189 FORWARD	1.535
RNA.regulation of transcription.C2C2(Zn) DOF zinc finger family	AT1G69570	Dof-type zinc finger domain-containing protein | chr1:26161528-26163496 REVERSE	1.538
RNA.regulation of transcription.C2C2(Zn) DOF zinc finger family	AT3G47500	CDF3 | CDF3 (CYCLING DOF FACTOR 3); DNA binding / protein binding / transcription factor | chr3:17504000-17506058 REVERSE	1.303
RNA.regulation of transcription.C2C2(Zn) DOF zinc finger family	AT3G50410	OBP1 | OBP1 (OBF BINDING PROTEIN 1); DNA binding / protein binding / transcription factor | chr3:18709748-18710760 FORWARD	1.029
RNA.regulation of transcription.C2C2(Zn) DOF zinc finger family	AT3G55370	OBP3 | OBP3 (OBF-BINDING PROTEIN 3); DNA binding / transcription factor | chr3:20527063-20529291 FORWARD	1.090
RNA.regulation of transcription.C2C2(Zn) DOF zinc finger family	AT5G66940	Dof-type zinc finger domain-containing protein | chr5:26727989-26728666 REVERSE	1.059
RNA.regulation of transcription.C2C2(Zn) GATA transcription factor family	AT3G54810	BME3-ZF, BME3 | zinc finger (GATA type) family protein | chr3:20296232-20298691 FORWARD	1.065
RNA.regulation of transcription.C2C2(Zn) GATA transcription factor family	AT5G42700	transcriptional factor B3 family protein | chr5:17122171-17124353 FORWARD	1.341
RNA.regulation of transcription.C2C2(Zn) GATA transcription factor family	AT5G56860	GNC | GNC (GATA, nitrate-inducible, carbon metabolism-involved); transcription factor | chr5:22989265-22991467 REVERSE	-1.286
RNA.regulation of transcription.C2H2 zinc finger family	AT1G04990	zinc finger (CCCH-type) family protein | chr1:1419141-1421639 REVERSE	-1.071
RNA.regulation of transcription.C2H2 zinc finger family	AT1G08290	zinc finger (C2H2 type) protein (WIP3) | chr1:2609996-2613242 REVERSE	1.0
RNA.regulation of transcription.C2H2 zinc finger family	AT1G27730	STZ, ZAT10 | STZ (salt tolerance zinc finger); nucleic acid binding / transcription factor/ transcription repressor/ zinc ion binding | chr1:9648141-9649073 REVERSE	5.759
RNA.regulation of transcription.C2H2 zinc finger family	AT1G29600	zinc finger (CCCH-type) family protein | chr1:10344046-10345651 FORWARD	-2.52
RNA.regulation of transcription.C2H2 zinc finger family	AT1G68360	zinc finger protein-related | chr1:25621678-25622412 REVERSE	1.453
RNA.regulation of transcription.C2H2 zinc finger family	AT2G37430	zinc finger (C2H2 type) family protein (ZAT11) | chr2:15706357-15707224 FORWARD	6.940
RNA.regulation of transcription.C2H2 zinc finger family	AT3G19580	AZF2 | AZF2 (ARABIDOPSIS ZINC-FINGER PROTEIN 2); DNA binding / nucleic acid binding / transcription factor/ transcription repressor/ zinc ion binding | chr3:6803166-6804233 REVERSE	2.854
RNA.regulation of transcription.C2H2 zinc finger family	AT3G28210	PMZ | PMZ; zinc ion binding | chr3:10520509-10521532 FORWARD	2.891
RNA.regulation of transcription.C2H2 zinc finger family	AT3G46080	zinc finger (C2H2 type) family protein | chr3:16922753-16923247 REVERSE	5.393
RNA.regulation of transcription.C2H2 zinc finger family	AT3G46090	ZAT7 | ZAT7; nucleic acid binding / transcription factor/ zinc ion binding | chr3:16926216-16926850 REVERSE	6.778
RNA.regulation of transcription.C2H2 zinc finger family	AT3G50700	AtIDD2 | AtIDD2 (Arabidopsis thaliana Indeterminate(ID)-Domain 2); nucleic acid binding / transcription factor/ zinc ion binding | chr3:18840411-18842950 FORWARD	-1.416
RNA.regulation of transcription.C2H2 zinc finger family	AT3G52800	zinc finger (AN1-like) family protein | chr3:19569311-19570682 FORWARD	2.662
RNA.regulation of transcription.C2H2 zinc finger family	AT3G53600	zinc finger (C2H2 type) family protein | chr3:19875532-19876059 FORWARD	4.673
RNA.regulation of transcription.C2H2 zinc finger family	AT5G03510	zinc finger (C2H2 type) family protein | chr5:880225-881305 FORWARD	1.105
RNA.regulation of transcription.C2H2 zinc finger family	AT5G04340	C2H2, CZF2, ZAT6 | ZAT6 (ZINC FINGER OF ARABIDOPSIS THALIANA 6); nucleic acid binding / transcription factor/ zinc ion binding | chr5:1216131-1217106 REVERSE	5.275
RNA.regulation of transcription.C2H2 zinc finger family	AT5G43170	AZF3 | AZF3 (ARABIDOPSIS ZINC-FINGER PROTEIN 3); DNA binding / nucleic acid binding / transcription factor/ transcription repressor/ zinc ion binding | chr5:17330945-17331646 REVERSE	2.164
RNA.regulation of transcription.C2H2 zinc finger family	AT5G59820	RHL41, ZAT12 | RHL41 (RESPONSIVE TO HIGH LIGHT 41); nucleic acid binding / transcription factor/ zinc ion binding | chr5:24102972-24103787 FORWARD	5.632
RNA.regulation of transcription.C2H2 zinc finger family	AT5G67450	AZF1 | AZF1 (ARABIDOPSIS ZINC-FINGER PROTEIN 1); DNA binding / nucleic acid binding / transcription factor/ transcription repressor/ zinc ion binding | chr5:26918793-26919949 REVERSE	3.411
RNA.regulation of transcription.C3H zinc finger family	AT2G40140	CZF1, ZFAR1, SZF2, ATSZF2 | CZF1; transcription factor | chr2:16772073-16774657 FORWARD	2.638
RNA.regulation of transcription.C3H zinc finger family	AT3G55980	SZF1, ATSZF1 | SZF1 (SALT-INDUCIBLE ZINC FINGER 1); transcription factor | chr3:20776295-20778842 FORWARD	2.881
RNA.regulation of transcription.CPP(Zn),CPP1-related transcription factor family	AT2G20110	tesmin/TSO1-like CXC domain-containing protein | chr2:8684496-8687218 FORWARD	1.122
RNA.regulation of transcription.G2-like transcription factor family, GARP	AT3G46640	PCL1, LUX | PCL1 (PHYTOCLOCK 1); DNA binding / transcription factor | chr3:17183090-17184464 FORWARD	-1.658
RNA.regulation of transcription.G2-like transcription factor family, GARP	AT5G59570	myb family transcription factor | chr5:24003888-24005512 FORWARD	-1.925
RNA.regulation of transcription.GRAS transcription factor family	AT4G17230	SCL13 | SCL13 (Scarecrow-like 13); transcription factor | chr4:9660985-9663774 REVERSE	1.526
RNA.regulation of transcription.GRAS transcription factor family	AT5G17490	RGL3 | RGL3 (RGA-LIKE PROTEIN 3); transcription factor | chr5:5764063-5766077 REVERSE	1.023
RNA.regulation of transcription.HB,Homeobox transcription factor family	AT1G17920	HDG12 | HDG12 (HOMEODOMAIN GLABROUS 12); transcription factor | chr1:6161872-6165382 REVERSE	-1.045
RNA.regulation of transcription.HB,Homeobox transcription factor family	AT1G70510	KNAT2, ATK1 | KNAT2 (KNOTTED-LIKE FROM ARABIDOPSIS THALIANA 2); transcription factor | chr1:26576486-26582431 FORWARD	1.116
RNA.regulation of transcription.HB,Homeobox transcription factor family	AT2G36610	ATHB22 | ATHB22 (ARABIDOPSIS THALIANA HOMEOBOX PROTEIN 22); DNA binding / transcription factor | chr2:15349327-15350088 FORWARD	1.587
RNA.regulation of transcription.HB,Homeobox transcription factor family	AT3G01220	ATHB20 | ATHB20 (ARABIDOPSIS THALIANA HOMEOBOX PROTEIN 20); DNA binding / transcription factor | chr3:73481-75538 FORWARD	1.365
RNA.regulation of transcription.HB,Homeobox transcription factor family	AT4G00730	ANL2, AHDP | ANL2 (ANTHOCYANINLESS 2); transcription factor/ transcription regulator | chr4:299359-304508 REVERSE	-1.125
RNA.regulation of transcription.HB,Homeobox transcription factor family	AT4G04890	PDF2 | PDF2 (PROTODERMAL FACTOR 2); DNA binding / transcription factor | chr4:2476489-2482345 REVERSE	-1.287
RNA.regulation of transcription.HB,Homeobox transcription factor family	AT4G16780	ATHB-2, HAT4, ATHB2 | ATHB-2 (ARABIDOPSIS THALIANA HOMEOBOX PROTEIN 2); DNA binding / protein homodimerization/ sequence-specific DNA binding / transcription factor | chr4:9449114-9450743 FORWARD	1.173
RNA.regulation of transcription.HB,Homeobox transcription factor family	AT5G03790	ATHB51, LMI1, HB51 | HB51; DNA binding / sequence-specific DNA binding / transcription factor | chr5:1004983-1006373 FORWARD	1.185
RNA.regulation of transcription.HB,Homeobox transcription factor family	AT5G41410	BEL1 | BEL1 (BELL 1); DNA binding / protein binding / transcription factor | chr5:16580044-16584008 FORWARD	-1.39
RNA.regulation of transcription.HSF,Heat-shock transcription factor family	AT2G26150	ATHSFA2, HSFA2 | ATHSFA2; DNA binding / transcription factor | chr2:11135682-11137396 FORWARD	1.740
RNA.regulation of transcription.HSF,Heat-shock transcription factor family	AT5G03720	AT-HSFA3, HSFA3 | AT-HSFA3; DNA binding / transcription factor | chr5:971786-973683 REVERSE	1.212
RNA.regulation of transcription.HSF,Heat-shock transcription factor family	AT5G62020	AT-HSFB2A, HSFB2A | AT-HSFB2A; DNA binding / transcription factor | chr5:24916089-24917643 FORWARD	3.101
RNA.regulation of transcription.MYB domain transcription factor family	AT1G18570	MYB51, AtMYB51, BW51A, BW51B, HIG1 | MYB51 (MYB DOMAIN PROTEIN 51); DNA binding / transcription factor | chr1:6389411-6391267 FORWARD	2.361
RNA.regulation of transcription.MYB domain transcription factor family	AT1G34670	AtMYB93 | AtMYB93 (myb domain protein 93); DNA binding / transcription factor | chr1:12709128-12710423 FORWARD	1.548
RNA.regulation of transcription.MYB domain transcription factor family	AT1G74430	MYB95, ATMYB95, ATMYBCP66 | MYB95 (myb domain protein 95); DNA binding / transcription factor | chr1:27975179-27977434 FORWARD	1.727
RNA.regulation of transcription.MYB domain transcription factor family	AT2G30424	TCL2 | TCL2 (TRICHOMELESS 2); DNA binding | chr2:12964506-12965468 REVERSE	-1.491
RNA.regulation of transcription.MYB domain transcription factor family	AT2G31180	ATMYB14, MYB14AT, MYB14 | MYB14 (MYB DOMAIN PROTEIN 14); DNA binding / transcription factor | chr2:13286721-13288176 REVERSE	-2.054
RNA.regulation of transcription.MYB domain transcription factor family	AT3G23250	MYB15, ATY19, ATMYB15 | MYB15 (MYB DOMAIN PROTEIN 15); DNA binding / transcription factor | chr3:8309209-8310826 FORWARD	5.605
RNA.regulation of transcription.MYB domain transcription factor family	AT3G28910	ATMYB30, MYB30 | MYB30 (MYB DOMAIN PROTEIN 30); DNA binding / transcription factor | chr3:10911157-10913190 FORWARD	-1.142
RNA.regulation of transcription.MYB domain transcription factor family	AT3G47600	MYB94, ATMYBCP70, ATMYB94 | ATMYB94 (MYB DOMAIN PROTEIN 94); DNA binding / transcription factor | chr3:17539338-17541230 REVERSE	-1.2
RNA.regulation of transcription.MYB domain transcription factor family	AT3G50060	MYB77 | MYB77; DNA binding / transcription factor | chr3:18557970-18559106 REVERSE	2.983
RNA.regulation of transcription.MYB domain transcription factor family	AT4G21440	ATMYB102, ATM4 | ATMYB102 (ARABIDOPSIS MYB-LIKE 102); DNA binding / transcription factor | chr4:11418246-11419760 REVERSE	-2.446
RNA.regulation of transcription.MYB domain transcription factor family	AT4G22680	MYB85, AtMYB85 | MYB85 (myb domain protein 85); DNA binding / transcription activator/ transcription factor | chr4:11922340-11924216 REVERSE	2.121
RNA.regulation of transcription.MYB domain transcription factor family	AT4G37260	MYB73, ATMYB73 | MYB73 (MYB DOMAIN PROTEIN 73); DNA binding / transcription factor | chr4:17540490-17541799 FORWARD	1.735
RNA.regulation of transcription.MYB domain transcription factor family	AT5G07690	MYB29, ATMYB29, PMG2 | ATMYB29 (ARABIDOPSIS THALIANA MYB DOMAIN PROTEIN 29); DNA binding / transcription factor | chr5:2446764-2448543 FORWARD	1.177
RNA.regulation of transcription.MYB domain transcription factor family	AT5G12870	ATMYB46, MYB46 | MYB46 (MYB DOMAIN PROTEIN 46); DNA binding / transcription factor | chr5:4062724-4064992 REVERSE	1.037
RNA.regulation of transcription.MYB domain transcription factor family	AT5G15310	ATMYB16, ATMIXTA | ATMYB16 (MYB DOMAIN PROTEIN 16); DNA binding / transcription factor | chr5:4974671-4976227 FORWARD	-1.299
RNA.regulation of transcription.MYB domain transcription factor family	AT5G49330	AtMYB111 | AtMYB111 (myb domain protein 111); DNA binding / transcription factor | chr5:19998952-20001378 REVERSE	-2.993
RNA.regulation of transcription.MYB domain transcription factor family	AT5G54230	MYB49, AtMYB49 | MYB49 (myb domain protein 49); transcription factor | chr5:22016250-22017933 REVERSE	1.869
RNA.regulation of transcription.MYB domain transcription factor family	AT5G67300	ATMYBR1, ATMYB44, MYBR1 | MYBR1 (MYB DOMAIN PROTEIN R1); DNA binding / transcription factor | chr5:26854022-26856006 FORWARD	1.647
RNA.regulation of transcription.MYB-related transcription factor family	AT1G01060	LHY, LHY1 | LHY (LATE ELONGATED HYPOCOTYL); DNA binding / transcription factor | chr1:33666-37840 REVERSE	1.090
RNA.regulation of transcription.MYB-related transcription factor family	AT1G01520	myb family transcription factor | chr1:190596-192139 FORWARD	1.433
RNA.regulation of transcription.MYB-related transcription factor family	AT1G18330	EPR1 | EPR1 (EARLY-PHYTOCHROME-RESPONSIVE1); DNA binding / transcription factor | chr1:6305971-6308010 REVERSE	1.014
RNA.regulation of transcription.MYB-related transcription factor family	AT1G75250	ATRL6 | ATRL6 (ARABIDOPSIS RAD-LIKE 6); transcription factor | chr1:28245073-28245453 REVERSE	1.029
RNA.regulation of transcription.MYB-related transcription factor family	AT2G46410	CPC | CPC (CAPRICE); DNA binding / transcription factor | chr2:19049172-19050341 REVERSE	1.971
RNA.regulation of transcription.MYB-related transcription factor family	AT2G46830	CCA1 | CCA1 (CIRCADIAN CLOCK ASSOCIATED 1); DNA binding / transcription activator/ transcription factor/ transcription repressor | chr2:19245672-19248909 FORWARD	1.444
RNA.regulation of transcription.MYB-related transcription factor family	AT5G37260	RVE2, CIR1 | RVE2 (REVEILLE 2); DNA binding / transcription factor | chr5:14751344-14753088 REVERSE	-2.022
RNA.regulation of transcription.MYB-related transcription factor family	AT5G56840	DNA-binding family protein | chr5:22980693-22982342 FORWARD	-1.226
RNA.regulation of transcription.NAC domain transcription factor family	AT3G12910	transcription factor | chr3:4109375-4110648 FORWARD	1.753
RNA.regulation of transcription.NAC domain transcription factor family	AT3G44350	anac061 | anac061 (Arabidopsis NAC domain containing protein 61); transcription factor | chr3:16022836-16024487 REVERSE	3.889
RNA.regulation of transcription.NAC domain transcription factor family	AT5G24590	ANAC091, TIP | TIP (TCV-INTERACTING PROTEIN); transcription coactivator/ transcription factor | chr5:8416662-8418933 REVERSE	1.823
RNA.regulation of transcription.TCP transcription factor family	AT5G23280	TCP family transcription factor, putative | chr5:7842971-7844275 FORWARD	-1.032
RNA.regulation of transcription.Trihelix, Triple-Helix transcription factor family	AT1G31310	hydroxyproline-rich glycoprotein family protein | chr1:11198353-11200141 REVERSE	1.012
RNA.regulation of transcription.Trihelix, Triple-Helix transcription factor family	AT2G38250	DNA-binding protein-related | chr2:16018357-16019500 FORWARD	1.693
RNA.regulation of transcription.Trihelix, Triple-Helix transcription factor family	AT5G01380	transcription factor | chr5:155639-157601 REVERSE	2.415
RNA.regulation of transcription.WRKY domain transcription factor family	AT1G80840	WRKY40, ATWRKY40 | WRKY40; transcription factor | chr1:30383691-30385499 FORWARD	6.023
RNA.regulation of transcription.WRKY domain transcription factor family	AT2G03340	WRKY3 | WRKY3; transcription factor | chr2:1014350-1017148 REVERSE	-1.106
RNA.regulation of transcription.WRKY domain transcription factor family	AT2G23320	WRKY15 | WRKY15; calmodulin binding / transcription factor | chr2:9924933-9926372 FORWARD	1.204
RNA.regulation of transcription.WRKY domain transcription factor family	AT2G37260	TTG2, ATWRKY44, WRKY44, DSL1 | TTG2 (TRANSPARENT TESTA GLABRA 2); transcription factor | chr2:15644840-15647065 FORWARD	1.070
RNA.regulation of transcription.WRKY domain transcription factor family	AT2G38470	WRKY33, ATWRKY33 | WRKY33; transcription factor | chr2:16108361-16110766 FORWARD	3.576
RNA.regulation of transcription.WRKY domain transcription factor family	AT2G40750	WRKY54, ATWRKY54 | WRKY54; transcription factor | chr2:17000454-17002468 REVERSE	3.377
RNA.regulation of transcription.WRKY domain transcription factor family	AT2G46400	WRKY46, ATWRKY46 | WRKY46; transcription factor | chr2:19043414-19044826 REVERSE	6.008
RNA.regulation of transcription.WRKY domain transcription factor family	AT3G56400	WRKY70, ATWRKY70 | WRKY70; transcription factor/ transcription repressor | chr3:20908928-20910481 REVERSE	4.475
RNA.regulation of transcription.WRKY domain transcription factor family	AT4G01250	WRKY22, AtWRKY22 | WRKY22; transcription factor | chr4:522604-524216 REVERSE	2.147
RNA.regulation of transcription.WRKY domain transcription factor family	AT4G23810	WRKY53, ATWRKY53 | WRKY53; DNA binding / protein binding / transcription activator/ transcription factor | chr4:12392370-12393982 REVERSE	2.613
RNA.regulation of transcription.WRKY domain transcription factor family	AT4G31800	WRKY18, ATWRKY18 | WRKY18; transcription factor | chr4:15383201-15385029 FORWARD	4.274
RNA.regulation of transcription.WRKY domain transcription factor family	AT5G13080	WRKY75, ATWRKY75 | WRKY75; transcription factor | chr5:4149740-4151150 REVERSE	1.791
RNA.regulation of transcription.WRKY domain transcription factor family	AT5G24110	WRKY30, ATWRKY30 | WRKY30; transcription factor | chr5:8153115-8154709 REVERSE	2.726
RNA.regulation of transcription.WRKY domain transcription factor family	AT5G49520	WRKY48, ATWRKY48 | WRKY48; transcription factor | chr5:20090776-20093346 FORWARD	2.135
RNA.regulation of transcription.WRKY domain transcription factor family	AT5G64810	WRKY51, ATWRKY51 | WRKY51; transcription factor | chr5:25908413-25909803 FORWARD	4.216
RNA.regulation of transcription.bZIP transcription factor family	AT1G13600	AtbZIP58 | AtbZIP58 (Arabidopsis thaliana basic leucine-zipper 58); DNA binding / protein heterodimerization/ protein homodimerization/ transcription factor | chr1:4650787-4651469 REVERSE	1.160
RNA.regulation of transcription.bZIP transcription factor family	AT1G42990	ATBZIP60, BZIP60 | ATBZIP60 (BASIC REGION/LEUCINE ZIPPER MOTIF 60); DNA binding / transcription factor | chr1:16135852-16137463 REVERSE	1.480
RNA.regulation of transcription.bZIP transcription factor family	AT2G46270	GBF3 | GBF3 (G-BOX BINDING FACTOR 3); sequence-specific DNA binding / transcription factor | chr2:19000191-19003403 FORWARD	1.226
RNA.regulation of transcription.bZIP transcription factor family	AT3G17609	HYH | HYH (HY5-HOMOLOG); DNA binding / transcription factor | chr3:6023866-6024698 FORWARD	1.140
RNA.regulation of transcription.bZIP transcription factor family	AT3G56660	BZIP49 | BZIP49 (BASIC REGION/LEUCINE ZIPPER MOTIF PROTEIN 49); DNA binding / transcription factor | chr3:20986217-20988213 REVERSE	1.920
RNA.regulation of transcription.bZIP transcription factor family	AT5G24800	ATBZIP9, BZO2H2, BZIP9 | BZIP9 (BASIC LEUCINE ZIPPER 9); DNA binding / protein heterodimerization/ transcription factor | chr5:8515200-8516669 FORWARD	1.027
RNA.regulation of transcription.bZIP transcription factor family	AT5G49450	AtbZIP1 | AtbZIP1 (Arabidopsis thaliana basic leucine-zipper 1); DNA binding / protein heterodimerization/ transcription factor | chr5:20051829-20052735 FORWARD	1.148
RNA.regulation of transcription.Argonaute	AT1G31290	PAZ domain-containing protein / piwi domain-containing protein | chr1:11188293-11192317 FORWARD	1.243
RNA.regulation of transcription.AS2,Lateral Organ Boundaries Gene Family	AT1G07900	LBD1 | LBD1 (LOB DOMAIN-CONTAINING PROTEIN 1) | chr1:2442622-2443632 FORWARD	1.418
RNA.regulation of transcription.AS2,Lateral Organ Boundaries Gene Family	AT1G16530	LBD3, ASL9 | ASL9 (ASYMMETRIC LEAVES 2 LIKE 9) | chr1:5651370-5652883 REVERSE	1.227
RNA.regulation of transcription.AS2,Lateral Organ Boundaries Gene Family	AT2G28500	LBD11 | LBD11 (LOB DOMAIN-CONTAINING PROTEIN 11) | chr2:12186569-12188142 REVERSE	1.562
RNA.regulation of transcription.AS2,Lateral Organ Boundaries Gene Family	AT2G45410	LBD19 | LBD19 (LOB DOMAIN-CONTAINING PROTEIN 19) | chr2:18712287-18713116 REVERSE	1.621
RNA.regulation of transcription.Aux/IAA family	AT1G15580	IAA5, ATAUX2-27, AUX2-27 | IAA5 (INDOLE-3-ACETIC ACID INDUCIBLE 5); transcription factor | chr1:5365665-5366497 REVERSE	2.228
RNA.regulation of transcription.Aux/IAA family	AT3G15540	IAA19, MSG2 | IAA19 (INDOLE-3-ACETIC ACID INDUCIBLE 19); transcription factor | chr3:5264024-5265678 FORWARD	1.848
RNA.regulation of transcription.B3 transcription factor family	AT1G26680	transcriptional factor B3 family protein | chr1:9219463-9223649 FORWARD	1.796
RNA.regulation of transcription.B3 transcription factor family	AT1G49475	DNA binding / transcription factor | chr1:18312920-18314016 FORWARD	1.123
RNA.regulation of transcription.B3 transcription factor family	AT4G31610	REM1, ATREM1 | REM1 (REPRODUCTIVE MERISTEM 1); DNA binding / transcription factor | chr4:15317499-15320020 FORWARD	1.970
RNA.regulation of transcription.B3 transcription factor family	AT4G31615	DNA binding / transcription factor | chr4:15320297-15322194 REVERSE	1.193
RNA.regulation of transcription.B3 transcription factor family	AT5G46915	transcriptional factor B3 family protein | chr5:19051568-19053200 REVERSE	1.639
RNA.regulation of transcription.B3 transcription factor family	AT5G58280	transcriptional factor B3 family protein | chr5:23567338-23568670 FORWARD	1.145
RNA.regulation of transcription.B3 transcription factor family	AT5G60130	transcriptional factor B3 family protein | chr5:24211871-24212958 REVERSE	-2.148
RNA.regulation of transcription.ELF3	AT2G25930	ELF3, PYK20 | ELF3 (EARLY FLOWERING 3); protein C-terminus binding / transcription factor | chr2:11059035-11063324 FORWARD	-1.385
RNA.regulation of transcription.GeBP like	AT4G00390	transcription regulator | chr4:171497-172843 REVERSE	2.318
RNA.regulation of transcription.General Transcription	AT3G52270	ATP binding / RNA polymerase II transcription factor | chr3:19387180-19388944 REVERSE	1.456
RNA.regulation of transcription.Global transcription factor group	AT5G65630	GTE7 | GTE7 (Global transcription factor group E 7); DNA binding | chr5:26225832-26228449 REVERSE	-1.522
RNA.regulation of transcription.Histone acetyltransferases	AT3G19040	TAF1, TAF1B, HAF2 | HAF2 (HISTONE ACETYLTRANSFERASE OF THE TAFII250 FAMILY 2); DNA binding / histone acetyltransferase/ transcription cofactor | chr3:6567157-6575282 REVERSE	1.922
RNA.regulation of transcription.JUMONJI family	AT3G20810	transcription factor jumonji (jmjC) domain-containing protein | chr3:7275674-7278379 FORWARD	-2.141
RNA.regulation of transcription.NIN-like bZIP-related family	AT1G74480	RWP-RK domain-containing protein | chr1:27993032-27994178 REVERSE	7.243
RNA.regulation of transcription.NIN-like bZIP-related family	AT4G35270	RWP-RK domain-containing protein | chr4:16777338-16780824 REVERSE	-1.111
RNA.regulation of transcription.PHOR1	AT1G66160	ATCMPG1, CMPG1 | U-box domain-containing protein | chr1:24637196-24638608 FORWARD	2.060
RNA.regulation of transcription.PHOR1	AT2G35930	PUB23 | PUB23 (PLANT U-BOX 23); ubiquitin-protein ligase | chr2:15082855-15084473 REVERSE	3.408
RNA.regulation of transcription.PHOR1	AT3G11840	PUB24 | PUB24 (PLANT U-BOX 24); binding / ubiquitin-protein ligase | chr3:3736400-3738257 REVERSE	1.425
RNA.regulation of transcription.PHOR1	AT3G18710	PUB29, ATPUB29 | PUB29 (PLANT U-BOX 29); ubiquitin-protein ligase | chr3:6434083-6435561 REVERSE	1.152
RNA.regulation of transcription.PHOR1	AT3G19380	PUB25 | PUB25 (PLANT U-BOX 25); binding / ubiquitin-protein ligase | chr3:6714392-6716099 REVERSE	1.010
RNA.regulation of transcription.PHOR1	AT5G09800	U-box domain-containing protein | chr5:3043012-3044413 REVERSE	1.210
RNA.regulation of transcription.PHOR1	AT5G37490	U-box domain-containing protein | chr5:14887478-14889151 FORWARD	2.990
RNA.regulation of transcription.PHOR1	AT5G64660	ATCMPG2, CMPG2 | U-box domain-containing protein | chr5:25841913-25843452 REVERSE	1.870
RNA.regulation of transcription.Psudo ARR transcription factor family	AT5G02810	PRR7, APRR7 | PRR7 (PSEUDO-RESPONSE REGULATOR 7); transcription regulator/ two-component response regulator | chr5:637897-641977 REVERSE	3.300
RNA.regulation of transcription.Psudo ARR transcription factor family	AT5G24470	APRR5, PRR5 | APRR5 (ARABIDOPSIS PSEUDO-RESPONSE REGULATOR 5); transcription regulator/ two-component response regulator | chr5:8355951-8358873 REVERSE	-3.858
RNA.regulation of transcription.Psudo ARR transcription factor family	AT5G60100	APRR3, PRR3 | APRR3 (ARABIDOPSIS PSEUDO-RESPONSE REGULATOR 3); transcription regulator/ two-component response regulator | chr5:24197999-24201364 REVERSE	-1.669
RNA.regulation of transcription.Psudo ARR transcription factor family	AT5G61380	TOC1, APRR1, PRR1 | TOC1 (TIMING OF CAB EXPRESSION 1); transcription regulator/ two-component response regulator | chr5:24675064-24678550 FORWARD	-2.146
RNA.regulation of transcription.putative transcription regulator	AT1G63295	Remorin family protein; CONTAINS InterPro DOMAIN/s: Remorin, C-terminal (InterPro:IPR005516); BEST Arabidopsis thaliana protein match is: Remorin family protein (TAIR:AT3G61260.1).	1.109
RNA.regulation of transcription.putative transcription regulator	AT4G10600	PHD finger family protein | chr4:6547786-6548864 REVERSE	-1.184
RNA.regulation of transcription.putative transcription regulator	AT4G22770	DNA-binding family protein | chr4:11963628-11965684 REVERSE	-1.138
RNA.regulation of transcription.putative transcription regulator	AT5G05140	transcription elongation factor-related | chr5:1519913-1522667 FORWARD	1.108
RNA.regulation of transcription.putative transcription regulator	AT5G19520	MSL9 | MSL9 (MECHANOSENSITIVE CHANNEL OF SMALL CONDUCTANCE-LIKE 9); mechanically-gated ion channel | chr5:6585421-6588936 FORWARD	1.740
RNA.regulation of transcription.SNF7	AT2G06530	VPS2.1 | VPS2.1 | chr2:2588545-2590453 REVERSE	1.273
RNA.regulation of transcription.zf-HD	AT3G28920	AtHB34 | AtHB34 (ARABIDOPSIS THALIANA HOMEOBOX PROTEIN 34); DNA binding / transcription factor | chr3:10940446-10941833 REVERSE	-1.136
RNA.regulation of transcription.zf-HD	AT5G15210	ATHB30, ZFHD3 | ATHB30 (ARABIDOPSIS THALIANA HOMEOBOX PROTEIN 30); DNA binding / transcription factor | chr5:4937579-4939007 REVERSE	-1.049
RNA.regulation of transcription.zf-HD	AT5G39760	AtHB23 | AtHB23 (ARABIDOPSIS THALIANA HOMEOBOX PROTEIN 23); DNA binding / transcription factor | chr5:15911416-15912830 FORWARD	-1.296
RNA.regulation of transcription.unclassified	AT1G02450	NIMIN1, NIMIN-1 | NIMIN1 (NIM1-INTERACTING 1); protein binding | chr1:497976-498516 REVERSE	5.239
RNA.regulation of transcription.unclassified	AT1G07000	ATEXO70B2 | ATEXO70B2 (exocyst subunit EXO70 family protein B2); protein binding | chr1:2150194-2152325 REVERSE	1.119
RNA.regulation of transcription.unclassified	AT1G09950	transcription factor-related | chr1:3240606-3241632 REVERSE	3.854
RNA.regulation of transcription.unclassified	AT1G43000	zinc-binding family protein | chr1:16140816-16141655 FORWARD	2.516
RNA.regulation of transcription.unclassified	AT1G69325	remorin family protein | chr1:26063205-26063736 FORWARD	1.333
RNA.regulation of transcription.unclassified	AT1G76590	zinc-binding family protein | chr1:28740691-28742207 FORWARD	-1.271
RNA.regulation of transcription.unclassified	AT2G01818	zinc ion binding | chr2:353457-355522 REVERSE	1.049
RNA.regulation of transcription.unclassified	AT2G32550	rcd1-like cell differentiation family protein | chr2:13819379-13822839 FORWARD	1.062
RNA.regulation of transcription.unclassified	AT2G41835	zinc finger (C2H2 type, AN1-like) family protein | chr2:17457786-17459568 REVERSE	1.050
RNA.regulation of transcription.unclassified	AT3G10815	zinc finger (C3HC4-type RING finger) family protein | chr3:3384807-3386327 REVERSE	2.301
RNA.regulation of transcription.unclassified	AT3G18620	zinc finger (DHHC type) family protein | chr3:6408318-6411064 FORWARD	-1.101
RNA.regulation of transcription.unclassified	AT3G25882	NIMIN-2 | NIMIN-2 (NIM1-INTERACTING 2) | chr3:9470417-9470950 REVERSE	3.059
RNA.regulation of transcription.unclassified	AT3G59080	aspartyl protease family protein | chr3:21836579-21838620 FORWARD	1.747
RNA.regulation of transcription.unclassified	AT3G60670	zinc-binding protein, putative | chr3:22424512-22426288 REVERSE	1.847
RNA.regulation of transcription.unclassified	AT4G00850	GIF3 | GIF3 (GRF1-INTERACTING FACTOR 3); protein binding / transcription coactivator | chr4:357551-359194 FORWARD	1.231
RNA.regulation of transcription.unclassified	AT4G01730	zinc ion binding | chr4:749574-752034 FORWARD	1.026
RNA.regulation of transcription.unclassified	AT4G19650	FUNCTIONS IN: molecular_function unknown; INVOLVED IN: biological_process unknown; LOCATED IN: cellular_component unknown; CONTAINS InterPro DOMAIN/s: Mitochodrial transcription termination factor-related (InterPro:IPR003690); BEST Arabidopsis thaliana protein match is: mitochondrial transcription termination factor-related / mTERF-related (TAIR:AT5G45113.1); Has 110 Blast hits to 107 proteins in…	-1.077
RNA.regulation of transcription.unclassified	AT4G24015	zinc finger (RING-H2 type) protein-related | chr4:12469742-12471261 REVERSE	-1.162
RNA.regulation of transcription.unclassified	AT5G01840	ATOFP1, OFP1 | OFP1 (OVATE FAMILY PROTEIN 1); protein binding / transcription repressor | chr5:324552-325516 FORWARD	1.024
RNA.regulation of transcription.unclassified	AT5G02190	ATASP38, PCS1 | PCS1 (PROMOTION OF CELL SURVIVAL 1); aspartic-type endopeptidase/ peptidase | chr5:435211-436897 FORWARD	-1.21
RNA.regulation of transcription.unclassified	AT5G06810	mitochondrial transcription termination factor-related / mTERF-related | chr5:2108493-2112256 FORWARD	-1.008
RNA.regulation of transcription.unclassified	AT5G37540	aspartyl protease family protein | chr5:14912835-14914431 FORWARD	2.896
RNA.regulation of transcription.unclassified	AT5G46710	zinc-binding family protein | chr5:18952616-18954692 REVERSE	1.561
RNA.regulation of transcription.unclassified	AT5G50450	zinc finger (MYND type) family protein | chr5:20543310-20544753 REVERSE	-1.195
RNA.regulation of transcription.unclassified	AT5G58430	ATEXO70B1 | ATEXO70B1 (exocyst subunit EXO70 family protein B1); protein binding | chr5:23621183-23623444 REVERSE	1.528
RNA.RNA binding	AT2G21660	ATGRP7, CCR2, GR-RBP7, GRP7 | CCR2 (COLD, CIRCADIAN RHYTHM, AND RNA BINDING 2); RNA binding / double-stranded DNA binding / single-stranded DNA binding | chr2:9265249-9266393 REVERSE	-1.617
RNA.RNA binding	AT2G26695	binding / zinc ion binding | chr2:11365098-11365965 FORWARD	1.155
RNA.RNA binding	AT3G07810	heterogeneous nuclear ribonucleoprotein, putative / hnRNP, putative | chr3:2492293-2495750 FORWARD	-1.135
RNA.RNA binding	AT3G54770	RNA recognition motif (RRM)-containing protein | chr3:20273716-20275898 REVERSE	1.853
RNA.RNA binding	AT4G13860	glycine-rich RNA-binding protein, putative | chr4:8022601-8023162 FORWARD	1.068
DNA-involving processes
DNA.synthesis/chromatin structure	AT2G32010	endonuclease/exonuclease/phosphatase family protein | chr2:13624792-13629146 FORWARD	-1.0
DNA.synthesis/chromatin structure	AT3G09620	DEAD/DEAH box helicase, putative | chr3:2949152-2952205 REVERSE	2.891
DNA.synthesis/chromatin structure	AT3G27730	RCK, MER3 | RCK (ROCK-N-ROLLERS); ATP binding / ATP-dependent helicase/ DNA helicase | chr3:10273801-10280362 REVERSE	1.211
DNA.synthesis/chromatin structure	AT5G10550	GTE2 | GTE2 (Global transcription factor group E 2); DNA binding | chr5:3332855-3335232 REVERSE	-1.027
DNA.synthesis/chromatin structure	AT5G65090	MRH3, BST1, DER4 | BST1 (BRISTLED 1); hydrolase/ inositol or phosphatidylinositol phosphatase | chr5:26004017-26006851 FORWARD	-1.594
DNA.synthesis/chromatin structure.histone.core.H2A	AT4G13570	HTA4 | HTA4; DNA binding | chr4:7884516-7885664 FORWARD	-1.273
DNA.synthesis/chromatin structure.histone.core.H2A	AT5G54640	HTA1, RAT5 | RAT5 (RESISTANT TO AGROBACTERIUM TRANSFORMATION 5); DNA binding | chr5:22196477-22197492 FORWARD	-1.101
DNA.synthesis/chromatin structure.histone.core.H2B	AT2G28720	histone H2B, putative | chr2:12326978-12327678 FORWARD	-1.793
DNA.unspecified	AT2G36110	3'-5' exonuclease domain-containing protein | chr2:15161702-15162676 FORWARD	1.729
DNA.unspecified	AT3G13610	oxidoreductase, 2OG-Fe(II) oxygenase family protein | chr3:4449374-4450811 FORWARD	2.978
DNA.unspecified	AT4G15248	zinc ion binding | chr4:8708848-8709373 FORWARD	5.374
DNA.unspecified	AT4G39810	exonuclease/ nucleic acid binding | chr4:18474608-18475735 REVERSE	1.336
Protein synthesis/degradation/modification
protein.aa activation.asparagine-tRNA ligase	AT5G38750	asparaginyl-tRNA synthetase family | chr5:15522650-15523180 FORWARD	1.766
protein.synthesis.ribosomal protein.prokaryotic.chloroplast.30S subunit.S2	ATCG00160	RPS2 | Chloroplast ribosomal protein S2 | chrC:15013-15723 REVERSE	5.105
protein.synthesis.ribosomal protein.prokaryotic.chloroplast.30S subunit.S3	ATCG00800	encodes a chloroplast ribosomal protein S3, a constituent of the small subunit of the ribosomal complex | chrC:82826-83482 REVERSE	4.402
protein.synthesis.ribosomal protein.prokaryotic.chloroplast.30S subunit.S4	ATCG00380	RPS4 | Chloroplast encoded ribosomal protein S4 | chrC:45223-45828 REVERSE	5.968
protein.synthesis.ribosomal protein.prokaryotic.chloroplast.30S subunit.S8	ATCG00770	RPS8 | chloroplast 30S ribosomal protein S8 | chrC:80068-80472 REVERSE	4.730
protein.synthesis.ribosomal protein.prokaryotic.chloroplast.30S subunit.S11	ATCG00750	RPS11 | 30S chloroplast ribosomal protein S11 | chrC:78960-79376 REVERSE	5.280
protein.synthesis.ribosomal protein.prokaryotic.chloroplast.30S subunit.S12	ATCG00065	RPS12A, RPS12 | chloroplast gene encoding ribosomal protein s12. The gene is located in three distinct loci on the chloroplast genome and is transpliced to make one transcript. | chrC:69611-69724 REVERSE	5.277
protein.synthesis.ribosomal protein.prokaryotic.chloroplast.30S subunit.S14	ATCG00330	RPS14 | 30S chloroplast ribosomal protein S14 | chrC:36938-37240 REVERSE	6.545
protein.synthesis.ribosomal protein.prokaryotic.chloroplast.30S subunit.S15	ATCG01120	RPS15 | encodes a chloroplast ribosomal protein S15, a constituent of the small subunit of the ribosomal complex | chrC:123296-123562 REVERSE	6.643
protein.synthesis.ribosomal protein.prokaryotic.chloroplast.30S subunit.S16	ATCG00050	RPS16 | Homologous to the bacterial ribosomal protein S16 | chrC:5084-6188 REVERSE	7.315
protein.synthesis.ribosomal protein.prokaryotic.chloroplast.30S subunit.S18	ATCG00650	RPS18 | chloroplast-encoded ribosomal protein S18 | chrC:67917-68222 FORWARD	6.511
protein.synthesis.ribosomal protein.prokaryotic.chloroplast.30S subunit.S19	ATCG00820	RPS19 | Encodes a 6.8-kDa protein of the small ribosomal subunit. | chrC:84005-84283 REVERSE	6.475
protein.synthesis.ribosomal protein.prokaryotic.chloroplast.50S subunit.L14	ATCG00780	RPL14 | encodes a chloroplast ribosomal protein L14, a constituent of the large subunit of the ribosomal complex | chrC:80696-81064 REVERSE	3.864
protein.synthesis.ribosomal protein.prokaryotic.chloroplast.50S subunit.L16	ATCG00790	RPL16 | chloroplast gene encoding a ribosomal protein L16, which is a constituent of 50S large ribosomal subunit | chrC:81189-82652 REVERSE	3.675
protein.synthesis.ribosomal protein.prokaryotic.chloroplast.50S subunit.L20	ATCG00660	RPL20 | encodes a chloroplast ribosomal protein L20, a constituent of the large subunit of the ribosomal complex | chrC:68512-68865 REVERSE	5.251
protein.synthesis.ribosomal protein.prokaryotic.chloroplast.50S subunit.L22	ATCG00810	RPL22 | encodes a chloroplast ribosomal protein L22, a constituent of the large subunit of the ribosomal complex | chrC:83467-83949 REVERSE	4.183
protein.synthesis.ribosomal protein.prokaryotic.chloroplast.50S subunit.L32	ATCG01020	RPL32 | encodes a chloroplast ribosomal protein L32, a constituent of the large subunit of the ribosomal complex | chrC:113449-113607 FORWARD	1.608
protein.synthesis.ribosomal protein.prokaryotic.chloroplast.50S subunit.L33	ATCG00640	RPL33 | encodes a chloroplast ribosomal protein L33, a constituent of the large subunit of the ribosomal complex | chrC:67488-67688 FORWARD	6.101
protein.synthesis.ribosomal protein.prokaryotic.chloroplast.50S subunit.L36	ATCG00760	RPL36 | encodes a chloroplast ribosomal protein L36, a constituent of the large subunit of the ribosomal complex | chrC:79489-79602 REVERSE	4.767
protein.synthesis.ribosomal protein.prokaryotic.mitochondrion.30S subunit.S3	ATMG00090	ribosomal protein S3 | chrM:25482-28733 REVERSE	4.646
protein.synthesis.ribosomal protein.prokaryotic.mitochondrion.30S subunit.S16	ATMG00080	RPL16 | encodes a mitochondrial ribosomal protein L16, which is a constituent of the large ribosomal subunit | chrM:25076-25615 REVERSE	4.341
protein.synthesis.ribosomal protein.prokaryotic.mitochondrion.50S subunit.L2	ATMG00560	RPL2 | encodes a mitochondrial ribosomal protein L2, a constituent of the large subunit of the ribosomal complex | chrM:154744-157345 FORWARD	4.003
protein.synthesis.ribosomal protein.prokaryotic.unknown organellar.50S subunit.unknown	AT5G16200	50S ribosomal protein-related | chr5:5289565-5290202 REVERSE	2.139
protein.synthesis.ribosomal protein.eukaryotic.40S subunit.S21	AT5G63300	structural constituent of ribosome | chr5:25371122-25371775 FORWARD	1.572
protein.synthesis.ribosomal protein.eukaryotic.60S subunit.L2	AT2G07715	ribosomal protein L2, putative | chr2:3411180-3412103 FORWARD	2.108
protein.synthesis.ribosomal protein.eukaryotic.60S subunit.L34	AT3G01175	FUNCTIONS IN: molecular_function unknown; INVOLVED IN: biological_process unknown; LOCATED IN: cellular_component unknown; EXPRESSED IN: stem, root; CONTAINS InterPro DOMAIN/s: Protein of unknown function DUF1666 (InterPro:IPR012870); BEST Arabidopsis thaliana protein match is: structural constituent of ribosome (TAIR:AT5G39785.2); Has 100 Blast hits to 98 proteins in 28 species: Archae - 0; Bact…	2.418
protein.synthesis.ribosome biogenesis	AT3G08720	ATPK19, ATS6K2, S6K2, ATPK2 | S6K2 (ARABIDOPSIS THALIANA SERINE/THREONINE PROTEIN KINASE 2); kinase/ protein kinase | chr3:2648509-2651160 REVERSE	3.129
protein.synthesis.ribosome biogenesis.export from nucleus	AT2G27200	GTP-binding family protein | chr2:11625417-11628189 FORWARD	-1.081
protein.synthesis.initiation	AT1G76720	GTP binding / GTPase/ translation initiation factor | chr1:28794144-28800369 REVERSE	-1.036
protein.synthesis.elongation	AT3G12915	GTP binding / GTPase | chr3:4112834-4115708 FORWARD	-1.004
protein.targeting.nucleus	AT5G48650	nuclear transport factor 2 (NTF2) family protein / RNA recognition motif (RRM)-containing protein | chr5:19726733-19729654 FORWARD	1.077
protein.targeting.mitochondria	AT1G20350	ATTIM17-1 | ATTIM17-1; P-P-bond-hydrolysis-driven protein transmembrane transporter/ protein transporter | chr1:7043713-7044592 FORWARD	1.748
protein.targeting.mitochondria	AT3G04800	ATTIM23-3 | ATTIM23-3; P-P-bond-hydrolysis-driven protein transmembrane transporter/ protein transporter | chr3:1314479-1315045 REVERSE	-1.221
protein.targeting.mitochondria	AT4G26670	mitochondrial import inner membrane translocase subunit Tim17/Tim22/Tim23 family protein | chr4:13452117-13453984 FORWARD	-1.569
protein.targeting.chloroplast	AT3G56710	SIB1 | SIB1 (SIGMA FACTOR BINDING PROTEIN 1); binding / protein binding | chr3:21006750-21007565 REVERSE	5.377
protein.targeting.secretory pathway.ER	AT1G19970	ER lumen protein retaining receptor family protein | chr1:6931012-6932689 REVERSE	1.420
protein.targeting.secretory pathway.vacuole	AT1G09070	SRC2, (AT)SRC2 | SRC2 (SOYBEAN GENE REGULATED BY COLD-2); protein binding | chr1:2927703-2928968 FORWARD	1.873
protein.targeting.secretory pathway.vacuole	AT2G25940	ALPHA-VPE, ALPHAVPE | ALPHA-VPE (alpha-vacuolar processing enzyme); cysteine-type endopeptidase | chr2:11063301-11066028 REVERSE	1.157
protein.targeting.secretory pathway.unspecified	AT1G78720	protein transport protein sec61, putative | chr1:29605629-29607510 FORWARD	2.382
protein.targeting.secretory pathway.unspecified	AT3G60540	sec61beta family protein | chr3:22374963-22375865 REVERSE	1.132
protein.postranslational modification	AT1G07160	protein phosphatase 2C, putative / PP2C, putative | chr1:2197908-2199748 REVERSE	3.037
protein.postranslational modification	AT1G09600	protein kinase family protein | chr1:3108617-3111318 FORWARD	1.502
protein.postranslational modification	AT1G53080	legume lectin family protein | chr1:19781368-19782219 FORWARD	2.956
protein.postranslational modification	AT1G61610	S-locus lectin protein kinase family protein | chr1:22733472-22736509 FORWARD	2.571
protein.postranslational modification	AT1G62400	HT1 | HT1 (high leaf temperature 1); kinase/ protein serine/threonine/tyrosine kinase | chr1:23090243-23091589 FORWARD	-1.242
protein.postranslational modification	AT1G65190	protein kinase family protein | chr1:24215644-24217328 REVERSE	-1.512
protein.postranslational modification	AT2G30020	protein phosphatase 2C, putative / PP2C, putative | chr2:12814410-12816088 FORWARD	2.408
protein.postranslational modification	AT2G30040	MAPKKK14 | MAPKKK14; ATP binding / kinase/ protein kinase/ protein serine/threonine kinase | chr2:12821710-12823169 FORWARD	1.291
protein.postranslational modification	AT3G06640	protein kinase family protein | chr3:2074538-2078317 REVERSE	1.027
protein.postranslational modification	AT3G11410	ATPP2CA, AHG3, PP2CA | PP2CA (ARABIDOPSIS THALIANA PROTEIN PHOSPHATASE 2CA); protein binding / protein serine/threonine phosphatase | chr3:3583883-3585790 REVERSE	-1.371
protein.postranslational modification	AT3G14370	WAG2 | WAG2; kinase/ protein serine/threonine kinase | chr3:4797845-4799504 REVERSE	-1.482
protein.postranslational modification	AT3G25250	AGC2-1, AGC2, OXI1 | AGC2-1 (OXIDATIVE SIGNAL-INDUCIBLE1); kinase | chr3:9195503-9197124 FORWARD	6.229
protein.postranslational modification	AT3G51710	curculin-like (mannose-binding) lectin family protein / PAN domain-containing protein | chr3:19182484-19183996 FORWARD	1.040
protein.postranslational modification	AT3G52530	protein kinase family protein | chr3:19484867-19485922 REVERSE	-1.431
protein.postranslational modification	AT3G57640	protein kinase family protein | chr3:21344800-21346057 REVERSE	1.088
protein.postranslational modification	AT3G60550	CYCP3;2 | CYCP3;2 (cyclin p3;2); cyclin-dependent protein kinase | chr3:22379805-22380641 FORWARD	4.011
protein.postranslational modification	AT3G62260	protein phosphatase 2C, putative / PP2C, putative | chr3:23038290-23040570 REVERSE	1.614
protein.postranslational modification	AT4G03230	ATP binding / kinase/ protein kinase/ protein serine/threonine kinase/ protein tyrosine kinase/ sugar binding | chr4:1419278-1422804 REVERSE	1.046
protein.postranslational modification	AT4G04840	ATMSRB6 | methionine sulfoxide reductase domain-containing protein / SeIR domain-containing protein | chr4:2449560-2451589 FORWARD	-2.321
protein.postranslational modification	AT4G13000	protein kinase family protein | chr4:7598093-7599257 REVERSE	1.914
protein.postranslational modification	AT4G14480	protein kinase family protein | chr4:8330081-8331544 REVERSE	-1.359
protein.postranslational modification	AT4G21840	ATMSRB8 | methionine sulfoxide reductase domain-containing protein / SelR domain-containing protein | chr4:11587049-11588272 REVERSE	1.537
protein.postranslational modification	AT4G24480	serine/threonine protein kinase, putative | chr4:12649987-12654984 FORWARD	-1.355
protein.postranslational modification	AT4G28400	protein phosphatase 2C, putative / PP2C, putative | chr4:14048292-14050335 FORWARD	1.297
protein.postranslational modification	AT4G33920	protein phosphatase 2C family protein / PP2C family protein | chr4:16260663-16262981 FORWARD	1.581
protein.postranslational modification	AT5G07460	PMSR2, ATMSRA2 | PMSR2 (PEPTIDEMETHIONINE SULFOXIDE REDUCTASE 2); oxidoreductase, acting on sulfur group of donors, disulfide as acceptor / peptide-methionine-(S)-S-oxide reductase | chr5:2360634-2362013 REVERSE	1.152
protein.postranslational modification	AT5G10930	CIPK5, SnRK3.24 | CIPK5 (CBL-INTERACTING PROTEIN KINASE 5); ATP binding / kinase/ protein kinase/ protein serine/threonine kinase | chr5:3445366-3447114 REVERSE	-1.204
protein.postranslational modification	AT5G40030	protein kinase, putative | chr5:16026227-16028283 FORWARD	2.528
protein.postranslational modification	AT5G55090	MAPKKK15 | MAPKKK15; ATP binding / kinase/ protein kinase/ protein serine/threonine kinase | chr5:22356852-22358198 REVERSE	1.060
protein.postranslational modification	AT5G57050	ABI2 | ABI2 (ABA INSENSITIVE 2); protein serine/threonine phosphatase | chr5:23087235-23089627 FORWARD	-1.322
protein.postranslational modification	AT5G67080	MAPKKK19 | MAPKKK19; ATP binding / kinase/ protein kinase/ protein serine/threonine kinase | chr5:26772726-26773760 FORWARD	2.094
protein.postranslational modification.kinase	AT2G25880	AtAUR2 | AtAUR2 (AtAurora2); histone kinase(H3-S10 specific) / kinase | chr2:11034652-11036910 REVERSE	1.020
protein.postranslational modification.kinase	AT5G66210	CPK28 | CPK28; ATP binding / calcium ion binding / calmodulin-dependent protein kinase/ protein kinase/ protein serine/threonine kinase | chr5:26456291-26459624 REVERSE	2.602
protein.postranslational modification.kinase.receptor like cytoplasmatic kinase V	AT3G17420	GPK1 | GPK1; ATP binding / kinase/ protein kinase/ protein serine/threonine kinase | chr3:5959212-5962179 REVERSE	1.576
protein.postranslational modification.kinase.receptor like cytoplasmatic kinase VII	AT1G14370	APK2A | APK2A (PROTEIN KINASE 2A); ATP binding / kinase/ protein kinase/ protein serine/threonine kinase | chr1:4915576-4918138 FORWARD	1.728
protein.postranslational modification.kinase.receptor like cytoplasmatic kinase VII	AT1G69790	protein kinase, putative | chr1:26266609-26269013 FORWARD	1.244
protein.postranslational modification.kinase.receptor like cytoplasmatic kinase VII	AT1G72540	protein kinase, putative | chr1:27314932-27316669 REVERSE	-1.111
protein.postranslational modification.kinase.receptor like cytoplasmatic kinase VII	AT1G74490	protein kinase, putative | chr1:27994700-27996742 REVERSE	1.216
protein.postranslational modification.kinase.receptor like cytoplasmatic kinase VII	AT2G05940	protein kinase, putative | chr2:2287238-2289307 REVERSE	1.252
protein.postranslational modification.kinase.receptor like cytoplasmatic kinase VII	AT3G09830	protein kinase, putative | chr3:3016494-3018983 FORWARD	1.473
protein.postranslational modification.kinase.receptor like cytoplasmatic kinase VII	AT3G55450	protein kinase, putative | chr3:20557899-20560212 FORWARD	-1.226
protein.postranslational modification.kinase.receptor like cytoplasmatic kinase VII	AT5G35580	ATP binding / kinase/ protein kinase/ protein serine/threonine kinase/ protein tyrosine kinase | chr5:13761965-13763944 FORWARD	1.509
protein.postranslational modification.kinase.receptor like cytoplasmatic kinase VIII	AT2G47060	serine/threonine protein kinase, putative | chr2:19332904-19334971 REVERSE	1.087
protein.postranslational modification.kinase.receptor like cytoplasmatic kinase IX	AT1G72760	protein kinase family protein | chr1:27385421-27388274 REVERSE	2.041
protein.postranslational modification.kinase.receptor like cytoplasmatic kinase X	AT2G25220	ATP binding / kinase/ protein kinase/ protein serine/threonine kinase/ protein tyrosine kinase | chr2:10742714-10745594 REVERSE	-1.0
protein.degradation	AT1G16420	ATMC8, MC8 | MC8 (METACASPASE 8); cysteine-type endopeptidase | chr1:5612150-5613867 REVERSE	3.667
protein.degradation	AT1G44130	nucellin protein, putative | chr1:16787508-16789318 REVERSE	2.473
protein.degradation	AT1G79310	AtMC7 | AtMC7 (metacaspase 7); cysteine-type endopeptidase | chr1:29833921-29835545 FORWARD	1.418
protein.degradation	AT5G43580	serine-type endopeptidase inhibitor | chr5:17507883-17508642 REVERSE	1.821
protein.degradation	AT5G64240	AtMC3 | AtMC3 (metacaspase 3); cysteine-type endopeptidase | chr5:25695620-25697416 FORWARD	1.294
protein.degradation	ATCG00670	CLPP1, PCLPP | Encodes the only ClpP (caseinolytic protease) encoded within the plastid genome. Contains a highly conserved catalytic triad of Ser-type proteases (Ser-His-Asp). Part of the 350 kDa chloroplast Clp complex. The name reflects nomenclature described in Adam et. al (2001). | chrC:69910-71882 REVERSE	3.708
protein.degradation.subtilases	AT1G32960	ATSBT3.3, SBT3.3 | SBT3.3; identical protein binding / serine-type endopeptidase | chr1:11945307-11948650 FORWARD	3.681
protein.degradation.subtilases	AT5G59090	ATSBT4.12 | ATSBT4.12; identical protein binding / serine-type endopeptidase | chr5:23851905-23855275 REVERSE	2.394
protein.degradation.cysteine protease	AT1G62710	BETA-VPE, BETAVPE | BETA-VPE (BETA VACUOLAR PROCESSING ENZYME); cysteine-type endopeptidase | chr1:23223874-23226916 REVERSE	1.584
protein.degradation.cysteine protease	AT2G31980	cysteine proteinase inhibitor-related | chr2:13609093-13609902 REVERSE	3.088
protein.degradation.cysteine protease	AT3G19390	cysteine proteinase, putative / thiol protease, putative | chr3:6722989-6725027 FORWARD	1.054
protein.degradation.cysteine protease	AT3G49340	cysteine proteinase, putative | chr3:18293347-18294577 REVERSE	2.640
protein.degradation.cysteine protease	AT4G16500	cysteine protease inhibitor family protein / cystatin family protein | chr4:9301388-9302022 REVERSE	1.124
protein.degradation.cysteine protease	AT4G35350	XCP1 | XCP1 (XYLEM CYSTEINE PEPTIDASE 1); cysteine-type endopeptidase/ cysteine-type peptidase | chr4:16810482-16812009 FORWARD	1.046
protein.degradation.cysteine protease	AT4G39090	RD19, RD19A | RD19 (RESPONSIVE TO DEHYDRATION 19); cysteine-type endopeptidase/ cysteine-type peptidase | chr4:18215556-18217482 REVERSE	-1.25
protein.degradation.serine protease	AT1G51330	serpin-related / serine protease inhibitor-related | chr1:19028841-19029844 REVERSE	4.512
protein.degradation.serine protease	AT2G23000	scpl10 | scpl10 (serine carboxypeptidase-like 10); serine-type carboxypeptidase | chr2:9792212-9795863 FORWARD	1.111
protein.degradation.serine protease	AT2G24010	scpl23 | scpl23 (serine carboxypeptidase-like 23); serine-type carboxypeptidase | chr2:10214714-10217542 FORWARD	1.208
protein.degradation.serine protease	AT3G10410	scpl49 | scpl49 (serine carboxypeptidase-like 49); serine-type carboxypeptidase | chr3:3235291-3238113 REVERSE	-1.166
protein.degradation.serine protease	AT5G27660	catalytic/ protein binding / serine-type endopeptidase/ serine-type peptidase | chr5:9789899-9792299 REVERSE	1.107
protein.degradation.serine protease	AT5G38510	rhomboid family protein | chr5:15417733-15420606 REVERSE	-1.315
protein.degradation.metalloprotease	AT1G24140	matrixin family protein | chr1:8536045-8537387 REVERSE	4.725
protein.degradation.metalloprotease	AT3G57460	catalytic/ metal ion binding / metalloendopeptidase/ zinc ion binding | chr3:21263086-21265797 REVERSE	1.801
protein.degradation.AAA type	AT1G43910	AAA-type ATPase family protein | chr1:16655884-16657658 REVERSE	1.969
protein.degradation.AAA type	AT3G28510	AAA-type ATPase family protein | chr3:10685524-10687364 FORWARD	2.237
protein.degradation.AAA type	AT3G28580	AAA-type ATPase family protein | chr3:10715623-10717329 FORWARD	2.227
protein.degradation.AAA type	AT3G28600	ATP binding / ATPase/ nucleoside-triphosphatase/ nucleotide binding | chr3:10722437-10723995 FORWARD	2.687
protein.degradation.AAA type	AT3G50930	BCS1 | BCS1 (CYTOCHROME BC1 SYNTHESIS); ATP binding / ATPase/ nucleoside-triphosphatase/ nucleotide binding | chr3:18929526-18931839 FORWARD	4.869
protein.degradation.AAA type	AT5G40000	AAA-type ATPase family protein | chr5:16011072-16012484 REVERSE	3.780
protein.degradation.ubiquitin	AT1G65130	ubiquitin carboxyl-terminal hydrolase-related | chr1:24196472-24201022 REVERSE	1.092
protein.degradation.ubiquitin.ubiquitin	AT3G26980	MUB4 | MUB4 (MEMBRANE-ANCHORED UBIQUITIN-FOLD PROTEIN 4 PRECURSOR) | chr3:9946166-9948040 REVERSE	1.245
protein.degradation.ubiquitin.ubiquitin	AT4G02970	AT7SL-1 | AT7SL-1 (Arabidopsis 7SL RNA 1) | chr4:1317499-1319179 FORWARD	1.436
protein.degradation.ubiquitin.E2	AT1G36340	UBC31 | UBC31 (ubiquitin-conjugating enzyme 31); small conjugating protein ligase/ ubiquitin-protein ligase | chr1:13683663-13684952 REVERSE	-4.76
protein.degradation.ubiquitin.E3.RING	AT1G03770	ATRING1B, RING1B | RING1B (RING 1B); protein binding / zinc ion binding | chr1:944595-947482 FORWARD	1.089
protein.degradation.ubiquitin.E3.RING	AT1G08050	zinc finger (C3HC4-type RING finger) family protein | chr1:2498836-2501427 REVERSE	1.478
protein.degradation.ubiquitin.E3.RING	AT1G14260	zinc finger (C3HC4-type RING finger) family protein | chr1:4872856-4874907 FORWARD	1.045
protein.degradation.ubiquitin.E3.RING	AT1G20823	zinc finger (C3HC4-type RING finger) family protein | chr1:7238800-7239669 FORWARD	3.549
protein.degradation.ubiquitin.E3.RING	AT1G35625	peptidase/ protein binding / zinc ion binding | chr1:13158466-13160245 REVERSE	2.084
protein.degradation.ubiquitin.E3.RING	AT1G49200	zinc finger (C3HC4-type RING finger) family protein | chr1:18198227-18199168 FORWARD	-2.148
protein.degradation.ubiquitin.E3.RING	AT1G63840	zinc finger (C3HC4-type RING finger) family protein | chr1:23689697-23690807 REVERSE	2.535
protein.degradation.ubiquitin.E3.RING	AT1G67856	protein binding / zinc ion binding | chr1:25442404-25443019 FORWARD	2.423
protein.degradation.ubiquitin.E3.RING	AT1G68180	zinc finger (C3HC4-type RING finger) family protein | chr1:25554721-25555661 FORWARD	1.748
protein.degradation.ubiquitin.E3.RING	AT1G79110	protein binding / zinc ion binding | chr1:29759158-29760691 FORWARD	-2.009
protein.degradation.ubiquitin.E3.RING	AT2G18650	MEE16 | MEE16 (maternal effect embryo arrest 16); protein binding / zinc ion binding | chr2:8086860-8088131 REVERSE	-1.829
protein.degradation.ubiquitin.E3.RING	AT2G35000	zinc finger (C3HC4-type RING finger) family protein | chr2:14751574-14753319 REVERSE	1.898
protein.degradation.ubiquitin.E3.RING	AT2G37580	zinc finger (C3HC4-type RING finger) family protein | chr2:15764728-15765553 FORWARD	-1.453
protein.degradation.ubiquitin.E3.RING	AT2G42350	zinc finger (C3HC4-type RING finger) family protein | chr2:17639152-17639998 FORWARD	2.783
protein.degradation.ubiquitin.E3.RING	AT2G47560	zinc finger (C3HC4-type RING finger) family protein | chr2:19511717-19512728 REVERSE	2.562
protein.degradation.ubiquitin.E3.RING	AT3G05200	ATL6 | ATL6; protein binding / zinc ion binding | chr3:1476982-1478730 FORWARD	1.409
protein.degradation.ubiquitin.E3.RING	AT3G15740	zinc finger (C3HC4-type RING finger) family protein | chr3:5333879-5334553 REVERSE	1.773
protein.degradation.ubiquitin.E3.RING	AT3G16720	ATL2 | ATL2; protein binding / zinc ion binding | chr3:5692738-5694127 FORWARD	1.913
protein.degradation.ubiquitin.E3.RING	AT3G43430	zinc finger (C3HC4-type RING finger) family protein | chr3:15354535-15355304 REVERSE	1.622
protein.degradation.ubiquitin.E3.RING	AT3G46620	zinc finger (C3HC4-type RING finger) family protein | chr3:17178697-17180067 REVERSE	2.787
protein.degradation.ubiquitin.E3.RING	AT3G47160	protein binding / zinc ion binding | chr3:17359988-17362118 REVERSE	-1.54
protein.degradation.ubiquitin.E3.RING	AT4G11370	RHA1A | RHA1A; protein binding / zinc ion binding | chr4:6907674-6908386 FORWARD	1.505
protein.degradation.ubiquitin.E3.RING	AT4G15975	protein binding / zinc ion binding | chr4:9052175-9053152 FORWARD	2.596
protein.degradation.ubiquitin.E3.RING	AT4G26400	zinc finger (C3HC4-type RING finger) family protein | chr4:13344848-13346574 REVERSE	1.167
protein.degradation.ubiquitin.E3.RING	AT4G30370	zinc finger (C3HC4-type RING finger) family protein | chr4:14858490-14859503 REVERSE	2.309
protein.degradation.ubiquitin.E3.RING	AT4G30400	zinc finger (C3HC4-type RING finger) family protein | chr4:14866946-14868628 FORWARD	-2.048
protein.degradation.ubiquitin.E3.RING	AT4G33940	zinc finger (C3HC4-type RING finger) family protein | chr4:16266023-16267786 FORWARD	1.302
protein.degradation.ubiquitin.E3.RING	AT4G35480	RHA3B | RHA3B; protein binding / zinc ion binding | chr4:16852074-16852947 REVERSE	2.084
protein.degradation.ubiquitin.E3.RING	AT5G01880	zinc finger (C3HC4-type RING finger) family protein | chr5:338899-340253 FORWARD	-1.217
protein.degradation.ubiquitin.E3.RING	AT5G05810	ATL43 | ATL43; protein binding / zinc ion binding | chr5:1746830-1748255 FORWARD	-1.658
protein.degradation.ubiquitin.E3.RING	AT5G18340	U-box domain-containing protein | chr5:6070640-6072310 REVERSE	-1.161
protein.degradation.ubiquitin.E3.RING	AT5G27420	zinc finger (C3HC4-type RING finger) family protein | chr5:9684072-9685561 FORWARD	3.905
protein.degradation.ubiquitin.E3.RING	AT5G40140	armadillo/beta-catenin repeat family protein / U-box domain-containing protein | chr5:16057347-16058999 FORWARD	-1.359
protein.degradation.ubiquitin.E3.RING	AT5G41400	zinc finger (C3HC4-type RING finger) family protein | chr5:16569377-16570177 REVERSE	2.087
protein.degradation.ubiquitin.E3.RING	AT5G43420	zinc finger (C3HC4-type RING finger) family protein | chr5:17451669-17453124 FORWARD	2.369
protein.degradation.ubiquitin.E3.RING	AT5G48655	zinc finger (C3HC4-type RING finger) family protein | chr5:19731173-19733043 REVERSE	1.207
protein.degradation.ubiquitin.E3.RING	AT5G58580	ATL63 | ATL63 (ARABIDOPSIS TO&#769;XICOS EN LEVADURA); protein binding / zinc ion binding | chr5:23676906-23677832 REVERSE	-1.323
protein.degradation.ubiquitin.E3.RING	AT5G59550	zinc finger (C3HC4-type RING finger) family protein | chr5:23998259-23999793 REVERSE	2.150
protein.degradation.ubiquitin.E3.RING	AT5G66070	zinc finger (C3HC4-type RING finger) family protein | chr5:26421855-26423232 FORWARD	3.473
protein.degradation.ubiquitin.E3.SCF.FBOX	AT1G12490	F-box family protein-related | chr1:4260783-4261869 FORWARD	1.909
protein.degradation.ubiquitin.E3.SCF.FBOX	AT1G22220	F-box family protein | chr1:7846602-7847802 FORWARD	1.796
protein.degradation.ubiquitin.E3.SCF.FBOX	AT1G52650	FUNCTIONS IN: molecular_function unknown; INVOLVED IN: biological_process unknown; LOCATED IN: cellular_component unknown; CONTAINS InterPro DOMAIN/s: Cyclin-like F-box (InterPro:IPR001810), FBD-like (InterPro:IPR006566); BEST Arabidopsis thaliana protein match is: F-box family protein (TAIR:AT4G13960.1); Has 1151 Blast hits to 1117 proteins in 9 species: Archae - 0; Bacteria - 0; Metazoa - 1; Fu…	-1.425
protein.degradation.ubiquitin.E3.SCF.FBOX	AT1G68050	ADO3, FKF1 | FKF1 (FLAVIN-BINDING, KELCH REPEAT, F BOX 1); signal transducer/ two-component sensor/ ubiquitin-protein ligase | chr1:25508676-25510889 FORWARD	-4.043
protein.degradation.ubiquitin.E3.SCF.FBOX	AT2G14290	F-box family protein | chr2:6057288-6058524 REVERSE	3.534
protein.degradation.ubiquitin.E3.SCF.FBOX	AT2G18780	F-box family protein | chr2:8136758-8138118 REVERSE	1.098
protein.degradation.ubiquitin.E3.SCF.FBOX	AT2G27310	F-box family protein | chr2:11683862-11684967 REVERSE	1.668
protein.degradation.ubiquitin.E3.SCF.FBOX	AT2G43440	FUNCTIONS IN: molecular_function unknown; INVOLVED IN: biological_process unknown; LOCATED IN: cellular_component unknown; CONTAINS InterPro DOMAIN/s: Cyclin-like F-box (InterPro:IPR001810), F-box associated (InterPro:IPR006527), F-box associated type 1 (InterPro:IPR017451); BEST Arabidopsis thaliana protein match is: unknown protein (TAIR:AT2G43445.1); Has 740 Blast hits to 736 proteins in 32 sp…	-2.237
protein.degradation.ubiquitin.E3.SCF.FBOX	AT3G24760	F-box family protein | chr3:9040088-9041834 FORWARD	-1.603
protein.degradation.ubiquitin.E3.SCF.FBOX	AT3G47130	F-box family protein-related | chr3:17353714-17354851 FORWARD	2.018
protein.degradation.ubiquitin.E3.SCF.FBOX	AT3G59210	F-box family protein | chr3:21889571-21891776 FORWARD	-1.031
protein.degradation.ubiquitin.E3.SCF.FBOX	AT3G59250	F-box family protein | chr3:21901570-21903284 REVERSE	-1.82
protein.degradation.ubiquitin.E3.SCF.FBOX	AT4G14103	F-box family protein | chr4:8126948-8128336 FORWARD	-2.022
protein.degradation.ubiquitin.E3.SCF.FBOX	AT4G22170	F-box family protein | chr4:11736653-11737744 FORWARD	3.126
protein.degradation.ubiquitin.E3.SCF.FBOX	AT4G38870	F-box family protein | chr4:18132583-18133863 REVERSE	-1.325
protein.degradation.ubiquitin.E3.SCF.FBOX	AT4G38940	kelch repeat-containing F-box family protein | chr4:18152687-18154114 FORWARD	1.170
protein.degradation.ubiquitin.E3.SCF.FBOX	AT4G39060	FUNCTIONS IN: molecular_function unknown; INVOLVED IN: biological_process unknown; LOCATED IN: cellular_component unknown; BEST Arabidopsis thaliana protein match is: kelch repeat-containing protein (TAIR:AT4G19250.1); Has 303 Blast hits to 287 proteins in 5 species: Archae - 0; Bacteria - 2; Metazoa - 0; Fungi - 0; Plants - 295; Viruses - 0; Other Eukaryotes - 6 (source: NCBI BLink). | chr4:1820…	4.353
protein.degradation.ubiquitin.E3.SCF.FBOX	AT4G39580	kelch repeat-containing F-box family protein | chr4:18385684-18386811 REVERSE	1.455
protein.degradation.ubiquitin.E3.SCF.FBOX	AT5G07610	F-box family protein | chr5:2406068-2407330 FORWARD	-1.14
protein.degradation.ubiquitin.E3.SCF.FBOX	AT5G07670	F-box family protein | chr5:2430146-2432196 FORWARD	-1.097
protein.degradation.ubiquitin.E3.SCF.FBOX	AT5G10340	F-box protein-related / SLF-related | chr5:3253122-3255045 FORWARD	4.756
protein.degradation.ubiquitin.E3.SCF.FBOX	AT5G25350	EBF2 | EBF2 (EIN3-BINDING F BOX PROTEIN 2); protein binding | chr5:8794252-8797020 REVERSE	-1.886
protein.degradation.ubiquitin.E3.SCF.FBOX	AT5G41830	F-box family protein-related | chr5:16743762-16745334 REVERSE	-2.303
protein.degradation.ubiquitin.E3.SCF.FBOX	AT5G53592	FUNCTIONS IN: molecular_function unknown; INVOLVED IN: biological_process unknown; LOCATED IN: endomembrane system; CONTAINS InterPro DOMAIN/s: FBD (InterPro:IPR013596), FBD-like (InterPro:IPR006566); BEST Arabidopsis thaliana protein match is: unknown protein (TAIR:AT3G23955.1); Has 107 Blast hits to 106 proteins in 1 species: Archae - 0; Bacteria - 0; Metazoa - 0; Fungi - 0; Plants - 107; Virus…	1.184
protein.degradation.ubiquitin.E3.SCF.FBOX	AT5G56700	F-box protein-related | chr5:22941794-22943378 FORWARD	-2.121
protein.degradation.ubiquitin.E3.BTB/POZ Cullin3.BTB/POZ	AT3G48360	BT2, ATBT2 | BT2 (BTB AND TAZ DOMAIN PROTEIN 2); protein binding / transcription factor/ transcription regulator | chr3:17908192-17910525 REVERSE	-2.199
protein.degradation.ubiquitin.E3.BTB/POZ Cullin3.BTB/POZ	AT4G37610	BT5 | BT5 (BTB AND TAZ DOMAIN PROTEIN 5); protein binding / transcription regulator | chr4:17670481-17672353 REVERSE	1.820
protein.glycosylation	AT4G18270	ATTRANS11, TRANS11 | ATTRANS11; P-P-bond-hydrolysis-driven protein transmembrane transporter/ catalytic | chr4:10099208-10101897 REVERSE	-1.239
protein.assembly and cofactor ligation	ATCG00360	YCF3 | Encodes a protein required for photosystem I assembly and stability. In Chlamydomonas reinhardtii, this protein seems to act as a PSI specific chaperone facilitating the assembly of the complex by interacting with PsaA and PsaD. A loss of function mutation in tobacco leads to a loss of photosystem I. | chrC:42584-43751 REVERSE	6.389
protein.assembly and cofactor ligation	ATCG00520	YCF4 | Encodes a protein required for photosystem I assembly and stability. In cyanobacteria, loss of function mutation in this gene increases PSII/PSI ratio without any influence on photoautotrophic growth. | chrC:59772-60326 FORWARD	8.106
protein.assembly and cofactor ligation	ATCG01040	YCF5 | hypothetical protein | chrC:114461-115447 FORWARD	5.699
protein.assembly and cofactor ligation	ATCG01130	YCF1.2 | hypothetical protein | chrC:123884-129244 REVERSE	5.121
Signalling
signalling.in sugar and nutrient physiology	AT2G32390	ATGLR3.5, GLR3.5, GLR6 | ATGLR3.5 (GLUTAMATE RECEPTOR 3.5); intracellular ligand-gated ion channel | chr2:13748468-13751923 REVERSE	-1.369
signalling.in sugar and nutrient physiology	AT4G08950	EXO | EXO (EXORDIUM) | chr4:5740297-5741524 FORWARD	3.063
signalling.in sugar and nutrient physiology	AT5G48400	ATGLR1.2, GLR1.2 | ATGLR1.2; intracellular ligand-gated ion channel | chr5:19616244-19619246 FORWARD	1.865
signalling.in sugar and nutrient physiology	AT5G64260	EXL2 | EXL2 (EXORDIUM LIKE 2) | chr5:25703929-25705316 FORWARD	1.786
signalling.receptor kinases.leucine rich repeat I	AT1G51620	protein kinase family protein | chr1:19140130-19141787 FORWARD	3.554
signalling.receptor kinases.leucine rich repeat I	AT2G19190	FRK1 | FRK1 (FLG22-INDUCED RECEPTOR-LIKE KINASE 1); kinase | chr2:8326049-8329944 REVERSE	1.299
signalling.receptor kinases.leucine rich repeat I	AT5G59670	leucine-rich repeat protein kinase, putative | chr5:24041494-24045652 FORWARD	-1.011
signalling.receptor kinases.leucine rich repeat III	AT5G07620	protein kinase family protein | chr5:2407401-2409066 REVERSE	-1.043
signalling.receptor kinases.leucine rich repeat III	AT5G41680	protein kinase family protein | chr5:16667885-16669489 FORWARD	3.488
signalling.receptor kinases.leucine rich repeat III	AT5G43020	leucine-rich repeat transmembrane protein kinase, putative | chr5:17255291-17257742 REVERSE	1.172
signalling.receptor kinases.leucine rich repeat IV	AT4G22730	leucine-rich repeat transmembrane protein kinase, putative | chr4:11941131-11943885 FORWARD	-1.181
signalling.receptor kinases.leucine rich repeat VIII.VIII-1	AT5G49760	leucine-rich repeat family protein / protein kinase family protein | chr5:20216372-20221299 FORWARD	-1.001
signalling.receptor kinases.leucine rich repeat XI	AT1G17750	leucine-rich repeat transmembrane protein kinase, putative | chr1:6106656-6110120 FORWARD	2.596
signalling.receptor kinases.leucine rich repeat XI	AT2G31880	leucine-rich repeat transmembrane protein kinase, putative | chr2:13554894-13556977 FORWARD	1.314
signalling.receptor kinases.leucine rich repeat XI	AT5G12940	leucine-rich repeat family protein | chr5:4087712-4089004 FORWARD	1.172
signalling.receptor kinases.leucine rich repeat XII	AT3G47580	leucine-rich repeat transmembrane protein kinase, putative | chr3:17532648-17536059 FORWARD	-1.381
signalling.receptor kinases.thaumatin like	AT4G18250	receptor serine/threonine kinase, putative | chr4:10087343-10091963 REVERSE	1.010
signalling.receptor kinases.thaumatin like	AT5G38280	PR5K | PR5K; kinase/ transmembrane receptor protein serine/threonine kinase | chr5:15293121-15297323 REVERSE	1.732
signalling.receptor kinases.Catharanthus roseus-like RLK1	AT5G61350	protein kinase family protein | chr5:24667973-24670501 FORWARD	-1.965
signalling.receptor kinases.DUF 26	AT1G70740	protein kinase family protein | chr1:26673632-26675947 REVERSE	1.538
signalling.receptor kinases.DUF 26	AT4G11460	protein kinase family protein | chr4:6964468-6967093 FORWARD	-1.451
signalling.receptor kinases.DUF 26	AT4G11470	protein kinase family protein | chr4:6967729-6970161 FORWARD	2.245
signalling.receptor kinases.DUF 26	AT4G11521	LOCATED IN: endomembrane system; CONTAINS InterPro DOMAIN/s: Protein of unknown function DUF26 (InterPro:IPR002902); BEST Arabidopsis thaliana protein match is: kinase (TAIR:AT4G11530.1). | chr4:6985565-6986715 FORWARDmoderately similar to ( 489)AT4G11530protein kinase family protein | chr4:6985617-6989593 FORWARD	1.247
signalling.receptor kinases.DUF 26	AT4G23180	CRK10, RLK4 | CRK10 (CYSTEINE-RICH RLK10); ATP binding / kinase/ protein kinase/ protein serine/threonine kinase/ protein tyrosine kinase | chr4:12138137-12140921 FORWARD	1.228
signalling.receptor kinases.DUF 26	AT4G23190	CRK11, AT-RLK3 | CRK11 (CYSTEINE-RICH RLK11); kinase/ protein kinase | chr4:12141032-12143833 REVERSE	1.872
signalling.receptor kinases.DUF 26	AT4G23200	protein kinase family protein | chr4:12145380-12147934 REVERSE	2.873
signalling.receptor kinases.DUF 26	AT4G23220	kinase | chr4:12153956-12157091 REVERSE	1.634
signalling.receptor kinases.DUF 26	AT4G23260	ATP binding / protein kinase/ protein serine/threonine kinase/ protein tyrosine kinase | chr4:12167354-12170086 REVERSE	-1.425
signalling.receptor kinases.legume-lectin	AT4G29050	lectin protein kinase family protein | chr4:14314818-14316879 REVERSE	-1.33
signalling.receptor kinases.lysine motif	AT2G33580	protein kinase family protein / peptidoglycan-binding LysM domain-containing protein | chr2:14219623-14221861 REVERSE	2.238
signalling.receptor kinases.proline extensin like	AT1G68690	ATP binding / protein kinase/ protein serine/threonine kinase | chr1:25788608-25792324 FORWARD	1.174
signalling.receptor kinases.proline extensin like	AT2G18470	protein kinase family protein | chr2:8005285-8008052 REVERSE	1.017
signalling.receptor kinases.RKF3 like	AT2G48010	RKF3 | RKF3 (RECEPTOR-LIKE KINASE IN IN FLOWERS 3); kinase/ receptor signaling protein serine/threonine kinase | chr2:19641377-19643491 FORWARD	1.184
signalling.receptor kinases.S-locus glycoprotein like	AT1G11410	S-locus protein kinase, putative | chr1:3841286-3844432 FORWARD	-1.102
signalling.receptor kinases.S-locus glycoprotein like	AT1G61440	S-locus protein kinase, putative | chr1:22669245-22672323 REVERSE	1.320
signalling.receptor kinases.S-locus glycoprotein like	AT1G65800	ARK2 | ARK2 (A. THALIANA RECEPTOR KINASE 2); kinase/ protein kinase/ transmembrane receptor protein serine/threonine kinase | chr1:24473121-24476715 FORWARD	-1.29
signalling.receptor kinases.S-locus glycoprotein like	AT4G21390	B120 | B120; ATP binding / protein kinase/ protein serine/threonine kinase/ sugar binding | chr4:11394355-11397583 REVERSE	1.963
signalling.receptor kinases.wall associated kinase	AT1G16120	WAKL1 | WAKL1 (wall associated kinase-like 1); kinase | chr1:5522639-5524983 FORWARD	4.471
signalling.receptor kinases.wall associated kinase	AT1G16130	WAKL2 | WAKL2 (wall associated kinase-like 2); kinase | chr1:5525491-5528212 FORWARD	1.413
signalling.receptor kinases.wall associated kinase	AT1G16150	WAKL4 | WAKL4 (WALL ASSOCIATED KINASE-LIKE 4); kinase | chr1:5532415-5534877 FORWARD	3.039
signalling.receptor kinases.wall associated kinase	AT4G31110	kinase | chr4:15127246-15130021 FORWARD	1.406
signalling.receptor kinases.crinkly like	AT3G55950	CCR3, ATCRR3 | CCR3 (ARABIDOPSIS THALIANA CRINKLY4 RELATED 3); kinase | chr3:20753691-20756395 REVERSE	1.770
signalling.receptor kinases.crinkly like	AT3G59420	ACR4 | ACR4 (ARABIDOPSIS CRINKLY4); kinase/ transmembrane receptor protein kinase | chr3:21959647-21963041 REVERSE	-1.146
signalling.receptor kinases.crinkly like	AT5G47850	CCR4 | CCR4 (ARABIDOPSIS THALIANA CRINKLY4 RELATED 4); kinase | chr5:19378701-19381082 REVERSE	3.718
signalling.receptor kinases.misc	AT1G51820	leucine-rich repeat protein kinase, putative | chr1:19237407-19241883 REVERSE	2.302
signalling.receptor kinases.misc	AT1G51850	leucine-rich repeat protein kinase, putative | chr1:19252847-19256783 REVERSE	1.444
signalling.receptor kinases.misc	AT1G70130	lectin protein kinase, putative | chr1:26409743-26411801 REVERSE	8.683
signalling.receptor kinases.misc	AT2G33060	AtRLP27 | AtRLP27 (Receptor Like Protein 27); kinase/ protein binding | chr2:14025483-14028196 FORWARD	-1.161
signalling.receptor kinases.misc	AT3G01840	protein kinase family protein | chr3:296582-298648 REVERSE	1.859
signalling.receptor kinases.misc	AT3G22060	receptor protein kinase-related | chr3:7771016-7772340 FORWARD	1.087
signalling.receptor kinases.misc	AT3G46280	protein kinase-related | chr3:17005483-17008424 REVERSE	2.067
signalling.receptor kinases.misc	AT4G10390	protein kinase family protein | chr4:6441673-6443435 REVERSE	1.806
signalling.receptor kinases.misc	AT4G23170	EP1 | EP1; protein kinase | chr4:12135093-12136157 FORWARD	1.437
signalling.receptor kinases.misc	AT5G60310	lectin protein kinase, putative | chr5:24268011-24269982 FORWARD	1.448
signalling.calcium	AT1G08860	BON3 | BON3 (BONZAI 3); calcium-dependent phospholipid binding | chr1:2842153-2846138 FORWARD	3.671
signalling.calcium	AT1G21550	calcium-binding protein, putative | chr1:7553101-7553876 REVERSE	2.420
signalling.calcium	AT1G52410	TSA1 | TSA1 (TSK-ASSOCIATING PROTEIN 1); calcium ion binding / protein binding | chr1:19520728-19525624 FORWARD	1.236
signalling.calcium	AT1G62480	vacuolar calcium-binding protein-related | chr1:23128705-23129759 FORWARD	1.169
signalling.calcium	AT1G66400	calmodulin-related protein, putative | chr1:24770575-24771371 REVERSE	2.615
signalling.calcium	AT1G72670	iqd8 | iqd8 (IQ-domain 8); calmodulin binding | chr1:27356683-27358853 REVERSE	1.093
signalling.calcium	AT1G73805	calmodulin binding | chr1:27745427-27749178 REVERSE	4.764
signalling.calcium	AT1G76040	CPK29 | CPK29; ATP binding / calcium ion binding / calmodulin-dependent protein kinase/ kinase/ protein kinase/ protein serine/threonine kinase/ protein tyrosine kinase | chr1:28537673-28540637 FORWARD	2.321
signalling.calcium	AT1G76640	calmodulin-related protein, putative | chr1:28765324-28765803 REVERSE	4.523
signalling.calcium	AT1G76650	CML38 | calcium-binding EF hand family protein | chr1:28766750-28767517 REVERSE	5.125
signalling.calcium	AT1G76705	calmodulin binding | chr1:28786450-28787328 FORWARD	-1.235
signalling.calcium	AT2G26190	calmodulin-binding family protein | chr2:11147639-11150510 REVERSE	1.020
signalling.calcium	AT2G33380	RD20 | RD20 (RESPONSIVE TO DESSICATION 20); calcium ion binding | chr2:14144831-14146471 REVERSE	1.211
signalling.calcium	AT2G41010	ATCAMBP25 | ATCAMBP25 (ARABIDOPSIS THALIANA CALMODULIN (CAM)-BINDING PROTEIN OF 25 KDA); calmodulin binding | chr2:17113866-17114804 REVERSE	2.960
signalling.calcium	AT2G41100	TCH3, ATCAL4 | TCH3 (TOUCH 3); calcium ion binding | chr2:17138073-17139610 FORWARD	3.072
signalling.calcium	AT2G41110	CAM2, ATCAL5 | CAM2 (CALMODULIN 2); calcium ion binding / protein binding | chr2:17140311-17141431 FORWARD	1.269
signalling.calcium	AT2G41410	calmodulin, putative | chr2:17261728-17262884 REVERSE	1.120
signalling.calcium	AT2G43290	MSS3 | MSS3 (multicopy suppressors of snf4 deficiency in yeast 3); calcium ion binding | chr2:17991052-17992047 REVERSE	1.012
signalling.calcium	AT2G46600	calcium-binding protein, putative | chr2:19136019-19136600 FORWARD	1.661
signalling.calcium	AT3G10300	calcium-binding EF hand family protein | chr3:3186321-3188301 FORWARD	1.138
signalling.calcium	AT3G25600	calcium ion binding | chr3:9307254-9307967 FORWARD	2.901
signalling.calcium	AT3G29000	calcium-binding EF hand family protein | chr3:11005779-11006414 FORWARD	7.265
signalling.calcium	AT3G51380	IQD20 | IQD20 (IQ-domain 20); calmodulin binding | chr3:19074036-19074426 REVERSE	-1.152
signalling.calcium	AT3G57530	CPK32, ATCPK32, CDPK32 | CPK32 (CALCIUM-DEPENDENT PROTEIN KINASE 32); calcium-dependent protein kinase C/ calmodulin-dependent protein kinase/ kinase/ protein binding | chr3:21296554-21299591 REVERSE	1.925
signalling.calcium	AT4G09570	CPK4, ATCPK4 | CPK4; calmodulin-dependent protein kinase/ kinase/ protein kinase | chr4:6049517-6052335 FORWARD	1.001
signalling.calcium	AT4G27280	calcium-binding EF hand family protein | chr4:13663576-13664240 REVERSE	6.145
signalling.calcium	AT4G33050	EDA39 | EDA39 (embryo sac development arrest 39); calmodulin binding | chr4:15944453-15947026 REVERSE	1.295
signalling.calcium	AT4G34150	C2 domain-containing protein | chr4:16354946-16357293 FORWARD	2.729
signalling.calcium	AT5G10660	calmodulin-binding protein-related | chr5:3370518-3371934 FORWARD	-2.216
signalling.calcium	AT5G24270	SOS3, CBL4 | SOS3 (SALT OVERLY SENSITIVE 3); calcium ion binding / calcium-dependent protein serine/threonine phosphatase | chr5:8238781-8240366 REVERSE	-1.023
signalling.calcium	AT5G26920	CBP60G | CBP60G (CAM-BINDING PROTEIN 60-LIKE.G); calmodulin binding | chr5:9475747-9478721 FORWARD	2.108
signalling.calcium	AT5G37770	TCH2, CML24 | TCH2 (TOUCH 2); calcium ion binding | chr5:14998854-14999619 REVERSE	2.300
signalling.calcium	AT5G39670	calcium-binding EF hand family protein | chr5:15883179-15884067 FORWARD	5.638
signalling.calcium	AT5G42380	CML39, CML37 | CML37 (CALMODULIN LIKE 37); calcium ion binding | chr5:16942576-16943366 REVERSE	7.230
signalling.calcium	AT5G49480	ATCP1 | ATCP1 (Ca2+-binding protein 1); calcium ion binding | chr5:20070743-20071638 FORWARD	1.489
signalling.calcium	AT5G54490	PBP1 | PBP1 (PINOID-BINDING PROTEIN 1); calcium ion binding / protein binding | chr5:22121404-22121931 FORWARD	6.227
signalling.calcium	AT5G55990	CBL2, ATCBL2 | CBL2 (CALCINEURIN B-LIKE 2); calcium ion binding | chr5:22671452-22673855 FORWARD	-1.22
signalling.calcium	AT5G57010	calmodulin-binding family protein | chr5:23068037-23070412 FORWARD	1.770
signalling.calcium	AT5G66210	CPK28 | CPK28; ATP binding / calcium ion binding / calmodulin-dependent protein kinase/ protein kinase/ protein serine/threonine kinase | chr5:26456291-26459624 REVERSE	2.602
signalling.G-proteins	AT2G27200	GTP-binding family protein | chr2:11625417-11628189 FORWARD	-1.081
signalling.G-proteins	AT2G33460	RIC1 | RIC1 (ROP-INTERACTIVE CRIB MOTIF-CONTAINING PROTEIN 1); protein binding | chr2:14174590-14175838 REVERSE	2.218
signalling.G-proteins	AT2G37290	RabGAP/TBC domain-containing protein | chr2:15656427-15661335 REVERSE	1.561
signalling.G-proteins	AT3G09910	ATRAB18C, ATRABC2B | ATRABC2B (ARABIDOPSIS RAB GTPASE HOMOLOG C2B); ATP binding / GTP binding / transcription factor binding | chr3:3036714-3038429 REVERSE	1.133
signalling.G-proteins	AT3G59220	PRN, PRN1, ATPIRIN1 | PRN (PIRIN); calmodulin binding | chr3:21894134-21895623 FORWARD	2.025
signalling.G-proteins	AT4G28950	ARAC7, ATROP9, ATRAC7, RAC7, ROP9 | ROP9 (RHO-RELATED PROTEIN FROM PLANTS 9); GTP binding | chr4:14277994-14279984 FORWARD	1.195
signalling.G-proteins	AT5G01640	PRA1.B5 | PRA1.B5 (PRENYLATED RAB ACCEPTOR 1.B5) | chr5:241383-242225 REVERSE	2.194
signalling.G-proteins	AT5G47960	SMG1, ATRABA4C | ATRABA4C; GTP binding | chr5:19421384-19422533 REVERSE	4.404
signalling.MAP kinases	AT1G01560	ATMPK11 | ATMPK11; MAP kinase/ kinase | chr1:202136-204189 FORWARD	4.164
signalling.MAP kinases	AT1G51660	ATMKK4, MKK4, ATMEK4 | ATMKK4 (ARABIDOPSIS THALIANA MITOGEN-ACTIVATED PROTEIN KINASE KINASE 4); MAP kinase kinase/ kinase | chr1:19154323-19155947 FORWARD	1.528
signalling.MAP kinases	AT1G73500	ATMKK9, MKK9 | MKK9 (MAP KINASE KINASE 9); MAP kinase kinase/ kinase/ protein kinase activator | chr1:27639091-27640529 REVERSE	2.994
signalling.MAP kinases	AT2G18170	ATMPK7, MPK7 | ATMPK7 (ARABIDOPSIS THALIANA MAP KINASE 7); MAP kinase/ kinase | chr2:7907804-7909923 REVERSE	-1.089
signalling.MAP kinases	AT3G45640	ATMPK3, MPK3 | ATMPK3 (ARABIDOPSIS THALIANA MITOGEN-ACTIVATED PROTEIN KINASE 3); MAP kinase/ kinase/ protein binding / protein kinase | chr3:16756770-16758698 FORWARD	2.790
signalling.MAP kinases	AT5G56580	ATMKK6, ANQ1, MKK6 | MKK6 (MAP KINASE KINASE 6); MAP kinase kinase/ kinase | chr5:22904689-22906661 REVERSE	1.680
signalling.misc	AT1G02900	RALFL1, RALF1, ATRALF1 | RALF1 (RAPID ALKALINIZATION FACTOR 1); signal transducer | chr1:653765-654343 REVERSE	1.018
signalling.misc	AT3G05490	RALFL22 | RALFL22 (ralf-like 22); signal transducer | chr3:1591277-1591983 FORWARD	1.423
signalling.misc	AT4G15800	RALFL33 | RALFL33 (ralf-like 33); signal transducer | chr4:8984858-8985405 FORWARD	1.359
signalling.lipids	AT1G55960	FUNCTIONS IN: molecular_function unknown; INVOLVED IN: biological_process unknown; EXPRESSED IN: 24 plant structures; EXPRESSED DURING: 15 growth stages; CONTAINS InterPro DOMAIN/s: Lipid-binding START (InterPro:IPR002913); BEST Arabidopsis thaliana protein match is: unknown protein (TAIR:AT3G13062.2); Has 177 Blast hits to 177 proteins in 41 species: Archae - 0; Bacteria - 0; Metazoa - 79; Fungi…	1.618
signalling.light	AT1G18810	phytochrome kinase substrate-related | chr1:6485596-6487030 REVERSE	-1.667
signalling.light	AT1G52770	phototropic-responsive NPH3 family protein | chr1:19655839-19657734 FORWARD	-1.651
signalling.light	AT2G02950	PKS1 | PKS1 (PHYTOCHROME KINASE SUBSTRATE 1); protein binding | chr2:854947-856538 REVERSE	-1.007
signalling.light	AT2G40080	ELF4 | ELF4 (EARLY FLOWERING 4) | chr2:16734294-16734912 REVERSE	-5.042
signalling.light	AT2G43010	PIF4, SRL2 | PIF4 (phytochrome interacting factor 4); DNA binding / protein binding / transcription factor | chr2:17886427-17889050 FORWARD	1.983
signalling.light	AT3G22840	ELIP1, ELIP | ELIP1 (EARLY LIGHT-INDUCABLE PROTEIN); chlorophyll binding | chr3:8084447-8085560 REVERSE	1.400
signalling.light	AT3G26740	CCL | CCL (CCR-LIKE) | chr3:9827801-9828680 FORWARD	-1.899
signalling.light	AT3G50840	phototropic-responsive NPH3 family protein | chr3:18896175-18898621 REVERSE	-1.109
signalling.light	AT4G14690	ELIP2 | ELIP2 (EARLY LIGHT-INDUCIBLE PROTEIN 2); chlorophyll binding | chr4:8418283-8419263 FORWARD	4.015
signalling.light	AT4G17230	SCL13 | SCL13 (Scarecrow-like 13); transcription factor | chr4:9660985-9663774 REVERSE	1.526
signalling.light	AT5G02200	FHL | FHL (FAR-RED-ELONGATED HYPOCOTYL1-LIKE); protein binding | chr5:437460-438894 FORWARD	1.878
signalling.light	AT5G10250	DOT3 | DOT3 (DEFECTIVELY ORGANIZED TRIBUTARIES 3); protein binding / signal transducer | chr5:3217028-3219368 REVERSE	-2.138
signalling.light	AT5G28490	LSH1 | LSH1 (LIGHT-DEPENDENT SHORT HYPOCOTYLS 1) | chr5:10454393-10455196 REVERSE	1.315
signalling.unspecified	AT1G53470	MSL4 | MSL4 (MECHANOSENSITIVE CHANNEL OF SMALL CONDUCTANCE-LIKE 4) | chr1:19958587-19961578 FORWARD	-1.494
signalling.unspecified	AT5G45770	AtRLP55 | AtRLP55 (Receptor Like Protein 55); protein binding | chr5:18563568-18564921 FORWARD	-1.2
Cell organization and cell cycle
cell.organisation	AT1G10340	ankyrin repeat family protein | chr1:3390322-3392571 REVERSE	1.782
cell.organisation	AT1G11740	ankyrin repeat family protein | chr1:3963277-3966824 REVERSE	1.596
cell.organisation	AT1G12710	AtPP2-A12 | AtPP2-A12 (Phloem protein 2-A12); carbohydrate binding | chr1:4326739-4328481 REVERSE	-1.096
cell.organisation	AT1G14480	protein binding | chr1:4956257-4957971 FORWARD	3.129
cell.organisation	AT1G18410	kinesin motor protein-related | chr1:6336528-6342460 REVERSE	1.413
cell.organisation	AT1G56250	AtPP2-B14 | AtPP2-B14 (Phloem protein 2-B14); carbohydrate binding | chr1:21061600-21062995 REVERSE	5.677
cell.organisation	AT2G24600	ankyrin repeat family protein | chr2:10452116-10454524 REVERSE	2.544
cell.organisation	AT2G33385	arpc2b | arpc2b (actin-related protein C2B); structural molecule | chr2:14147503-14149769 REVERSE	1.109
cell.organisation	AT4G03450	ankyrin repeat family protein | chr4:1529446-1531780 REVERSE	1.840
cell.organisation	AT4G05190	ATK5 | ATK5 (ARABIDOPSIS THALIANA KINESIN 5); microtubule motor | chr4:2675101-2680214 FORWARD	1.090
cell.organisation	AT4G11000	ankyrin repeat family protein | chr4:6731020-6732464 FORWARD	1.570
cell.organisation	AT4G14365	zinc finger (C3HC4-type RING finger) family protein / ankyrin repeat family protein | chr4:8271464-8273765 REVERSE	3.369
cell.organisation	AT4G26120	ankyrin repeat family protein / BTB/POZ domain-containing protein | chr4:13236448-13238487 FORWARD	1.326
cell.organisation	AT4G27360	dynein light chain, putative | chr4:13693957-13694658 FORWARD	2.611
cell.organisation	AT4G34380	transducin family protein / WD-40 repeat family protein | chr4:16438524-16440641 FORWARD	3.457
cell.organisation	AT4G39320	microtubule-associated protein-related | chr4:18289055-18289857 FORWARD	1.227
cell.organisation	AT5G15500	ankyrin repeat family protein | chr5:5031676-5033465 REVERSE	-2.044
cell.organisation	AT5G45110	NPR3 | NPR3 (NPR1-LIKE PROTEIN 3); protein binding | chr5:18228910-18231522 FORWARD	2.038
cell.organisation	AT5G51160	ankyrin repeat family protein | chr5:20792211-20793841 FORWARD	1.550
cell.organisation	AT5G54620	ankyrin repeat family protein | chr5:22187761-22189746 REVERSE	-2.738
cell.organisation	AT5G54720	ankyrin repeat family protein | chr5:22232195-22232949 REVERSE	1.907
cell.division	AT1G20930	CDKB2;2 | CDKB2;2 (CYCLIN-DEPENDENT KINASE B2;2); cyclin-dependent protein kinase/ kinase | chr1:7292568-7294746 REVERSE	1.217
cell.division	AT2G38620	CDKB1;2 | CDKB1;2 (cyclin-dependent kinase B1;2); cyclin binding / kinase/ protein serine/threonine kinase | chr2:16152532-16154086 FORWARD	1.157
cell.division	AT3G53830	regulator of chromosome condensation (RCC1) family protein / UVB-resistance protein-related | chr3:19940814-19943799 FORWARD	2.350
cell.division	AT3G55580	regulator of chromosome condensation (RCC1) family protein | chr3:20612700-20615920 FORWARD	2.773
cell.division	AT4G35620	CYCB2;2 | CYCB2;2 (Cyclin B2;2); cyclin-dependent protein kinase regulator | chr4:16901621-16903920 FORWARD	1.175
cell.division	AT5G25380	CYCA2;1 | CYCA2;1 (cyclin a2;1); cyclin-dependent protein kinase regulator | chr5:8815230-8817566 FORWARD	1.509
cell.division	AT5G48390	ATZIP4 | ATZIP4; binding | chr5:19612062-19615383 FORWARD	1.957
cell.cycle	AT1G14750	SDS | SDS (SOLO DANCERS); cyclin-dependent protein kinase | chr1:5079407-5082520 REVERSE	1.204
cell.cycle	AT1G16330	CYCB3;1 | CYCB3;1 (cyclin b3;1); cyclin-dependent protein kinase | chr1:5582387-5584457 REVERSE	1.172
cell.cycle	AT1G20610	CYCB2;3 | CYCB2;3 (Cyclin B2;3); cyclin-dependent protein kinase regulator | chr1:7134790-7137781 REVERSE	1.103
cell.cycle	AT1G27630	CYCT1;3 | CYCT1;3 (CYCLIN T 1;3); cyclin-dependent protein kinase | chr1:9611103-9614336 FORWARD	-1.298
cell.cycle	AT1G77390	CYCA1;2, CYCA1 | CYCA1;2 (CYCLIN A1;2); cyclin-dependent protein kinase regulator | chr1:29081904-29084285 REVERSE	1.292
cell.cycle	AT2G17620	CYCB2;1 | CYCB2;1 (Cyclin B2;1); cyclin-dependent protein kinase regulator | chr2:7664103-7666522 FORWARD	1.455
cell.cycle	AT2G45080	cycp3;1 | cycp3;1 (cyclin p3;1); cyclin-dependent protein kinase | chr2:18591665-18592455 FORWARD	1.447
cell.cycle	AT5G21080	FUNCTIONS IN: molecular_function unknown; INVOLVED IN: biological_process unknown; LOCATED IN: cellular_component unknown; BEST Arabidopsis thaliana protein match is: cyclin-related (TAIR:AT2G41830.1); Has 203 Blast hits to 200 proteins in 66 species: Archae - 0; Bacteria - 4; Metazoa - 116; Fungi - 12; Plants - 64; Viruses - 0; Other Eukaryotes - 7 (source: NCBI BLink). | chr5:7158035-7163188 RE…	5.728
cell.cycle.peptidylprolyl isomerase	AT2G21130	peptidyl-prolyl cis-trans isomerase / cyclophilin (CYP2) / rotamase | chr2:9055398-9056232 REVERSE	-2.338
cell.vesicle transport	AT1G08560	SYP111, KN, ATSYP111 | SYP111 (SYNTAXIN OF PLANTS 111); SNAP receptor | chr1:2709632-2710912 REVERSE	1.019
cell.vesicle transport	AT3G09520	ATEXO70H4 | ATEXO70H4 (exocyst subunit EXO70 family protein H4); protein binding | chr3:2923743-2925629 FORWARD	2.362
cell.vesicle transport	AT3G11820	SYP121, AT-SYR1, ATSYP121, SYR1, ATSYR1, PEN1 | SYP121 (SYNTAXIN OF PLANTS 121); SNAP receptor/ protein anchor | chr3:3729305-3731116 REVERSE	2.004
cell.vesicle transport	AT3G52400	SYP122, ATSYP122 | SYP122 (SYNTAXIN OF PLANTS 122); SNAP receptor | chr3:19425634-19427141 REVERSE	3.077
cell.vesicle transport	AT4G03330	SYP123, ATSYP123 | SYP123 (SYNTAXIN OF PLANTS 123); SNAP receptor | chr4:1466336-1467750 FORWARD	-1.889
cell.vesicle transport	AT5G11150	ATVAMP713, VAMP713 | ATVAMP713 (VESICLE-ASSOCIATED MEMBRANE PROTEIN 713) | chr5:3546286-3548111 REVERSE	-1.126
cell.vesicle transport	AT5G16490	RIC4 | RIC4 (ROP-INTERACTIVE CRIB MOTIF-CONTAINING PROTEIN 4); protein binding | chr5:5384305-5385213 REVERSE	1.136
cell.cell death.plants	AT1G29690	CAD1 | CAD1 (constitutively activated cell death 1) | chr1:10379020-10382123 REVERSE	1.393
cell.cell death.plants	AT4G14400	ACD6 | ACD6 (ACCELERATED CELL DEATH 6); protein binding | chr4:8294446-8298602 FORWARD	-1.996
Micro RNA-involving processes
micro RNA, natural antisense etc	AT2G01008	other RNA | chr2:1871-2111 FORWARD	2.669
Development
development	AT4G39403	PLS | PLS (POLARIS) | chr4:18329094-18329699 REVERSE	2.690
development.storage proteins	AT4G27140	2S seed storage protein 1 / 2S albumin storage protein / NWMU1-2S albumin 1 | chr4:13607329-13608031 FORWARD	7.122
development.storage proteins	AT5G24770	VSP2, ATVSP2 | VSP2 (VEGETATIVE STORAGE PROTEIN 2); acid phosphatase | chr5:8500476-8502224 REVERSE	1.125
development.late embryogenesis abundant	AT1G02820	late embryogenesis abundant 3 family protein / LEA3 family protein | chr1:623765-624475 REVERSE	-1.355
development.late embryogenesis abundant	AT1G52690	late embryogenesis abundant protein, putative / LEA protein, putative | chr1:19619745-19620844 FORWARD	3.096
development.late embryogenesis abundant	AT2G41280	M10, ATM10 | M10 | chr2:17209697-17210423 FORWARD	1.771
development.late embryogenesis abundant	AT4G02380	SAG21, AtLEA5 | SAG21 (SENESCENCE-ASSOCIATED GENE 21) | chr4:1046204-1046997 REVERSE	3.374
development.squamosa promoter binding like (SPL)	AT1G53160	SPL4 | SPL4 (SQUAMOSA PROMOTER BINDING PROTEIN-LIKE 4); DNA binding / transcription factor | chr1:19806419-19807608 FORWARD	1.011
development.unspecified	AT1G01720	ATAF1, ANAC002 | ATAF1; transcription activator/ transcription factor | chr1:268330-269819 FORWARD	1.226
development.unspecified	AT1G02230	ANAC004 | ANAC004 (Arabidopsis NAC domain containing protein 4); transcription factor | chr1:435174-436776 REVERSE	2.724
development.unspecified	AT1G03120	ATRAB28 | ATRAB28 | chr1:752271-753140 FORWARD	1.128
development.unspecified	AT1G05065	CLE20 | CLE20 (CLAVATA3/ESR-RELATED 20); protein binding / receptor binding | chr1:1454969-1455220 REVERSE	-1.13
development.unspecified	AT1G05420	ATOFP12, OFP12 | OFP12 (OVATE FAMILY PROTEIN 12) | chr1:1590073-1590753 FORWARD	1.315
development.unspecified	AT1G07050	CONSTANS-like protein-related | chr1:2164188-2165239 REVERSE	-4.467
development.unspecified	AT1G13245	RTFL17, DVL4 | RTFL17 (ROTUNDIFOLIA LIKE 17) | chr1:4525486-4526064 REVERSE	1.355
development.unspecified	AT1G20120	family II extracellular lipase, putative | chr1:6975388-6977264 FORWARD	1.494
development.unspecified	AT1G21140	nodulin, putative | chr1:7404383-7405281 FORWARD	1.283
development.unspecified	AT1G21890	nodulin MtN21 family protein | chr1:7682584-7685662 REVERSE	1.106
development.unspecified	AT1G22770	GI, FB | GI (GIGANTEA) | chr1:8061844-8067716 FORWARD	1.489
development.unspecified	AT1G28330	DYL1 | DYL1 (DORMANCY-ASSOCIATED PROTEIN-LIKE 1) | chr1:9933909-9935264 REVERSE	-1.19
development.unspecified	AT1G32510	anac011 | anac011 (Arabidopsis NAC domain containing protein 11); transcription factor | chr1:11757000-11758118 FORWARD	2.645
development.unspecified	AT1G52890	ANAC019 | ANAC019 (Arabidopsis NAC domain containing protein 19); transcription factor | chr1:19697004-19698482 REVERSE	1.093
development.unspecified	AT1G61340	F-box family protein | chr1:22628265-22630009 FORWARD	4.180
development.unspecified	AT1G70260	nodulin MtN21 family protein | chr1:26456844-26459450 REVERSE	3.044
development.unspecified	AT1G75880	family II extracellular lipase 1 (EXL1) | chr1:28490449-28492464 FORWARD	-1.645
development.unspecified	AT1G77450	anac032 | anac032 (Arabidopsis NAC domain containing protein 32); transcription factor | chr1:29099954-29101261 FORWARD	1.967
development.unspecified	AT2G01505	CLE16 | CLE16 (CLAVATA3/ESR-RELATED 16); protein binding / receptor binding | chr2:228745-229237 REVERSE	-1.878
development.unspecified	AT2G16660	nodulin family protein | chr2:7218706-7221625 REVERSE	-1.186
development.unspecified	AT2G17040	anac036 | anac036 (Arabidopsis NAC domain containing protein 36); transcription factor | chr2:7407123-7408270 FORWARD	2.151
development.unspecified	AT2G22860	ATPSK2 | ATPSK2 (PHYTOSULFOKINE 2 PRECURSOR); growth factor | chr2:9737607-9738298 FORWARD	2.543
development.unspecified	AT2G23810	TET8 | TET8 (TETRASPANIN8) | chr2:10135605-10137561 REVERSE	3.077
development.unspecified	AT2G24430	ANAC038 | ANAC038 (ARABIDOPSIS NAC DOMAIN CONTAINING PROTEIN 38); transcription factor | chr2:10383517-10386625 REVERSE	1.374
development.unspecified	AT2G35980	YLS9, NHL10, ATNHL10 | YLS9 (YELLOW-LEAF-SPECIFIC GENE 9) | chr2:15110588-15111471 FORWARD	3.041
development.unspecified	AT2G36985	ROT4, DVL16 | ROT4 (ROTUNDIFOLIA4) | chr2:15534779-15535192 REVERSE	3.385
development.unspecified	AT2G37460	nodulin MtN21 family protein | chr2:15726448-15729098 REVERSE	1.017
development.unspecified	AT2G39705	RTFL8, DVL11 | RTFL8 (ROTUNDIFOLIA LIKE 8) | chr2:16556856-16557577 FORWARD	-1.035
development.unspecified	AT2G41260	M17, ATM17 | M17 | chr2:17206510-17207698 FORWARD	4.059
development.unspecified	AT2G41380	embryo-abundant protein-related | chr2:17251941-17253057 FORWARD	2.191
development.unspecified	AT3G02380	COL2 | COL2 (constans-like 2); transcription factor/ zinc ion binding | chr3:487236-488693 REVERSE	1.648
development.unspecified	AT3G23635	RTFL13 | RTFL13 (ROTUNDIFOLIA LIKE 13) | chr3:8497941-8498072 REVERSE	2.383
development.unspecified	AT3G25190	nodulin, putative | chr3:9174457-9175776 FORWARD	1.578
development.unspecified	AT3G28070	nodulin MtN21 family protein | chr3:10447922-10451034 FORWARD	-1.033
development.unspecified	AT3G30340	nodulin MtN21 family protein | chr3:11956601-11959098 FORWARD	1.222
development.unspecified	AT3G44350	anac061 | anac061 (Arabidopsis NAC domain containing protein 61); transcription factor | chr3:16022836-16024487 REVERSE	3.889
development.unspecified	AT3G49530	anac062 | anac062 (Arabidopsis NAC domain containing protein 62); transcription factor | chr3:18362443-18364913 REVERSE	2.013
development.unspecified	AT3G49780	ATPSK4, ATPSK3 (FORMER SYMBOL) | ATPSK4 (PHYTOSULFOKINE 4 PRECURSOR); growth factor | chr3:18465679-18466376 FORWARD	1.287
development.unspecified	AT3G52525	ATOFP6, OFP6 | OFP6 (OVATE FAMILY PROTEIN 6) | chr3:19475159-19475961 FORWARD	-1.274
development.unspecified	AT3G52540	ATOFP18, OFP18 | OFP18 (OVATE FAMILY PROTEIN 18) | chr3:19488546-19489850 REVERSE	-1.285
development.unspecified	AT3G53232	RTFL1, DVL20 | RTFL1 (ROTUNDIFOLIA LIKE 1) | chr3:19730978-19731423 REVERSE	1.420
development.unspecified	AT3G61150	HDG1, HD-GL2-1 | HDG1 (HOMEODOMAIN GLABROUS 1); DNA binding / transcription factor | chr3:22630608-22635123 FORWARD	-1.045
development.unspecified	AT3G61190	BAP1 | BAP1 (BON ASSOCIATION PROTEIN 1); phospholipid binding / protein binding | chr3:22650527-22651449 REVERSE	6.510
development.unspecified	AT4G01430	nodulin MtN21 family protein | chr4:585598-588029 FORWARD	1.031
development.unspecified	AT4G01540	ANAC068, NTM1 | NTM1 (NAC WITH TRANSMEMBRANE MOTIF1); transcription activator/ transcription factor | chr4:670483-672789 REVERSE	1.086
development.unspecified	AT4G08290	nodulin MtN21 family protein | chr4:5238906-5241034 FORWARD	1.375
development.unspecified	AT4G13395	DVL10, RTFL12 | RTFL12 (ROTUNDIFOLIA LIKE 12) | chr4:7785687-7786113 REVERSE	7.113
development.unspecified	AT4G17230	SCL13 | SCL13 (Scarecrow-like 13); transcription factor | chr4:9660985-9663774 REVERSE	1.526
development.unspecified	AT4G18830	ATOFP5, OFP5 | OFP5 (ARABIDOPSIS THALIANA OVATE FAMILY PROTEIN 5) | chr4:10337205-10338612 FORWARD	-1.458
development.unspecified	AT4G28040	nodulin MtN21 family protein | chr4:13940359-13942309 FORWARD	1.164
development.unspecified	AT4G28190	ULT1, ULT | ULT1 (ULTRAPETALA1); DNA binding | chr4:13985461-13987261 FORWARD	1.190
development.unspecified	AT4G30430	TET9 | TET9 (TETRASPANIN9) | chr4:14878783-14880331 REVERSE	6.203
development.unspecified	AT4G34950	nodulin family protein | chr4:16642316-16644818 REVERSE	-3.817
development.unspecified	AT4G35770	SEN1, ATSEN1, DIN1 | SEN1 (SENESCENCE 1) | chr4:16944941-16946192 FORWARD	1.470
development.unspecified	AT4G35783	RTFL6, DVL17 | RTFL6 (ROTUNDIFOLIA LIKE 6) | chr4:16952406-16952800 FORWARD	1.212
development.unspecified	AT4G37790	HAT22 | HAT22; transcription factor | chr4:17768042-17769606 FORWARD	-1.183
development.unspecified	AT5G08790	ATAF2, anac081 | ATAF2; transcription activator | chr5:2858849-2860262 REVERSE	3.049
development.unspecified	AT5G09805	IDL3 | IDL3 (INFLORESCENCE DEFICIENT IN ABSCISSION (IDA)-LIKE 3) | chr5:3047218-3047517 FORWARD	1.073
development.unspecified	AT5G10830	embryo-abundant protein-related | chr5:3423686-3424720 FORWARD	2.114
development.unspecified	AT5G12330	LRP1 | LRP1 (LATERAL ROOT PRIMORDIUM 1); protein homodimerization | chr5:3987375-3989754 REVERSE	1.468
development.unspecified	AT5G13180	ANAC083 | ANAC083 (ARABIDOPSIS NAC DOMAIN CONTAINING PROTEIN 83); transcription factor | chr5:4196572-4197848 FORWARD	-1.044
development.unspecified	AT5G13790	AGL15 | AGL15 (AGAMOUS-LIKE 15); DNA binding / transcription factor | chr5:4449014-4450843 REVERSE	1.539
development.unspecified	AT5G15840	CO, FG | CO (CONSTANS); transcription factor/ transcription regulator/ zinc ion binding | chr5:5171182-5172758 REVERSE	-2.168
development.unspecified	AT5G18270	ANAC087 | ANAC087; transcription factor | chr5:6040919-6042938 REVERSE	1.678
development.unspecified	AT5G20700	senescence-associated protein-related | chr5:7005844-7007117 REVERSE	-1.249
development.unspecified	AT5G22380	anac090 | anac090 (Arabidopsis NAC domain containing protein 90); transcription factor | chr5:7408777-7410102 REVERSE	3.222
development.unspecified	AT5G45830	DOG1, GSQ5 | DOG1 (DELAY OF GERMINATION 1) | chr5:18589482-18591400 REVERSE	5.799
development.unspecified	AT5G59510	RTFL5, DVL18 | RTFL5 (ROTUNDIFOLIA LIKE 5) | chr5:23990074-23990696 FORWARD	2.680
development.unspecified	AT5G62850	AtVEX1 | AtVEX1 (VEGETATIVE CELL EXPRESSED1) | chr5:25229938-25231527 REVERSE	-1.587
development.unspecified	AT5G63790	ANAC102 | ANAC102 (ARABIDOPSIS NAC DOMAIN CONTAINING PROTEIN 102); transcription factor | chr5:25526509-25528013 REVERSE	2.055
development.unspecified	AT5G64060	anac103 | anac103 (Arabidopsis NAC domain containing protein 103); transcription factor | chr5:25633536-25635781 REVERSE	1.025
development.unspecified	AT5G64530	ANAC104, XND1 | XND1; transcription factor | chr5:25795233-25796938 FORWARD	2.298
Transport
transport	AT3G15340	PPI2 | PPI2 (proton pump interactor 2); protein binding | chr3:5159698-5162841 REVERSE	1.181
transport.sugars	AT1G08890	sugar transporter family protein | chr1:2848348-2852270 FORWARD	-1.048
transport.sugars	AT1G08920	sugar transporter, putative | chr1:2867259-2870656 FORWARD	1.050
transport.sugars	AT1G73220	AtOCT1 | AtOCT1 (Arabidopsis thaliana ORGANIC CATION/CARNITINE TRANSPORTER1); carbohydrate transmembrane transporter/ carnitine transporter/ transporter | chr1:27538276-27540235 FORWARD	2.936
transport.sugars	AT2G18480	mannitol transporter, putative | chr2:8009323-8011255 REVERSE	1.295
transport.sugars	AT3G20460	sugar transporter, putative | chr3:7135050-7139472 FORWARD	1.055
transport.sugars	AT3G51490	TMT3 | TMT3 (TONOPLAST MONOSACCHARIDE TRANSPORTER3); carbohydrate transmembrane transporter/ nucleoside transmembrane transporter/ sugar:hydrogen symporter | chr3:19105018-19107562 REVERSE	1.0
transport.sugars	AT4G04750	carbohydrate transmembrane transporter/ sugar:hydrogen symporter | chr4:2417888-2422624 FORWARD	-1.11
transport.sugars	AT5G18840	sugar transporter, putative | chr5:6282881-6286707 FORWARD	1.125
transport.sugars	AT5G23270	STP11, ATSTP11 | STP11 (SUGAR TRANSPORTER 11); carbohydrate transmembrane transporter/ sugar:hydrogen symporter | chr5:7838906-7841026 FORWARD	-1.35
transport.sugars.sucrose	AT1G71890	SUC5, ATSUC5 | SUC5; carbohydrate transmembrane transporter/ sucrose:hydrogen symporter/ sugar:hydrogen symporter | chr1:27058439-27060785 FORWARD	1.488
transport.amino acids	AT1G24400	LHT2, AATL2 | LHT2 (LYSINE HISTIDINE TRANSPORTER 2); acidic amino acid transmembrane transporter/ amino acid transmembrane transporter/ neutral amino acid transmembrane transporter | chr1:8651407-8653828 REVERSE	-1.532
transport.amino acids	AT2G39130	amino acid transporter family protein | chr2:16322956-16327266 REVERSE	-1.11
transport.amino acids	AT3G28960	amino acid transporter family protein | chr3:10984245-10985767 REVERSE	-1.413
transport.amino acids	AT4G35180	LHT7 | LHT7 (Lys/His transporter 7); amino acid transmembrane transporter | chr4:16738339-16740465 REVERSE	4.022
transport.amino acids	AT5G04770	ATCAT6, CAT6 | CAT6 (CATIONIC AMINO ACID TRANSPORTER 6); amino acid transmembrane transporter/ basic amino acid transmembrane transporter/ cationic amino acid transmembrane transporter | chr5:1379068-1382419 FORWARD	-1.057
transport.nitrate	AT5G60780	ATNRT2.3, NRT2.3 | ATNRT2.3; nitrate transmembrane transporter | chr5:24450839-24452756 FORWARD	2.291
transport.phosphate	AT1G26730	EXS family protein / ERD1/XPR1/SYG1 family protein | chr1:9241435-9244650 FORWARD	1.181
transport.phosphate	AT1G69480	EXS family protein / ERD1/XPR1/SYG1 family protein | chr1:26114112-26117479 REVERSE	1.098
transport.phosphate	AT2G03240	LOCATED IN: integral to membrane; EXPRESSED IN: 18 plant structures; EXPRESSED DURING: 10 growth stages; CONTAINS InterPro DOMAIN/s: SPX, N-terminal (InterPro:IPR004331), EXS, C-terminal (InterPro:IPR004342); BEST Arabidopsis thaliana protein match is: unknown protein (TAIR:AT1G14040.1); Has 764 Blast hits to 738 proteins in 146 species: Archae - 0; Bacteria - 0; Metazoa - 262; Fungi - 250; Plant…	1.043
transport.phosphate	AT2G29650	ANTR1, PHT4;1 | PHT4;1; carbohydrate transmembrane transporter/ inorganic diphosphate transmembrane transporter/ inorganic phosphate transmembrane transporter/ organic anion transmembrane transporter/ sugar:hydrogen symporter | chr2:12673383-12676049 REVERSE	1.078
transport.metabolite transporters at the mitochondrial membrane	AT1G12480	OZS1, SLAC1, RCD3, CDI3 | OZS1 (OZONE-SENSITIVE 1); transporter | chr1:4257268-4259300 REVERSE	-2.414
transport.metabolite transporters at the mitochondrial membrane	AT2G22500	UCP5, ATPUMP5, DIC1 | UCP5 (UNCOUPLING PROTEIN 5); binding | chr2:9563224-9564751 REVERSE	2.901
transport.metabolite transporters at the mitochondrial membrane	AT3G48850	mitochondrial phosphate transporter, putative | chr3:18114526-18116499 REVERSE	2.319
transport.nucleotides	AT1G19770	ATPUP14 | ATPUP14; purine transmembrane transporter | chr1:6832347-6833837 FORWARD	2.897
transport.nucleotides	AT1G28230	PUP1, ATPUP1 | PUP1 (PURINE PERMEASE 1); purine nucleoside transmembrane transporter/ purine transmembrane transporter | chr1:9862073-9864606 REVERSE	-1.632
transport.nucleotides	AT1G57990	ATPUP18 | ATPUP18; purine transmembrane transporter | chr1:21441505-21442920 REVERSE	2.778
transport.nucleotides	AT4G18195	ATPUP8, PUP8 | PUP8 (ARABIDOPSIS THALIANA PURINE PERMEASE 8); purine transmembrane transporter | chr4:10069694-10071115 FORWARD	1.670
transport.nucleotides	AT4G18197	ATPUP7, PEX17, PUP7 | PUP7 (PURINE PERMEASE 7); purine transmembrane transporter | chr4:10071634-10073236 FORWARD	1.032
transport.metal	AT1G51610	cation efflux family protein / metal tolerance protein, putative (MTPc4) | chr1:19136251-19139918 FORWARD	-1.017
transport.metal	AT3G05220	heavy-metal-associated domain-containing protein | chr3:1488595-1491320 FORWARD	-1.021
transport.peptides and oligopeptides	AT1G09930	ATOPT2 | ATOPT2; oligopeptide transporter | chr1:3227490-3230043 REVERSE	4.067
transport.peptides and oligopeptides	AT1G22550	proton-dependent oligopeptide transport (POT) family protein | chr1:7966533-7968641 REVERSE	-1.289
transport.peptides and oligopeptides	AT1G22570	proton-dependent oligopeptide transport (POT) family protein | chr1:7976620-7978573 REVERSE	-1.219
transport.peptides and oligopeptides	AT1G48370	YSL8 | YSL8 (YELLOW STRIPE LIKE 8); oligopeptide transporter | chr1:17874512-17877397 FORWARD	-1.386
transport.peptides and oligopeptides	AT1G59740	proton-dependent oligopeptide transport (POT) family protein | chr1:21968071-21972411 FORWARD	2.075
transport.peptides and oligopeptides	AT1G69870	proton-dependent oligopeptide transport (POT) family protein | chr1:26316027-26320220 FORWARD	-1.031
transport.peptides and oligopeptides	AT2G37900	proton-dependent oligopeptide transport (POT) family protein | chr2:15864396-15866408 REVERSE	1.456
transport.peptides and oligopeptides	AT3G45650	NAXT1 | NAXT1 (NITRATE EXCRETION TRANSPORTER1); nitrate efflux transmembrane transporter/ transporter | chr3:16759253-16761266 FORWARD	2.177
transport.peptides and oligopeptides	AT3G45660	proton-dependent oligopeptide transport (POT) family protein | chr3:16762205-16764241 FORWARD	1.991
transport.peptides and oligopeptides	AT4G21680	proton-dependent oligopeptide transport (POT) family protein | chr4:11517353-11519765 REVERSE	2.692
transport.peptides and oligopeptides	AT5G01180	PTR5, ATPTR5 | PTR5 (PEPTIDE TRANSPORTER 5); dipeptide transporter/ transporter | chr5:61017-63848 REVERSE	-1.202
transport.unspecified cations	AT4G05110	ATENT6, ENT6 | equilibrative nucleoside transporter, putative (ENT6) | chr4:2626405-2628830 REVERSE	2.327
transport.ABC transporters and multidrug resistance systems	AT1G17840	WBC11, ABCG11, DSO, COF1, ATWBC11 | WBC11 (WHITE-BROWN COMPLEX HOMOLOG PROTEIN 11); ATPase, coupled to transmembrane movement of substances / fatty acid transporter | chr1:6142564-6146521 FORWARD	-1.059
transport.ABC transporters and multidrug resistance systems	AT1G27940	PGP13 | PGP13 (P-GLYCOPROTEIN 13); ATPase, coupled to transmembrane movement of substances | chr1:9733597-9738129 REVERSE	-3.412
transport.ABC transporters and multidrug resistance systems	AT1G51500	CER5, D3, ABCG12, WBC12, ATWBC12 | CER5 (ECERIFERUM 5); ATPase, coupled to transmembrane movement of substances | chr1:19097797-19101080 REVERSE	-1.204
transport.ABC transporters and multidrug resistance systems	AT2G29940	PDR3, ATPDR3 | PDR3 (PLEIOTROPIC DRUG RESISTANCE 3); ATPase, coupled to transmembrane movement of substances | chr2:12760139-12766623 FORWARD	-1.138
transport.ABC transporters and multidrug resistance systems	AT3G13080	ATMRP3, MRP3 | ATMRP3; ATPase, coupled to transmembrane movement of substances / chlorophyll catabolite transporter/ glutathione S-conjugate-exporting ATPase | chr3:4195786-4201265 REVERSE	1.998
transport.ABC transporters and multidrug resistance systems	AT3G13090	ATMRP8, ATABCC6 | ATMRP8; ATPase, coupled to transmembrane movement of substances | chr3:4203013-4208171 REVERSE	1.479
transport.ABC transporters and multidrug resistance systems	AT3G13100	ATMRP7 | ATMRP7; ATPase, coupled to transmembrane movement of substances | chr3:4208735-4214173 REVERSE	1.642
transport.ABC transporters and multidrug resistance systems	AT3G16340	ATPDR1, PDR1 | PDR1; ATPase, coupled to transmembrane movement of substances | chr3:5539897-5546417 FORWARD	1.101
transport.ABC transporters and multidrug resistance systems	AT3G28345	ABC transporter family protein | chr3:10593753-10598775 REVERSE	1.619
transport.ABC transporters and multidrug resistance systems	AT4G01820	PGP3, MDR3 | PGP3 (P-GLYCOPROTEIN 3); ATPase, coupled to transmembrane movement of substances | chr4:780734-785329 REVERSE	-2.543
[truncated: 697 more rows]
