# Supplementary material for: Novel Role of JAC1 in Influencing Photosynthesis, Stomatal Conductance, and Photooxidative Stress Signalling Pathway in Arabidopsis thaliana
Source: Front Plant Sci. 2020 Jul 29;11:1124. doi: 10.3389/fpls.2020.01124 (PMC7403226; doi:10.3389/fpls.2020.01124)
Supplement: Supplementary file 4 [file DataSheet_4.xlsx]

## Sheet: Cellular component
GO Term	p-value	Genes	GO Term	Matches
extracellular region	0.0037388677275628076	AT1G02640,AT1G03870,AT1G10550,AT1G12570,AT1G13609,AT1G18140,AT1G19630,AT1G22690,AT1G24147,AT1G26420,AT1G26450,AT1G29910,AT1G29920,AT1G30700,AT1G35140,AT1G35290,AT1G47485,AT1G51860,AT1G57750,AT1G58170,AT1G58430,AT1G70090,AT1G72260,AT1G73280,AT1G73330,AT1G76955,AT2G01610,AT2G01850,AT2G01890,AT2G02100,AT2G02720,AT2G15880,AT2G17230,AT2G20870,AT2G25470,AT2G41260,AT2G43550,AT2G45220,AT2G47870,AT3G09220…	GO:0005576	91
cell wall	0.000042130680370821454	AT1G02640,AT1G10550,AT1G16150,AT1G26420,AT1G30700,AT1G35140,AT2G01850,AT2G02100,AT2G15880,AT2G20870,AT2G45220,AT3G15720,AT3G44990,AT3G45970,AT3G51590,AT4G03930,AT4G08950,AT4G11310,AT4G13340,AT4G16563,AT4G25810,AT4G30270,AT4G38400,AT4G38420,AT4G39260,AT5G03350,AT5G05340,AT5G08150,AT5G39580,AT5G49360,AT5G57550,AT5G57560,AT5G65730	GO:0005618	32
external encapsulating structure	0.00004438752446827718	AT1G02640,AT1G10550,AT1G16150,AT1G26420,AT1G30700,AT1G35140,AT2G01850,AT2G02100,AT2G15880,AT2G20870,AT2G45220,AT3G15720,AT3G44990,AT3G45970,AT3G51590,AT4G03930,AT4G08950,AT4G11310,AT4G13340,AT4G16563,AT4G25810,AT4G30270,AT4G38400,AT4G38420,AT4G39260,AT5G03350,AT5G05340,AT5G08150,AT5G39580,AT5G49360,AT5G57550,AT5G57560,AT5G65730	GO:0030312	32
apoplast	0.0002533993128932731	AT1G10550,AT1G18140,AT1G29910,AT1G29920,AT1G35140,AT1G47485,AT1G58170,AT2G01850,AT2G17230,AT3G09220,AT3G44990,AT4G08950,AT4G11190,AT4G23600,AT4G25810,AT4G30270,AT5G03350,AT5G05340,AT5G49360,AT5G57550,AT5G57560,AT5G65730	GO:0048046	22
plant-type cell wall	0.00008487251802018531	AT1G02640,AT1G16150,AT1G35140,AT2G02100,AT3G15720,AT3G45970,AT3G51590,AT4G08950,AT4G13340,AT4G16563,AT4G30270,AT4G38400,AT4G38420,AT5G39580,AT5G49360	GO:0009505	15
photosystem I	1.48132072199181e-8	AT1G29910,AT1G29920,AT2G05070,AT2G05100,AT2G34430,AT3G22840,AT3G27690,AT3G47470,AT3G54890,AT5G54270	GO:0009522	10
photosystem	0.00003136661967062212	AT1G29910,AT1G29920,AT2G05070,AT2G05100,AT2G34430,AT3G22840,AT3G27690,AT3G47470,AT3G54890,AT5G54270	GO:0009521	10
extracellular space	0.004238216011530368	AT1G35140,AT1G47485,AT2G17230,AT3G09590,AT3G10930,AT4G08950,AT4G11310,AT4G11320,AT4G39090,AT5G59305	GO:0005615	10
photosystem II	0.000016981858942975586	AT1G29910,AT1G29920,AT2G05070,AT2G05100,AT2G34430,AT3G22840,AT3G27690,AT3G54890,AT5G54270	GO:0009523	9
plastoglobule	0.000029161139156022196	AT1G29910,AT1G29920,AT2G05070,AT2G05100,AT2G34430,AT3G27690,AT3G47470,AT3G54890,AT5G54270	GO:0010287	9
chloroplast thylakoid membrane protein complex	0.00008479850610256502	AT2G05070,AT2G05100,AT3G26740,AT3G27690,AT5G54270	GO:0098807	5
thylakoid light-harvesting complex	0.000005637877562776081	AT2G05070,AT2G05100,AT3G27690,AT5G54270	GO:0009503	4
PSII associated light-harvesting complex II	0.000005637877562776081	AT2G05070,AT2G05100,AT3G27690,AT5G54270	GO:0009517	4
light-harvesting complex	0.000005637877562776081	AT2G05070,AT2G05100,AT3G27690,AT5G54270	GO:0030076	4
chloroplast starch grain	0.0058654260678170575	AT1G32900,AT4G09020	GO:0009569	2
dynein complex	0.008101432339763901	AT1G52240,AT4G27360	GO:0030286	2
starch grain	0.010657243055356562	AT1G32900,AT4G09020	GO:0043036	2
intrinsic component of endosome membrane	0.02033751622674168	AT2G43290	GO:0031302	1
integral component of endosome membrane	0.02033751622674168	AT2G43290	GO:0031303	1

## Sheet: Biological process
GO Term	p-value	Genes	GO Term	Matches
response to abiotic stimulus	1.0521102788808438e-24	AT1G01060,AT1G01120,AT1G01520,AT1G02205,AT1G02820,AT1G06040,AT1G07180,AT1G09350,AT1G13300,AT1G18330,AT1G21910,AT1G22190,AT1G25250,AT1G29910,AT1G29920,AT1G35140,AT1G37130,AT1G47485,AT1G56300,AT1G66090,AT1G67970,AT1G68050,AT1G69570,AT1G70420,AT1G70560,AT1G72430,AT1G73010,AT1G73330,AT1G73805,AT1G73870,AT1G76600,AT1G77760,AT1G78815,AT2G05070,AT2G05100,AT2G14247,AT2G15890,AT2G18050,AT2G21660,AT2G23030…	GO:0009628	217
circadian rhythm	2.553222598061246e-18	AT1G01060,AT1G18330,AT1G68050,AT2G21660,AT2G40080,AT2G42540,AT2G46790,AT2G46830,AT3G07650,AT3G12320,AT3G20810,AT3G26740,AT3G46640,AT3G48360,AT3G54500,AT3G54810,AT4G15248,AT4G33980,AT4G38960,AT5G02810,AT5G06980,AT5G15840,AT5G17300,AT5G24470,AT5G59570,AT5G60100,AT5G61380,AT5G64170	GO:0007623	187
rhythmic process	9.295029417499465e-18	AT1G01060,AT1G18330,AT1G68050,AT2G21660,AT2G40080,AT2G42540,AT2G46790,AT2G46830,AT3G07650,AT3G12320,AT3G20810,AT3G26740,AT3G46640,AT3G48360,AT3G54500,AT3G54810,AT4G15248,AT4G33980,AT4G38960,AT5G02810,AT5G06980,AT5G15840,AT5G17300,AT5G24470,AT5G59570,AT5G60100,AT5G61380,AT5G64170	GO:0048511	162
response to stress	9.38104068010965e-14	AT1G01060,AT1G01120,AT1G01520,AT1G02205,AT1G02820,AT1G06040,AT1G09350,AT1G11210,AT1G13300,AT1G13609,AT1G18330,AT1G19640,AT1G21910,AT1G22070,AT1G22190,AT1G35140,AT1G35350,AT1G37130,AT1G42560,AT1G47395,AT1G47400,AT1G47485,AT1G56300,AT1G66090,AT1G67970,AT1G70260,AT1G70560,AT1G72260,AT1G72430,AT1G73010,AT1G73330,AT1G73805,AT1G75090,AT1G76600,AT1G77760,AT1G80840,AT2G01520,AT2G02100,AT2G05070,AT2G05100…	GO:0006950	160
response to stimulus	1.237793412449832e-13	AT1G01060,AT1G01120,AT1G01520,AT1G02205,AT1G02820,AT1G06040,AT1G07180,AT1G09350,AT1G11210,AT1G13300,AT1G13609,AT1G16150,AT1G18330,AT1G19640,AT1G21910,AT1G22070,AT1G22190,AT1G22530,AT1G22690,AT1G23030,AT1G25250,AT1G28330,AT1G28370,AT1G29910,AT1G29920,AT1G33760,AT1G35140,AT1G35350,AT1G37130,AT1G42560,AT1G47395,AT1G47400,AT1G47485,AT1G48260,AT1G49720,AT1G56300,AT1G66090,AT1G66160,AT1G67970,AT1G68050…	GO:0050896	149
response to chemical	3.228059548971532e-13	AT1G01060,AT1G02205,AT1G02820,AT1G13300,AT1G16150,AT1G18330,AT1G19640,AT1G21910,AT1G22070,AT1G22190,AT1G22530,AT1G22690,AT1G23030,AT1G28330,AT1G28370,AT1G29910,AT1G29920,AT1G33760,AT1G35140,AT1G37130,AT1G47485,AT1G49720,AT1G56300,AT1G66090,AT1G66160,AT1G69040,AT1G69260,AT1G70560,AT1G72260,AT1G72430,AT1G73010,AT1G73330,AT1G73805,AT1G74890,AT1G76600,AT1G77640,AT1G77760,AT1G80840,AT2G01520,AT2G05070…	GO:0042221	148
cellular response to hypoxia	8.495353640296433e-13	AT1G13300,AT1G35140,AT1G66090,AT1G72430,AT1G73010,AT1G76600,AT2G14247,AT2G15890,AT2G32200,AT2G40000,AT2G41100,AT3G46090,AT3G55980,AT3G56400,AT4G13395,AT4G27280,AT4G29780,AT5G05410,AT5G19240,AT5G24530,AT5G35735,AT5G39890,AT5G41080,AT5G45340,AT5G54470,AT5G54960,AT5G57560,AT5G59820	GO:0071456	147
cellular response to decreased oxygen levels	1.0454138742117127e-12	AT1G13300,AT1G35140,AT1G66090,AT1G72430,AT1G73010,AT1G76600,AT2G14247,AT2G15890,AT2G32200,AT2G40000,AT2G41100,AT3G46090,AT3G55980,AT3G56400,AT4G13395,AT4G27280,AT4G29780,AT5G05410,AT5G19240,AT5G24530,AT5G35735,AT5G39890,AT5G41080,AT5G45340,AT5G54470,AT5G54960,AT5G57560,AT5G59820	GO:0036294	144
cellular response to oxygen levels	1.0454138742117127e-12	AT1G13300,AT1G35140,AT1G66090,AT1G72430,AT1G73010,AT1G76600,AT2G14247,AT2G15890,AT2G32200,AT2G40000,AT2G41100,AT3G46090,AT3G55980,AT3G56400,AT4G13395,AT4G27280,AT4G29780,AT5G05410,AT5G19240,AT5G24530,AT5G35735,AT5G39890,AT5G41080,AT5G45340,AT5G54470,AT5G54960,AT5G57560,AT5G59820	GO:0071453	129
regulation of transcription, DNA-templated	1.9869828851141394e-12	AT1G01060,AT1G06040,AT1G13300,AT1G18330,AT1G21910,AT1G22070,AT1G22190,AT1G24260,AT1G25250,AT1G26790,AT1G28050,AT1G28370,AT1G33760,AT1G49720,AT1G67260,AT1G67970,AT1G68050,AT1G69120,AT1G69180,AT1G69260,AT1G69570,AT1G73805,AT1G73870,AT1G74890,AT1G77640,AT1G80840,AT2G18050,AT2G31180,AT2G31380,AT2G36050,AT2G36270,AT2G38300,AT2G38470,AT2G46270,AT2G46790,AT2G46830,AT2G47870,AT2G47890,AT3G02310,AT3G07650…	GO:0006355	128
regulation of nucleic acid-templated transcription	2.043680503221747e-12	AT1G01060,AT1G06040,AT1G13300,AT1G18330,AT1G21910,AT1G22070,AT1G22190,AT1G24260,AT1G25250,AT1G26790,AT1G28050,AT1G28370,AT1G33760,AT1G49720,AT1G67260,AT1G67970,AT1G68050,AT1G69120,AT1G69180,AT1G69260,AT1G69570,AT1G73805,AT1G73870,AT1G74890,AT1G77640,AT1G80840,AT2G18050,AT2G31180,AT2G31380,AT2G36050,AT2G36270,AT2G38300,AT2G38470,AT2G46270,AT2G46790,AT2G46830,AT2G47870,AT2G47890,AT3G02310,AT3G07650…	GO:1903506	126
regulation of RNA biosynthetic process	2.2233439417262135e-12	AT1G01060,AT1G06040,AT1G13300,AT1G18330,AT1G21910,AT1G22070,AT1G22190,AT1G24260,AT1G25250,AT1G26790,AT1G28050,AT1G28370,AT1G33760,AT1G49720,AT1G67260,AT1G67970,AT1G68050,AT1G69120,AT1G69180,AT1G69260,AT1G69570,AT1G73805,AT1G73870,AT1G74890,AT1G77640,AT1G80840,AT2G18050,AT2G31180,AT2G31380,AT2G36050,AT2G36270,AT2G38300,AT2G38470,AT2G46270,AT2G46790,AT2G46830,AT2G47870,AT2G47890,AT3G02310,AT3G07650…	GO:2001141	125
regulation of biosynthetic process	2.668936106777524e-12	AT1G01060,AT1G06040,AT1G13300,AT1G18330,AT1G21910,AT1G22070,AT1G22190,AT1G24260,AT1G25250,AT1G26790,AT1G28050,AT1G28370,AT1G33760,AT1G49720,AT1G67260,AT1G67970,AT1G68050,AT1G69120,AT1G69180,AT1G69260,AT1G69570,AT1G73805,AT1G73870,AT1G74890,AT1G77640,AT1G80840,AT2G05070,AT2G05100,AT2G18050,AT2G31180,AT2G31380,AT2G36050,AT2G36270,AT2G38300,AT2G38470,AT2G43010,AT2G46270,AT2G46790,AT2G46830,AT2G47870…	GO:0009889	116
response to light stimulus	7.676906304206346e-12	AT1G01060,AT1G01120,AT1G06040,AT1G07180,AT1G29910,AT1G29920,AT1G37130,AT1G47485,AT1G68050,AT1G69570,AT1G70560,AT1G73805,AT1G73870,AT1G77760,AT1G78815,AT2G05070,AT2G05100,AT2G29650,AT2G31380,AT2G34430,AT2G40080,AT2G41100,AT2G42540,AT2G43010,AT2G46790,AT2G46830,AT3G07650,AT3G21150,AT3G22840,AT3G27690,AT3G47340,AT3G47470,AT3G54890,AT3G59060,AT4G02380,AT4G27310,AT4G33980,AT4G38960,AT5G02810,AT5G04190…	GO:0009416	115
response to oxygen-containing compound	7.71631443889531e-12	AT1G01060,AT1G02205,AT1G02820,AT1G13300,AT1G19640,AT1G21910,AT1G22070,AT1G22190,AT1G22690,AT1G23030,AT1G28330,AT1G29910,AT1G29920,AT1G49720,AT1G66160,AT1G69260,AT1G72260,AT1G73330,AT1G80840,AT2G05070,AT2G05100,AT2G18050,AT2G21660,AT2G29500,AT2G31180,AT2G34600,AT2G36270,AT2G37180,AT2G38470,AT2G40000,AT2G42540,AT2G46270,AT2G46830,AT3G09940,AT3G10930,AT3G11020,AT3G17510,AT3G21150,AT3G27690,AT3G46090…	GO:1901700	114
response to hypoxia	9.79496017460582e-12	AT1G13300,AT1G35140,AT1G66090,AT1G72430,AT1G73010,AT1G76600,AT2G14247,AT2G15890,AT2G32200,AT2G40000,AT2G41100,AT3G46090,AT3G55980,AT3G56400,AT4G13395,AT4G27280,AT4G29780,AT5G05410,AT5G19240,AT5G24530,AT5G35735,AT5G39890,AT5G41080,AT5G45340,AT5G54470,AT5G54960,AT5G57560,AT5G59820	GO:0001666	113
transcription, DNA-templated	1.3486942320955848e-11	AT1G01060,AT1G06040,AT1G13300,AT1G18330,AT1G21910,AT1G22070,AT1G22190,AT1G24260,AT1G25250,AT1G26790,AT1G28050,AT1G28370,AT1G33760,AT1G49720,AT1G67260,AT1G67970,AT1G68050,AT1G69120,AT1G69180,AT1G69260,AT1G69570,AT1G73805,AT1G73870,AT1G74890,AT1G77640,AT1G78815,AT1G80840,AT2G18050,AT2G31180,AT2G31380,AT2G36050,AT2G36270,AT2G38300,AT2G38470,AT2G46270,AT2G46790,AT2G46830,AT2G47870,AT2G47890,AT3G02310…	GO:0006351	112
nucleic acid-templated transcription	1.3843404911426907e-11	AT1G01060,AT1G06040,AT1G13300,AT1G18330,AT1G21910,AT1G22070,AT1G22190,AT1G24260,AT1G25250,AT1G26790,AT1G28050,AT1G28370,AT1G33760,AT1G49720,AT1G67260,AT1G67970,AT1G68050,AT1G69120,AT1G69180,AT1G69260,AT1G69570,AT1G73805,AT1G73870,AT1G74890,AT1G77640,AT1G78815,AT1G80840,AT2G18050,AT2G31180,AT2G31380,AT2G36050,AT2G36270,AT2G38300,AT2G38470,AT2G46270,AT2G46790,AT2G46830,AT2G47870,AT2G47890,AT3G02310…	GO:0097659	108
response to decreased oxygen levels	1.4087213685566463e-11	AT1G13300,AT1G35140,AT1G66090,AT1G72430,AT1G73010,AT1G76600,AT2G14247,AT2G15890,AT2G32200,AT2G40000,AT2G41100,AT3G46090,AT3G55980,AT3G56400,AT4G13395,AT4G27280,AT4G29780,AT5G05410,AT5G19240,AT5G24530,AT5G35735,AT5G39890,AT5G41080,AT5G45340,AT5G54470,AT5G54960,AT5G57560,AT5G59820	GO:0036293	107
response to oxygen levels	1.5409977264437174e-11	AT1G13300,AT1G35140,AT1G66090,AT1G72430,AT1G73010,AT1G76600,AT2G14247,AT2G15890,AT2G32200,AT2G40000,AT2G41100,AT3G46090,AT3G55980,AT3G56400,AT4G13395,AT4G27280,AT4G29780,AT5G05410,AT5G19240,AT5G24530,AT5G35735,AT5G39890,AT5G41080,AT5G45340,AT5G54470,AT5G54960,AT5G57560,AT5G59820	GO:0070482	104
RNA biosynthetic process	1.6181567891600045e-11	AT1G01060,AT1G06040,AT1G13300,AT1G18330,AT1G21910,AT1G22070,AT1G22190,AT1G24260,AT1G25250,AT1G26790,AT1G28050,AT1G28370,AT1G33760,AT1G49720,AT1G67260,AT1G67970,AT1G68050,AT1G69120,AT1G69180,AT1G69260,AT1G69570,AT1G73805,AT1G73870,AT1G74890,AT1G77640,AT1G78815,AT1G80840,AT2G18050,AT2G31180,AT2G31380,AT2G36050,AT2G36270,AT2G38300,AT2G38470,AT2G46270,AT2G46790,AT2G46830,AT2G47870,AT2G47890,AT3G02310…	GO:0032774	104
regulation of RNA metabolic process	1.944800661483971e-11	AT1G01060,AT1G06040,AT1G13300,AT1G18330,AT1G21910,AT1G22070,AT1G22190,AT1G24260,AT1G25250,AT1G26790,AT1G28050,AT1G28370,AT1G33760,AT1G49720,AT1G67260,AT1G67970,AT1G68050,AT1G69120,AT1G69180,AT1G69260,AT1G69570,AT1G73805,AT1G73870,AT1G74890,AT1G77640,AT1G80840,AT2G18050,AT2G31180,AT2G31380,AT2G36050,AT2G36270,AT2G38300,AT2G38470,AT2G46270,AT2G46790,AT2G46830,AT2G47870,AT2G47890,AT3G02310,AT3G07650…	GO:0051252	104
response to radiation	2.3267749075689405e-11	AT1G01060,AT1G01120,AT1G06040,AT1G07180,AT1G29910,AT1G29920,AT1G37130,AT1G47485,AT1G68050,AT1G69570,AT1G70560,AT1G73805,AT1G73870,AT1G77760,AT1G78815,AT2G05070,AT2G05100,AT2G29650,AT2G31380,AT2G34430,AT2G40080,AT2G41100,AT2G42540,AT2G43010,AT2G46790,AT2G46830,AT3G07650,AT3G21150,AT3G22840,AT3G27690,AT3G47340,AT3G47470,AT3G54890,AT3G59060,AT4G02380,AT4G27310,AT4G33980,AT4G38960,AT5G02810,AT5G04190…	GO:0009314	103
regulation of cellular biosynthetic process	2.9465658332645355e-11	AT1G01060,AT1G06040,AT1G13300,AT1G18330,AT1G21910,AT1G22070,AT1G22190,AT1G24260,AT1G25250,AT1G26790,AT1G28050,AT1G28370,AT1G33760,AT1G49720,AT1G67260,AT1G67970,AT1G68050,AT1G69120,AT1G69180,AT1G69260,AT1G69570,AT1G73805,AT1G73870,AT1G74890,AT1G77640,AT1G80840,AT2G18050,AT2G31180,AT2G31380,AT2G36050,AT2G36270,AT2G38300,AT2G38470,AT2G43010,AT2G46270,AT2G46790,AT2G46830,AT2G47870,AT2G47890,AT3G02310…	GO:0031326	102
response to red or far red light	4.4734455114125195e-11	AT1G06040,AT1G29910,AT1G29920,AT1G70560,AT1G73870,AT2G05070,AT2G05100,AT2G31380,AT2G40080,AT2G42540,AT2G43010,AT2G46790,AT3G21150,AT3G22840,AT3G27690,AT3G54890,AT3G59060,AT4G27310,AT4G33980,AT4G38960,AT5G02810,AT5G04190,AT5G15840,AT5G24120,AT5G24470,AT5G45340	GO:0009639	102
regulation of nucleobase-containing compound metabolic process	1.0186753221248116e-10	AT1G01060,AT1G06040,AT1G13300,AT1G18330,AT1G21910,AT1G22070,AT1G22190,AT1G24260,AT1G25250,AT1G26790,AT1G28050,AT1G28370,AT1G33760,AT1G49720,AT1G67260,AT1G67970,AT1G68050,AT1G69120,AT1G69180,AT1G69260,AT1G69570,AT1G73805,AT1G73870,AT1G74890,AT1G77640,AT1G80840,AT2G18050,AT2G31180,AT2G31380,AT2G36050,AT2G36270,AT2G38300,AT2G38470,AT2G46270,AT2G46790,AT2G46830,AT2G47870,AT2G47890,AT3G02310,AT3G07650…	GO:0019219	102
regulation of cellular macromolecule biosynthetic process	2.9115465300063314e-10	AT1G01060,AT1G06040,AT1G13300,AT1G18330,AT1G21910,AT1G22070,AT1G22190,AT1G24260,AT1G25250,AT1G26790,AT1G28050,AT1G28370,AT1G33760,AT1G49720,AT1G67260,AT1G67970,AT1G68050,AT1G69120,AT1G69180,AT1G69260,AT1G69570,AT1G73805,AT1G73870,AT1G74890,AT1G77640,AT1G80840,AT2G18050,AT2G31180,AT2G31380,AT2G36050,AT2G36270,AT2G38300,AT2G38470,AT2G46270,AT2G46790,AT2G46830,AT2G47870,AT2G47890,AT3G02310,AT3G07650…	GO:2000112	101
regulation of macromolecule biosynthetic process	4.145213475440069e-10	AT1G01060,AT1G06040,AT1G13300,AT1G18330,AT1G21910,AT1G22070,AT1G22190,AT1G24260,AT1G25250,AT1G26790,AT1G28050,AT1G28370,AT1G33760,AT1G49720,AT1G67260,AT1G67970,AT1G68050,AT1G69120,AT1G69180,AT1G69260,AT1G69570,AT1G73805,AT1G73870,AT1G74890,AT1G77640,AT1G80840,AT2G18050,AT2G31180,AT2G31380,AT2G36050,AT2G36270,AT2G38300,AT2G38470,AT2G46270,AT2G46790,AT2G46830,AT2G47870,AT2G47890,AT3G02310,AT3G07650…	GO:0010556	100
aromatic compound biosynthetic process	4.708218137263451e-10	AT1G01060,AT1G06040,AT1G13300,AT1G18330,AT1G21910,AT1G22070,AT1G22190,AT1G24260,AT1G25250,AT1G26790,AT1G28050,AT1G28370,AT1G33760,AT1G49720,AT1G67260,AT1G67970,AT1G67990,AT1G68050,AT1G69120,AT1G69180,AT1G69260,AT1G69570,AT1G70560,AT1G73805,AT1G73870,AT1G74890,AT1G76790,AT1G77520,AT1G77530,AT1G77640,AT1G78815,AT1G80840,AT2G18050,AT2G31180,AT2G31380,AT2G36050,AT2G36270,AT2G38300,AT2G38470,AT2G46270…	GO:0019438	100
response to organic substance	6.156381727711599e-10	AT1G01060,AT1G13300,AT1G18330,AT1G19640,AT1G21910,AT1G22070,AT1G22190,AT1G22530,AT1G22690,AT1G23030,AT1G28330,AT1G28370,AT1G29910,AT1G29920,AT1G33760,AT1G47485,AT1G49720,AT1G56300,AT1G66160,AT1G69040,AT1G69260,AT1G70560,AT1G72260,AT1G72430,AT1G73330,AT1G73805,AT1G74890,AT1G77640,AT1G80840,AT2G01520,AT2G05070,AT2G05100,AT2G21200,AT2G31180,AT2G34600,AT2G36270,AT2G38470,AT2G40000,AT2G42540,AT2G46270…	GO:0010033	99
response to acid chemical	7.618826675514484e-10	AT1G01060,AT1G02205,AT1G02820,AT1G19640,AT1G21910,AT1G22070,AT1G22190,AT1G22690,AT1G49720,AT1G69260,AT1G72260,AT1G73330,AT1G80840,AT2G05070,AT2G05100,AT2G18050,AT2G21660,AT2G31180,AT2G34600,AT2G36270,AT2G37180,AT2G38470,AT2G40000,AT2G42540,AT2G46270,AT2G46830,AT3G09940,AT3G11020,AT3G17510,AT3G27690,AT3G46970,AT3G48360,AT3G50060,AT3G51920,AT3G53420,AT3G56400,AT3G61190,AT4G01060,AT4G02380,AT4G04330…	GO:0001101	99
photosynthesis, light harvesting in photosystem I	8.359869308051383e-10	AT1G29910,AT1G29920,AT2G05070,AT2G05100,AT2G34430,AT3G27690,AT3G47470,AT3G54890,AT5G54270	GO:0009768	99
response to temperature stimulus	9.332171822269506e-10	AT1G01060,AT1G01120,AT1G09350,AT1G21910,AT1G22190,AT1G56300,AT1G67970,AT2G05070,AT2G05100,AT2G21660,AT2G29500,AT2G31180,AT2G38470,AT2G41100,AT2G42540,AT2G46790,AT2G46830,AT3G11020,AT3G22840,AT3G25770,AT3G27690,AT3G47470,AT3G48360,AT3G54890,AT3G55580,AT3G61190,AT4G02380,AT4G04330,AT4G25470,AT4G25480,AT4G33980,AT4G37610,AT4G38580,AT4G39260,AT5G02810,AT5G05410,AT5G37770,AT5G54470,AT5G57560,AT5G58770…	GO:0009266	98
nucleobase-containing compound biosynthetic process	1.1648789681982976e-9	AT1G01060,AT1G06040,AT1G13300,AT1G18330,AT1G21910,AT1G22070,AT1G22190,AT1G24260,AT1G25250,AT1G26790,AT1G28050,AT1G28370,AT1G33760,AT1G49720,AT1G67260,AT1G67970,AT1G68050,AT1G69120,AT1G69180,AT1G69260,AT1G69570,AT1G73805,AT1G73870,AT1G74890,AT1G77640,AT1G78815,AT1G80840,AT2G18050,AT2G31180,AT2G31380,AT2G36050,AT2G36270,AT2G38300,AT2G38470,AT2G46270,AT2G46790,AT2G46830,AT2G47870,AT2G47890,AT3G02310…	GO:0034654	98
response to cold	1.535118005223279e-9	AT1G01060,AT1G01120,AT1G09350,AT1G21910,AT1G22190,AT2G05070,AT2G05100,AT2G21660,AT2G31180,AT2G38470,AT2G42540,AT2G46830,AT3G22840,AT3G25770,AT3G27690,AT3G47470,AT3G48360,AT3G54890,AT3G55580,AT3G61190,AT4G02380,AT4G04330,AT4G25470,AT4G25480,AT4G33980,AT4G37610,AT4G39260,AT5G37770,AT5G54470,AT5G57560,AT5G58770,AT5G59820	GO:0009409	97
regulation of cellular metabolic process	1.7904115551336648e-9	AT1G01060,AT1G06040,AT1G13300,AT1G18330,AT1G21910,AT1G22070,AT1G22190,AT1G24260,AT1G25250,AT1G26790,AT1G28050,AT1G28370,AT1G33760,AT1G49720,AT1G66400,AT1G67260,AT1G67810,AT1G67970,AT1G68050,AT1G69040,AT1G69120,AT1G69180,AT1G69260,AT1G69570,AT1G73330,AT1G73805,AT1G73870,AT1G74890,AT1G77640,AT1G80840,AT2G05070,AT2G05100,AT2G18050,AT2G31180,AT2G31380,AT2G36050,AT2G36270,AT2G38300,AT2G38470,AT2G43010…	GO:0031323	97
organic cyclic compound biosynthetic process	2.822869390379095e-9	AT1G01060,AT1G06040,AT1G13300,AT1G18330,AT1G21910,AT1G22070,AT1G22190,AT1G24260,AT1G25250,AT1G26790,AT1G28050,AT1G28370,AT1G33760,AT1G49720,AT1G67260,AT1G67970,AT1G67990,AT1G68050,AT1G69120,AT1G69180,AT1G69260,AT1G69570,AT1G70560,AT1G73805,AT1G73870,AT1G74890,AT1G76790,AT1G77640,AT1G78815,AT1G80840,AT2G18050,AT2G31180,AT2G31380,AT2G36050,AT2G36270,AT2G38300,AT2G38470,AT2G46270,AT2G46790,AT2G46830…	GO:1901362	97
heterocycle biosynthetic process	3.753956379766716e-9	AT1G01060,AT1G06040,AT1G13300,AT1G18330,AT1G21910,AT1G22070,AT1G22190,AT1G24260,AT1G25250,AT1G26790,AT1G28050,AT1G28370,AT1G33760,AT1G49720,AT1G67260,AT1G67970,AT1G68050,AT1G69120,AT1G69180,AT1G69260,AT1G69570,AT1G70560,AT1G73805,AT1G73870,AT1G74890,AT1G76790,AT1G77640,AT1G78815,AT1G80840,AT2G18050,AT2G31180,AT2G31380,AT2G36050,AT2G36270,AT2G38300,AT2G38470,AT2G46270,AT2G46790,AT2G46830,AT2G47870…	GO:0018130	97
regulation of nitrogen compound metabolic process	2.2219431149917516e-8	AT1G01060,AT1G06040,AT1G13300,AT1G18330,AT1G21910,AT1G22070,AT1G22190,AT1G24260,AT1G25250,AT1G26790,AT1G28050,AT1G28370,AT1G33760,AT1G49720,AT1G66400,AT1G67260,AT1G67970,AT1G68050,AT1G69040,AT1G69120,AT1G69180,AT1G69260,AT1G69570,AT1G73330,AT1G73805,AT1G73870,AT1G74890,AT1G77640,AT1G80840,AT2G18050,AT2G31180,AT2G31380,AT2G36050,AT2G36270,AT2G38300,AT2G38470,AT2G46270,AT2G46790,AT2G46830,AT2G47870…	GO:0051171	97
response to hormone	2.8465561892934636e-8	AT1G01060,AT1G18330,AT1G19640,AT1G21910,AT1G22070,AT1G22190,AT1G22530,AT1G22690,AT1G28370,AT1G33760,AT1G47485,AT1G49720,AT1G69040,AT1G69260,AT1G70560,AT1G72260,AT1G72430,AT1G73330,AT1G74890,AT1G77640,AT1G80840,AT2G05070,AT2G05100,AT2G21200,AT2G31180,AT2G34600,AT2G36270,AT2G40000,AT2G42540,AT2G46270,AT2G46830,AT3G09940,AT3G17510,AT3G27690,AT3G45410,AT3G48360,AT3G50060,AT3G51920,AT3G53420,AT3G56400…	GO:0009725	97
regulation of gene expression	5.794482403612255e-8	AT1G01060,AT1G05490,AT1G06040,AT1G13300,AT1G18330,AT1G21910,AT1G22070,AT1G22190,AT1G24260,AT1G25250,AT1G26790,AT1G28050,AT1G28370,AT1G33760,AT1G49720,AT1G67260,AT1G67970,AT1G68050,AT1G69120,AT1G69180,AT1G69260,AT1G69570,AT1G73805,AT1G73870,AT1G74890,AT1G77640,AT1G80840,AT2G18050,AT2G31180,AT2G31380,AT2G36050,AT2G36270,AT2G38300,AT2G38470,AT2G46270,AT2G46790,AT2G46830,AT2G47870,AT2G47890,AT3G02310…	GO:0010468	97
response to blue light	5.906937521438692e-8	AT1G29910,AT1G29920,AT1G68050,AT2G05100,AT2G43010,AT3G21150,AT3G22840,AT3G27690,AT3G54890,AT3G59060,AT4G33980,AT5G04190,AT5G24120,AT5G39760	GO:0009637	95
response to endogenous stimulus	7.015654689328372e-8	AT1G01060,AT1G18330,AT1G19640,AT1G21910,AT1G22070,AT1G22190,AT1G22530,AT1G22690,AT1G28370,AT1G33760,AT1G47485,AT1G49720,AT1G69040,AT1G69260,AT1G70560,AT1G72260,AT1G72430,AT1G73330,AT1G74890,AT1G77640,AT1G80840,AT2G05070,AT2G05100,AT2G21200,AT2G31180,AT2G34600,AT2G36270,AT2G40000,AT2G42540,AT2G46270,AT2G46830,AT3G09940,AT3G17510,AT3G27690,AT3G45410,AT3G48360,AT3G50060,AT3G51920,AT3G53420,AT3G56400…	GO:0009719	88
protein-chromophore linkage	7.328171198232287e-8	AT1G29910,AT1G29920,AT1G68050,AT2G05070,AT2G05100,AT2G34430,AT3G27690,AT3G47470,AT3G54890,AT5G54270	GO:0018298	84
response to red light	1.0404907864862425e-7	AT1G29910,AT1G29920,AT2G05070,AT2G05100,AT2G40080,AT2G43010,AT3G22840,AT3G27690,AT3G54890,AT4G33980,AT5G24120,AT5G24470	GO:0010114	71
response to water deprivation	1.2305620732916079e-7	AT1G02205,AT1G02820,AT1G22190,AT1G73330,AT2G05070,AT2G05100,AT2G18050,AT2G21660,AT2G36270,AT2G37180,AT2G38470,AT2G42540,AT3G09940,AT3G11020,AT3G27690,AT3G46970,AT3G51920,AT3G53420,AT3G56400,AT4G02380,AT4G04330,AT4G25480,AT4G39090,AT5G05410,AT5G45340,AT5G52050,AT5G65730,AT5G67300	GO:0009414	71
response to low light intensity stimulus	1.6675451801104556e-7	AT2G05070,AT2G05100,AT2G43010,AT3G27690,AT3G47470,AT3G54890,AT3G59060	GO:0009645	69
flower development	1.8299281687855027e-7	AT1G02065,AT1G24260,AT1G25250,AT1G66400,AT1G67260,AT1G68050,AT1G69120,AT1G69180,AT1G69570,AT1G70560,AT2G27550,AT2G40080,AT3G02310,AT3G02380,AT3G20810,AT3G21150,AT3G47500,AT3G54340,AT3G56400,AT4G15248,AT4G17460,AT4G28530,AT5G15800,AT5G15840,AT5G20240,AT5G21150,AT5G37770,AT5G39660,AT5G57660,AT5G59570,AT5G60910,AT5G61380,AT5G62165,AT5G62430	GO:0009908	67
response to water	1.8520032640897144e-7	AT1G02205,AT1G02820,AT1G22190,AT1G73330,AT2G05070,AT2G05100,AT2G18050,AT2G21660,AT2G36270,AT2G37180,AT2G38470,AT2G42540,AT3G09940,AT3G11020,AT3G27690,AT3G46970,AT3G51920,AT3G53420,AT3G56400,AT4G02380,AT4G04330,AT4G25480,AT4G39090,AT5G05410,AT5G45340,AT5G52050,AT5G65730,AT5G67300	GO:0009415	65
response to drug	2.3142295712363083e-7	AT1G01060,AT1G21910,AT1G22070,AT1G23030,AT1G66160,AT1G72260,AT1G80840,AT2G31180,AT2G34600,AT2G36270,AT2G38470,AT2G40000,AT2G46830,AT3G10930,AT3G21150,AT3G46090,AT3G48360,AT3G50060,AT3G53420,AT3G55980,AT3G56400,AT3G61190,AT4G01060,AT4G02380,AT4G37610,AT5G03350,AT5G05410,AT5G22570,AT5G24530,AT5G37770,AT5G54610,AT5G59820,AT5G63160,AT5G67300	GO:0042493	64
regulation of metabolic process	2.8247690742556664e-7	AT1G01060,AT1G05490,AT1G06040,AT1G13300,AT1G18330,AT1G21910,AT1G22070,AT1G22190,AT1G24260,AT1G25250,AT1G26790,AT1G28050,AT1G28370,AT1G33760,AT1G49720,AT1G66400,AT1G67260,AT1G67810,AT1G67970,AT1G68050,AT1G69040,AT1G69120,AT1G69180,AT1G69260,AT1G69570,AT1G73330,AT1G73805,AT1G73870,AT1G74890,AT1G77640,AT1G80840,AT2G05070,AT2G05100,AT2G18050,AT2G31180,AT2G31380,AT2G36050,AT2G36270,AT2G38300,AT2G38470…	GO:0019222	64
reproductive shoot system development	3.1184376846565846e-7	AT1G02065,AT1G24260,AT1G25250,AT1G66400,AT1G67260,AT1G68050,AT1G69120,AT1G69180,AT1G69570,AT1G70560,AT2G27550,AT2G40080,AT3G02310,AT3G02380,AT3G20810,AT3G21150,AT3G47500,AT3G54340,AT3G56400,AT4G15248,AT4G17460,AT4G28530,AT5G15800,AT5G15840,AT5G20240,AT5G21150,AT5G37770,AT5G39660,AT5G57660,AT5G59570,AT5G60910,AT5G61380,AT5G62165,AT5G62430	GO:0090567	62
response to organic cyclic compound	3.2519967976458633e-7	AT1G01060,AT1G21910,AT1G22070,AT1G56300,AT1G72260,AT1G80840,AT2G01520,AT2G31180,AT2G40000,AT2G46830,AT3G48360,AT3G50060,AT3G56400,AT3G61190,AT4G01060,AT4G08950,AT4G28720,AT4G30270,AT4G37610,AT5G03350,AT5G22570,AT5G24530,AT5G54380,AT5G54610,AT5G57560,AT5G63160,AT5G67300	GO:0014070	58
response to light intensity	3.698166822239652e-7	AT2G05070,AT2G05100,AT2G41100,AT2G42540,AT2G43010,AT3G22840,AT3G27690,AT3G47340,AT3G47470,AT3G54890,AT3G59060,AT4G02380,AT4G33980,AT5G37770,AT5G54270,AT5G59820	GO:0009642	56
response to far red light	4.2069194432413246e-7	AT1G29910,AT1G29920,AT2G05070,AT2G05100,AT3G22840,AT3G27690,AT3G54890,AT5G15840,AT5G24120,AT5G24470	GO:0010218	54
response to antibiotic	5.178407029870454e-7	AT1G01060,AT1G21910,AT1G22070,AT1G72260,AT1G80840,AT2G31180,AT2G40000,AT2G46830,AT3G10930,AT3G48360,AT3G50060,AT3G56400,AT3G61190,AT4G01060,AT4G02380,AT4G37610,AT5G03350,AT5G05410,AT5G22570,AT5G24530,AT5G37770,AT5G54610,AT5G63160,AT5G67300	GO:0046677	54
response to salicylic acid	5.698515719301921e-7	AT1G01060,AT1G21910,AT1G22070,AT1G72260,AT1G80840,AT2G31180,AT2G40000,AT2G46830,AT3G48360,AT3G50060,AT3G56400,AT3G61190,AT4G01060,AT4G37610,AT5G03350,AT5G22570,AT5G24530,AT5G54610,AT5G63160,AT5G67300	GO:0009751	51
photosynthesis, light harvesting	5.84727359990688e-7	AT1G29910,AT1G29920,AT2G05070,AT2G05100,AT2G34430,AT3G27690,AT3G47470,AT3G54890,AT5G54270	GO:0009765	51
regulation of primary metabolic process	6.988217333692188e-7	AT1G01060,AT1G06040,AT1G13300,AT1G18330,AT1G21910,AT1G22070,AT1G22190,AT1G24260,AT1G25250,AT1G26790,AT1G28050,AT1G28370,AT1G33760,AT1G49720,AT1G67260,AT1G67970,AT1G68050,AT1G69040,AT1G69120,AT1G69180,AT1G69260,AT1G69570,AT1G73330,AT1G73805,AT1G73870,AT1G74890,AT1G77640,AT1G80840,AT2G18050,AT2G31180,AT2G31380,AT2G36050,AT2G36270,AT2G38300,AT2G38470,AT2G46270,AT2G46790,AT2G46830,AT2G47870,AT2G47890…	GO:0080090	51
cellular response to chemical stimulus	7.43071869623249e-7	AT1G13300,AT1G19640,AT1G21910,AT1G22070,AT1G22190,AT1G22530,AT1G22690,AT1G28370,AT1G33760,AT1G35140,AT1G47485,AT1G49720,AT1G66090,AT1G69260,AT1G70560,AT1G72260,AT1G72430,AT1G73010,AT1G74890,AT1G76600,AT1G77640,AT2G05070,AT2G05100,AT2G14247,AT2G15890,AT2G32200,AT2G36270,AT2G40000,AT2G41100,AT3G27690,AT3G45410,AT3G46090,AT3G48360,AT3G49580,AT3G55980,AT3G56400,AT3G62100,AT4G02380,AT4G13395,AT4G27280…	GO:0070887	50
photosynthesis, light harvesting in photosystem II	0.000001290951490198776	AT2G05070,AT2G05100,AT2G34430,AT3G27690,AT5G54270	GO:0009769	47
response to osmotic stress	0.0000016021084660662277	AT1G01060,AT1G01520,AT1G02820,AT1G06040,AT1G18330,AT1G22190,AT1G47485,AT2G21660,AT2G23030,AT2G25090,AT2G29500,AT2G31180,AT2G36270,AT2G37180,AT2G38470,AT2G42540,AT2G46830,AT3G10930,AT3G17510,AT3G45410,AT3G48360,AT3G49580,AT3G51920,AT3G56400,AT4G01060,AT4G04330,AT4G23600,AT4G39090,AT5G24120,AT5G24770,AT5G59820,AT5G65010,AT5G67300	GO:0006970	46
biological regulation	0.000002445621159646478	AT1G01060,AT1G05490,AT1G06040,AT1G13300,AT1G13650,AT1G18140,AT1G18330,AT1G19640,AT1G21910,AT1G22070,AT1G22190,AT1G22530,AT1G22690,AT1G24260,AT1G25250,AT1G26790,AT1G28050,AT1G28370,AT1G33760,AT1G37130,AT1G47395,AT1G47400,AT1G47485,AT1G48260,AT1G49720,AT1G56300,AT1G66090,AT1G66400,AT1G67260,AT1G67810,AT1G67970,AT1G68050,AT1G68460,AT1G69040,AT1G69120,AT1G69180,AT1G69260,AT1G69570,AT1G70260,AT1G70560…	GO:0065007	45
regulation of auxin biosynthetic process	0.000003908761613248609	AT1G25250,AT2G43010,AT3G59060,AT4G28720,AT5G17300	GO:0010600	45
response to chitin	0.0000040026083985568985	AT1G23030,AT1G66160,AT1G80840,AT2G34600,AT2G36270,AT2G38470,AT3G21150,AT3G46090,AT3G50060,AT3G55980,AT3G56400,AT4G37610,AT5G59820,AT5G67300	GO:0010200	45
regulation of post-embryonic development	0.000004170841128449891	AT1G25250,AT1G66400,AT1G68050,AT1G69570,AT2G27550,AT2G31380,AT2G36270,AT2G40080,AT3G02380,AT3G07650,AT3G21150,AT3G22840,AT4G02380,AT4G15248,AT4G18550,AT4G27310,AT4G33980,AT4G38960,AT5G15840,AT5G37770,AT5G45830,AT5G57660,AT5G59570,AT5G60910,AT5G62165	GO:0048580	44
shoot system development	0.000004603926080601927	AT1G02065,AT1G24260,AT1G25250,AT1G47485,AT1G66400,AT1G67260,AT1G67265,AT1G68050,AT1G69120,AT1G69180,AT1G69570,AT1G70560,AT1G73870,AT2G27550,AT2G32280,AT2G39200,AT2G40080,AT2G42540,AT3G02310,AT3G02380,AT3G20810,AT3G21150,AT3G47500,AT3G54340,AT3G56400,AT4G02380,AT4G13395,AT4G15248,AT4G17460,AT4G28530,AT5G15800,AT5G15840,AT5G20240,AT5G21150,AT5G24530,AT5G37770,AT5G39660,AT5G44160,AT5G53290,AT5G57660…	GO:0048367	42
regulation of circadian rhythm	0.0000046768545735001	AT1G01060,AT2G40080,AT2G46830,AT3G20810,AT3G46640,AT3G54500,AT4G33980,AT5G60100,AT5G64170	GO:0042752	41
response to salt stress	0.000005078864113876325	AT1G01060,AT1G01520,AT1G02820,AT1G06040,AT1G18330,AT1G47485,AT2G21660,AT2G25090,AT2G29500,AT2G31180,AT2G36270,AT2G38470,AT2G42540,AT2G46830,AT3G10930,AT3G17510,AT3G45410,AT3G48360,AT3G49580,AT3G51920,AT4G01060,AT4G04330,AT4G23600,AT4G39090,AT5G24120,AT5G24770,AT5G59820,AT5G65010,AT5G67300	GO:0009651	41
positive regulation of biosynthetic process	0.0000060678247339356355	AT1G21910,AT1G24260,AT1G25250,AT1G49720,AT1G67970,AT1G69120,AT1G73870,AT2G05070,AT2G05100,AT2G18050,AT2G31180,AT2G36270,AT2G46830,AT3G02310,AT3G11020,AT3G27690,AT3G48360,AT3G54340,AT3G54810,AT3G58120,AT4G28530,AT4G37730,AT4G39410,AT5G05340,AT5G05410,AT5G11590,AT5G15800,AT5G20240,AT5G24120,AT5G39760,AT5G44160,AT5G60910,AT5G62165	GO:0009891	41
hemicellulose metabolic process	0.0000062720187167398926	AT1G02640,AT1G10550,AT2G01850,AT3G44990,AT3G62720,AT4G25810,AT4G30270,AT5G22940,AT5G49360,AT5G57550,AT5G57560,AT5G65730	GO:0010410	37
xyloglucan metabolic process	0.00000627814061864614	AT1G10550,AT2G01850,AT3G44990,AT3G62720,AT4G25810,AT4G30270,AT5G57550,AT5G57560,AT5G65730	GO:0010411	36
nitric oxide metabolic process	0.00000837096200460655	AT1G37130,AT1G66400,AT1G77760,AT5G37770	GO:0046209	35
hormone biosynthetic process	0.000009425092027666915	AT1G19640,AT1G25250,AT1G68460,AT1G70560,AT1G73805,AT1G78440,AT2G37210,AT2G43010,AT3G25770,AT3G44970,AT3G59060,AT4G08040,AT4G11280,AT4G26200,AT4G28720,AT4G35160,AT5G17300	GO:0042446	35
regulation of auxin metabolic process	0.00000951917425523481	AT1G25250,AT2G43010,AT3G59060,AT4G28720,AT5G17300	GO:0090354	34
reproductive structure development	0.000010532259254226797	AT1G01060,AT1G02065,AT1G06040,AT1G24260,AT1G25250,AT1G47485,AT1G66400,AT1G67260,AT1G67990,AT1G68050,AT1G69120,AT1G69180,AT1G69570,AT1G70560,AT2G01520,AT2G15890,AT2G21660,AT2G27550,AT2G32280,AT2G36270,AT2G40080,AT2G41260,AT2G46830,AT3G02310,AT3G02380,AT3G20810,AT3G21150,AT3G47500,AT3G54340,AT3G56400,AT3G62100,AT4G01060,AT4G08040,AT4G11280,AT4G15248,AT4G17460,AT4G26200,AT4G28530,AT4G33980,AT4G38960…	GO:0048608	34
cellular response to red or far red light	0.000012034876495344361	AT2G40080,AT2G42540,AT2G43010,AT2G46790,AT3G21150,AT3G22840,AT3G59060,AT5G02810,AT5G04190,AT5G15840	GO:0071489	34
regulation of macromolecule metabolic process	0.000015117924411880328	AT1G01060,AT1G05490,AT1G06040,AT1G13300,AT1G18330,AT1G21910,AT1G22070,AT1G22190,AT1G24260,AT1G25250,AT1G26790,AT1G28050,AT1G28370,AT1G33760,AT1G49720,AT1G67260,AT1G67970,AT1G68050,AT1G69120,AT1G69180,AT1G69260,AT1G69570,AT1G73330,AT1G73805,AT1G73870,AT1G74890,AT1G77640,AT1G80840,AT2G18050,AT2G31180,AT2G31380,AT2G36050,AT2G36270,AT2G38300,AT2G38470,AT2G46270,AT2G46790,AT2G46830,AT2G47870,AT2G47890…	GO:0060255	34
vegetative to reproductive phase transition of meristem	0.00004337490100021142	AT1G01060,AT1G06040,AT1G47485,AT2G01520,AT2G21660,AT2G27550,AT2G40080,AT2G46830,AT4G01060,AT4G33980,AT4G38960,AT5G37770,AT5G44160,AT5G62430	GO:0010228	33
reactive oxygen species biosynthetic process	0.00004692790686266858	AT1G37130,AT1G77760,AT2G05070,AT2G05100,AT3G27690,AT4G12290	GO:1903409	33
response to jasmonic acid	0.000050238578119063535	AT1G01060,AT1G19640,AT1G21910,AT1G72260,AT2G31180,AT2G34600,AT2G46830,AT3G09940,AT3G48360,AT3G56400,AT4G01060,AT4G11280,AT4G23600,AT5G24770,AT5G24780,AT5G67300	GO:0009753	33
response to fructose	0.000050380992031440564	AT1G28330,AT1G29910,AT1G29920,AT3G47340,AT4G37220	GO:0009750	33
hormone metabolic process	0.00005092445960974573	AT1G19640,AT1G25250,AT1G68460,AT1G70560,AT1G73805,AT1G78440,AT2G37210,AT2G43010,AT3G25770,AT3G44970,AT3G59060,AT4G08040,AT4G11280,AT4G26200,AT4G28720,AT4G35160,AT5G08150,AT5G17300,AT5G24530	GO:0042445	33
cellular response to light stimulus	0.00005478312353765641	AT1G07180,AT2G40080,AT2G42540,AT2G43010,AT2G46790,AT3G21150,AT3G22840,AT3G59060,AT5G02810,AT5G04190,AT5G15840,AT5G24120	GO:0071482	32
response to inorganic substance	0.000056322442799752235	AT1G01060,AT1G02205,AT1G02820,AT1G16150,AT1G18330,AT1G22190,AT1G73330,AT2G01520,AT2G05070,AT2G05100,AT2G18050,AT2G21660,AT2G36270,AT2G37180,AT2G38470,AT2G39920,AT2G42540,AT2G46830,AT3G09940,AT3G10930,AT3G11020,AT3G27690,AT3G46970,AT3G48360,AT3G51920,AT3G53420,AT3G56400,AT4G02380,AT4G04330,AT4G25480,AT4G37610,AT4G39090,AT4G39260,AT5G05410,AT5G24770,AT5G26220,AT5G37770,AT5G45340,AT5G52050,AT5G63160…	GO:0010035	31
positive regulation of cellular biosynthetic process	0.00005711996244066737	AT1G21910,AT1G24260,AT1G25250,AT1G49720,AT1G67970,AT1G69120,AT1G73870,AT2G18050,AT2G31180,AT2G36270,AT2G46830,AT3G02310,AT3G11020,AT3G48360,AT3G54340,AT3G54810,AT3G58120,AT4G28530,AT4G37730,AT4G39410,AT5G05340,AT5G05410,AT5G11590,AT5G15800,AT5G20240,AT5G24120,AT5G39760,AT5G44160,AT5G60910,AT5G62165	GO:0031328	30
response to ethylene	0.000058232321625878065	AT1G01060,AT1G18330,AT1G21910,AT1G22190,AT1G28370,AT1G33760,AT1G70560,AT1G72430,AT1G77640,AT2G31180,AT2G46830,AT3G45410,AT3G50060,AT3G56400,AT4G02380,AT4G11280,AT5G11590,AT5G53290,AT5G67300	GO:0009723	30
regulation of cellular process	0.00005830815175817253	AT1G01060,AT1G05490,AT1G06040,AT1G13300,AT1G13650,AT1G18330,AT1G19640,AT1G21910,AT1G22070,AT1G22190,AT1G22690,AT1G24260,AT1G25250,AT1G26790,AT1G28050,AT1G28370,AT1G33760,AT1G47485,AT1G48260,AT1G49720,AT1G56300,AT1G66090,AT1G66400,AT1G67260,AT1G67810,AT1G67970,AT1G68050,AT1G69040,AT1G69120,AT1G69180,AT1G69260,AT1G69570,AT1G70560,AT1G72260,AT1G72430,AT1G73330,AT1G73805,AT1G73870,AT1G74890,AT1G77640…	GO:0050794	29
red or far-red light signaling pathway	0.00006254287424330329	AT2G40080,AT2G42540,AT2G43010,AT2G46790,AT3G21150,AT3G59060,AT5G02810,AT5G04190,AT5G15840	GO:0010017	29
post-embryonic development	0.00006728967182233954	AT1G01060,AT1G02065,AT1G06040,AT1G24260,AT1G25250,AT1G47485,AT1G66400,AT1G67260,AT1G67990,AT1G68050,AT1G69120,AT1G69180,AT1G69570,AT1G70560,AT2G01520,AT2G15890,AT2G21660,AT2G27550,AT2G31380,AT2G32280,AT2G36270,AT2G40080,AT2G41260,AT2G43010,AT2G46830,AT3G02310,AT3G02380,AT3G07650,AT3G20810,AT3G21150,AT3G22840,AT3G47500,AT3G50060,AT3G54340,AT3G54810,AT3G56400,AT3G62100,AT4G01060,AT4G02380,AT4G15248…	GO:0009791	28
positive regulation of transcription, DNA-templated	0.0000751902443684931	AT1G21910,AT1G24260,AT1G49720,AT1G67970,AT1G69120,AT1G73870,AT2G18050,AT2G31180,AT2G36270,AT2G46830,AT3G02310,AT3G11020,AT3G54340,AT3G54810,AT3G58120,AT4G28530,AT4G37730,AT4G39410,AT5G05410,AT5G11590,AT5G15800,AT5G20240,AT5G24120,AT5G39760,AT5G44160,AT5G60910,AT5G62165	GO:0045893	28
positive regulation of RNA biosynthetic process	0.00008006434837484714	AT1G21910,AT1G24260,AT1G49720,AT1G67970,AT1G69120,AT1G73870,AT2G18050,AT2G31180,AT2G36270,AT2G46830,AT3G02310,AT3G11020,AT3G54340,AT3G54810,AT3G58120,AT4G28530,AT4G37730,AT4G39410,AT5G05410,AT5G11590,AT5G15800,AT5G20240,AT5G24120,AT5G39760,AT5G44160,AT5G60910,AT5G62165	GO:1902680	28
positive regulation of nucleic acid-templated transcription	0.00008006434837484714	AT1G21910,AT1G24260,AT1G49720,AT1G67970,AT1G69120,AT1G73870,AT2G18050,AT2G31180,AT2G36270,AT2G46830,AT3G02310,AT3G11020,AT3G54340,AT3G54810,AT3G58120,AT4G28530,AT4G37730,AT4G39410,AT5G05410,AT5G11590,AT5G15800,AT5G20240,AT5G24120,AT5G39760,AT5G44160,AT5G60910,AT5G62165	GO:1903508	28
cellular response to radiation	0.00008363417746857839	AT1G07180,AT2G40080,AT2G42540,AT2G43010,AT2G46790,AT3G21150,AT3G22840,AT3G59060,AT5G02810,AT5G04190,AT5G15840,AT5G24120	GO:0071478	28
systemic acquired resistance	0.00008432339034061013	AT1G22070,AT1G73805,AT2G38470,AT3G53980,AT3G56400,AT4G01895,AT5G03350,AT5G05960,AT5G48490	GO:0009627	28
regulation of multicellular organismal development	0.00008618416694990068	AT1G25250,AT1G47485,AT1G66400,AT1G67260,AT1G68050,AT1G69570,AT2G27550,AT2G31380,AT2G36270,AT2G40080,AT3G02380,AT3G07650,AT3G21150,AT3G22840,AT3G56400,AT4G02380,AT4G15248,AT4G18550,AT4G27310,AT4G33980,AT4G38960,AT5G15840,AT5G37770,AT5G45830,AT5G57660,AT5G59570,AT5G60910,AT5G62165	GO:2000026	28
response to high light intensity	0.00009010998597740401	AT2G05070,AT2G05100,AT2G42540,AT3G22840,AT3G27690,AT3G47470,AT3G54890,AT5G54270	GO:0009644	28
reproductive system development	0.00009764902732210023	AT1G01060,AT1G02065,AT1G06040,AT1G24260,AT1G25250,AT1G47485,AT1G67260,AT1G67990,AT1G68050,AT1G69120,AT1G69180,AT1G69570,AT1G70560,AT2G01520,AT2G15890,AT2G21660,AT2G27550,AT2G32280,AT2G36270,AT2G40080,AT2G41260,AT2G46830,AT3G02310,AT3G20810,AT3G47500,AT3G54340,AT3G56400,AT3G62100,AT4G01060,AT4G08040,AT4G11280,AT4G17460,AT4G26200,AT4G28530,AT4G33980,AT4G38960,AT5G15800,AT5G15840,AT5G20240,AT5G21150…	GO:0061458	28
regulation of shoot system development	0.00011186804956331276	AT1G47485,AT1G66400,AT1G67260,AT1G68050,AT2G27550,AT2G40080,AT3G02380,AT3G21150,AT3G56400,AT4G02380,AT4G15248,AT5G15840,AT5G37770,AT5G57660,AT5G59570,AT5G60910,AT5G62165	GO:0048831	28
positive regulation of nucleobase-containing compound metabolic process	0.00011597683588801143	AT1G21910,AT1G24260,AT1G49720,AT1G67970,AT1G69120,AT1G73870,AT2G18050,AT2G31180,AT2G36270,AT2G46830,AT3G02310,AT3G11020,AT3G48360,AT3G54340,AT3G54810,AT3G58120,AT4G28530,AT4G37730,AT4G39410,AT5G05410,AT5G11590,AT5G15800,AT5G20240,AT5G24120,AT5G39760,AT5G44160,AT5G60910,AT5G62165	GO:0045935	28
regulation of flower development	0.00012043694470093813	AT1G66400,AT1G68050,AT2G27550,AT2G40080,AT3G02380,AT3G21150,AT4G15248,AT5G15840,AT5G37770,AT5G57660,AT5G59570,AT5G60910,AT5G62165	GO:0009909	28
cell wall polysaccharide metabolic process	0.00012471330059783589	AT1G02640,AT1G10550,AT2G01850,AT3G44990,AT3G62720,AT4G25810,AT4G30270,AT5G22940,AT5G49360,AT5G57550,AT5G57560,AT5G65730	GO:0010383	28
positive regulation of macromolecule biosynthetic process	0.00012656019592083997	AT1G21910,AT1G24260,AT1G49720,AT1G67970,AT1G69120,AT1G73870,AT2G18050,AT2G31180,AT2G36270,AT2G46830,AT3G02310,AT3G11020,AT3G48360,AT3G54340,AT3G54810,AT3G58120,AT4G28530,AT4G37730,AT4G39410,AT5G05410,AT5G11590,AT5G15800,AT5G20240,AT5G24120,AT5G39760,AT5G44160,AT5G60910,AT5G62165	GO:0010557	28
positive regulation of cellular metabolic process	0.00013085920730081095	AT1G21910,AT1G24260,AT1G25250,AT1G49720,AT1G67810,AT1G67970,AT1G69120,AT1G73870,AT2G05070,AT2G05100,AT2G18050,AT2G31180,AT2G36270,AT2G38470,AT2G46830,AT3G02310,AT3G11020,AT3G27690,AT3G48360,AT3G54340,AT3G54810,AT3G58120,AT4G28530,AT4G37730,AT4G39410,AT5G05340,AT5G05410,AT5G11590,AT5G15800,AT5G20240,AT5G24120,AT5G37478,AT5G39760,AT5G44160,AT5G60910,AT5G62165	GO:0031325	28
photoperiodism, flowering	0.00013088523075958556	AT1G01060,AT1G06040,AT1G47485,AT1G69570,AT2G40080,AT2G46830,AT3G07650,AT4G02380,AT4G33980,AT5G37770,AT5G44160	GO:0048573	27
response to external stimulus	0.00013204633326084018	AT1G02205,AT1G13300,AT1G13609,AT1G22070,AT1G25250,AT1G35350,AT1G37130,AT1G47395,AT1G47400,AT1G47485,AT1G70260,AT1G70560,AT1G73010,AT1G73805,AT1G80840,AT2G02100,AT2G15890,AT2G21660,AT2G27080,AT2G29650,AT2G38470,AT2G39200,AT2G40000,AT2G40080,AT2G41100,AT2G43010,AT2G43550,AT2G45220,AT3G09940,AT3G10930,AT3G45330,AT3G45410,AT3G47340,AT3G49580,AT3G53980,AT3G54500,AT3G56400,AT3G56970,AT3G56980,AT3G59060…	GO:0009605	27
positive regulation of RNA metabolic process	0.0001426018234317905	AT1G21910,AT1G24260,AT1G49720,AT1G67970,AT1G69120,AT1G73870,AT2G18050,AT2G31180,AT2G36270,AT2G46830,AT3G02310,AT3G11020,AT3G54340,AT3G54810,AT3G58120,AT4G28530,AT4G37730,AT4G39410,AT5G05410,AT5G11590,AT5G15800,AT5G20240,AT5G24120,AT5G39760,AT5G44160,AT5G60910,AT5G62165	GO:0051254	27
response to desiccation	0.00016785132995892694	AT2G05070,AT2G05100,AT2G37180,AT3G27690,AT4G39090	GO:0009269	27
cell wall macromolecule metabolic process	0.00018068150171181638	AT1G02640,AT1G10550,AT2G01850,AT3G44990,AT3G62720,AT4G18270,AT4G25810,AT4G30270,AT5G22940,AT5G49360,AT5G57550,AT5G57560,AT5G65730	GO:0044036	26
positive regulation of biological process	0.00018486488662554167	AT1G05490,AT1G06040,AT1G21910,AT1G24260,AT1G25250,AT1G47395,AT1G47400,AT1G49720,AT1G67810,AT1G67970,AT1G68050,AT1G69120,AT1G72430,AT1G73805,AT1G73870,AT2G05070,AT2G05100,AT2G18050,AT2G31180,AT2G36270,AT2G38470,AT2G40080,AT2G46830,AT3G02310,AT3G11020,AT3G22840,AT3G27690,AT3G46640,AT3G48360,AT3G50060,AT3G54340,AT3G54810,AT3G56400,AT3G58120,AT4G25480,AT4G28530,AT4G31870,AT4G37730,AT4G39410,AT5G05340…	GO:0048518	26
multicellular organism development	0.00019844175373679373	AT1G01060,AT1G01120,AT1G02065,AT1G02205,AT1G06040,AT1G13300,AT1G24260,AT1G25250,AT1G28330,AT1G47485,AT1G52240,AT1G64110,AT1G66400,AT1G67260,AT1G67265,AT1G67990,AT1G68050,AT1G69120,AT1G69180,AT1G69570,AT1G70560,AT1G72430,AT1G73870,AT1G74450,AT1G78815,AT2G01520,AT2G15890,AT2G21660,AT2G27550,AT2G31380,AT2G32280,AT2G33830,AT2G36270,AT2G39200,AT2G40080,AT2G41260,AT2G42540,AT2G43010,AT2G46830,AT3G02310…	GO:0007275	26
regulation of biological process	0.00020929451891956303	AT1G01060,AT1G05490,AT1G06040,AT1G13300,AT1G13650,AT1G18330,AT1G19640,AT1G21910,AT1G22070,AT1G22190,AT1G22690,AT1G24260,AT1G25250,AT1G26790,AT1G28050,AT1G28370,AT1G33760,AT1G47395,AT1G47400,AT1G47485,AT1G48260,AT1G49720,AT1G56300,AT1G66090,AT1G66400,AT1G67260,AT1G67810,AT1G67970,AT1G68050,AT1G69040,AT1G69120,AT1G69180,AT1G69260,AT1G69570,AT1G70260,AT1G70560,AT1G72260,AT1G72430,AT1G73330,AT1G73805…	GO:0050789	25
floral organ senescence	0.0002148754037071336	AT3G56400,AT4G28530,AT5G62165	GO:0080187	25
response to hydrogen peroxide	0.0002483573824107037	AT3G10930,AT3G48360,AT4G02380,AT4G37610,AT5G05410,AT5G37770,AT5G63160	GO:0042542	25
cellular response to stimulus	0.0002501023484092657	AT1G07180,AT1G13300,AT1G19640,AT1G21910,AT1G22070,AT1G22190,AT1G22530,AT1G22690,AT1G28370,AT1G33760,AT1G35140,AT1G35350,AT1G47485,AT1G48260,AT1G49720,AT1G56300,AT1G66090,AT1G67970,AT1G69260,AT1G70560,AT1G72260,AT1G72430,AT1G73010,AT1G73805,AT1G74890,AT1G75090,AT1G76600,AT1G77640,AT2G05070,AT2G05100,AT2G14247,AT2G15890,AT2G23030,AT2G25090,AT2G25470,AT2G32200,AT2G36270,AT2G38470,AT2G40000,AT2G40080…	GO:0051716	23
positive regulation of metabolic process	0.00025531684852912555	AT1G21910,AT1G24260,AT1G25250,AT1G49720,AT1G67810,AT1G67970,AT1G69120,AT1G73870,AT2G05070,AT2G05100,AT2G18050,AT2G31180,AT2G36270,AT2G38470,AT2G46830,AT3G02310,AT3G11020,AT3G27690,AT3G48360,AT3G54340,AT3G54810,AT3G58120,AT4G25480,AT4G28530,AT4G37730,AT4G39410,AT5G05340,AT5G05410,AT5G11590,AT5G15800,AT5G20240,AT5G24120,AT5G37478,AT5G39760,AT5G44160,AT5G60910,AT5G62165	GO:0009893	22
photoperiodism	0.00025683941711408126	AT1G01060,AT1G06040,AT1G47485,AT1G69570,AT2G40080,AT2G46830,AT3G07650,AT4G02380,AT4G33980,AT5G37770,AT5G44160	GO:0009648	22
regulation of reactive oxygen species biosynthetic process	0.00028290822242781115	AT2G05070,AT2G05100,AT3G27690,AT4G12290	GO:1903426	21
positive regulation of gene expression	0.0002829879950657862	AT1G21910,AT1G24260,AT1G49720,AT1G67970,AT1G69120,AT1G73870,AT2G18050,AT2G31180,AT2G36270,AT2G46830,AT3G02310,AT3G11020,AT3G54340,AT3G54810,AT3G58120,AT4G25480,AT4G28530,AT4G37730,AT4G39410,AT5G05410,AT5G11590,AT5G15800,AT5G20240,AT5G24120,AT5G39760,AT5G44160,AT5G60910,AT5G62165	GO:0010628	21
developmental process involved in reproduction	0.0002858031465206791	AT1G01060,AT1G02065,AT1G06040,AT1G24260,AT1G25250,AT1G47485,AT1G64110,AT1G66400,AT1G67260,AT1G67990,AT1G68050,AT1G69120,AT1G69180,AT1G69570,AT1G70560,AT2G01520,AT2G15890,AT2G21660,AT2G27550,AT2G32280,AT2G36270,AT2G40080,AT2G41260,AT2G46830,AT3G02310,AT3G02380,AT3G20810,AT3G21150,AT3G47500,AT3G54340,AT3G56400,AT3G62100,AT4G01060,AT4G08040,AT4G11280,AT4G15248,AT4G17460,AT4G26200,AT4G28530,AT4G33980…	GO:0003006	21
system development	0.0003349281389960129	AT1G01060,AT1G02065,AT1G06040,AT1G13300,AT1G24260,AT1G25250,AT1G47485,AT1G52240,AT1G66400,AT1G67260,AT1G67265,AT1G67990,AT1G68050,AT1G69120,AT1G69180,AT1G69570,AT1G70560,AT1G73870,AT2G01520,AT2G15890,AT2G21660,AT2G27550,AT2G32280,AT2G36270,AT2G39200,AT2G40080,AT2G41260,AT2G42540,AT2G46830,AT3G02310,AT3G02380,AT3G18010,AT3G20810,AT3G21150,AT3G47500,AT3G50060,AT3G54340,AT3G56400,AT3G62100,AT3G62720…	GO:0048731	21
cellular response to stress	0.00033496308654773217	AT1G13300,AT1G21910,AT1G22070,AT1G35140,AT1G35350,AT1G47485,AT1G56300,AT1G66090,AT1G67970,AT1G72430,AT1G73010,AT1G73805,AT1G75090,AT1G76600,AT2G14247,AT2G15890,AT2G32200,AT2G38470,AT2G40000,AT2G41100,AT3G22840,AT3G45410,AT3G46090,AT3G47340,AT3G49580,AT3G55580,AT3G55980,AT3G56400,AT3G56970,AT3G56980,AT4G02380,AT4G13395,AT4G27280,AT4G29780,AT5G05410,AT5G19240,AT5G24120,AT5G24530,AT5G35735,AT5G39890…	GO:0033554	20
regulation of multicellular organismal process	0.00036763131513172095	AT1G25250,AT1G47485,AT1G66400,AT1G67260,AT1G68050,AT1G69570,AT2G27550,AT2G31380,AT2G36270,AT2G40080,AT3G02380,AT3G07650,AT3G21150,AT3G22840,AT3G56400,AT4G02380,AT4G15248,AT4G18550,AT4G27310,AT4G33980,AT4G38960,AT5G15840,AT5G37770,AT5G45830,AT5G57660,AT5G59570,AT5G60910,AT5G62165	GO:0051239	20
positive regulation of reactive oxygen species biosynthetic process	0.00036975373498402976	AT2G05070,AT2G05100,AT3G27690	GO:1903428	20
regulation of nitric oxide metabolic process	0.000504807233034773	AT1G66400,AT5G37770	GO:0080164	19
regulation of developmental process	0.0005191740616413846	AT1G24260,AT1G25250,AT1G47485,AT1G66400,AT1G67260,AT1G68050,AT1G69570,AT2G27550,AT2G31380,AT2G36270,AT2G40080,AT3G02380,AT3G07650,AT3G21150,AT3G22840,AT3G47500,AT3G56400,AT4G02380,AT4G15248,AT4G18550,AT4G27310,AT4G33980,AT4G38960,AT4G39410,AT5G15840,AT5G37770,AT5G39660,AT5G44160,AT5G45830,AT5G54380,AT5G57660,AT5G59570,AT5G60910,AT5G62165,AT5G62430	GO:0050793	19
phosphorelay signal transduction system	0.0005434793865579444	AT1G21910,AT1G22190,AT1G28370,AT1G33760,AT1G72430,AT1G74890,AT1G77640,AT2G46790,AT3G56400,AT5G02810,AT5G11590,AT5G24470,AT5G53290,AT5G60100,AT5G61380	GO:0000160	19
cellular response to abiotic stimulus	0.0005493188433360902	AT1G07180,AT2G40080,AT2G42540,AT2G43010,AT2G46790,AT3G21150,AT3G22840,AT3G45410,AT3G59060,AT4G02380,AT5G02810,AT5G04190,AT5G15840,AT5G24120	GO:0071214	19
cellular response to environmental stimulus	0.0005493188433360902	AT1G07180,AT2G40080,AT2G42540,AT2G43010,AT2G46790,AT3G21150,AT3G22840,AT3G45410,AT3G59060,AT4G02380,AT5G02810,AT5G04190,AT5G15840,AT5G24120	GO:0104004	18
positive regulation of cellular process	0.0005726095766255115	AT1G05490,AT1G21910,AT1G24260,AT1G25250,AT1G49720,AT1G67810,AT1G67970,AT1G69120,AT1G72430,AT1G73870,AT2G05070,AT2G05100,AT2G18050,AT2G31180,AT2G36270,AT2G38470,AT2G46830,AT3G02310,AT3G11020,AT3G27690,AT3G48360,AT3G50060,AT3G54340,AT3G54810,AT3G56400,AT3G58120,AT4G28530,AT4G37730,AT4G39410,AT5G05340,AT5G05410,AT5G11590,AT5G15800,AT5G20240,AT5G24120,AT5G37478,AT5G39760,AT5G44160,AT5G60910,AT5G62165…	GO:0048522	18
response to nitrogen compound	0.0005990895529460775	AT1G13300,AT1G23030,AT1G47485,AT1G66160,AT1G80840,AT2G34600,AT2G36270,AT2G38470,AT2G46830,AT3G21150,AT3G46090,AT3G48360,AT3G50060,AT3G55980,AT3G56400,AT4G37610,AT5G37770,AT5G59820,AT5G67300	GO:1901698	18
response to karrikin	0.0006383539775316601	AT1G06040,AT1G70420,AT2G23910,AT2G40080,AT3G22840,AT3G47470,AT4G27280,AT4G31870,AT4G33980,AT5G06980	GO:0080167	18
response to lipid	0.0006582656815193556	AT1G01060,AT1G22690,AT1G49720,AT1G69260,AT1G73330,AT2G05070,AT2G05100,AT2G36270,AT2G42540,AT2G46270,AT2G46830,AT3G17510,AT3G27690,AT3G48360,AT3G51920,AT3G53420,AT3G56400,AT4G01060,AT4G02380,AT4G08950,AT4G23600,AT4G28720,AT4G30270,AT4G33980,AT4G39260,AT5G37770,AT5G39760,AT5G45820,AT5G45830,AT5G52050,AT5G54270,AT5G54380,AT5G57560,AT5G67300	GO:0033993	17
response to toxic substance	0.0006812043854138701	AT1G37130,AT1G77760,AT2G29490,AT3G10930,AT3G48360,AT3G49580,AT4G02380,AT4G23600,AT4G37610,AT5G05410,AT5G37770,AT5G54270,AT5G63160	GO:0009636	17
regulation of hormone levels	0.0007335938364135849	AT1G19640,AT1G22530,AT1G25250,AT1G68460,AT1G70560,AT1G73805,AT1G78440,AT2G37210,AT2G43010,AT3G25770,AT3G44970,AT3G59060,AT4G08040,AT4G11280,AT4G26200,AT4G28720,AT4G35160,AT5G08150,AT5G17300,AT5G24530	GO:0010817	17
aging	0.000796872093932006	AT2G39200,AT2G42540,AT3G56400,AT4G02380,AT4G08040,AT4G11280,AT4G26200,AT4G28530,AT4G30270,AT5G24530,AT5G44160,AT5G62165	GO:0007568	16
regulation of lignin biosynthetic process	0.0008580725749707431	AT3G55580,AT4G39410,AT5G05340	GO:1901141	16
auxin biosynthetic process	0.0008598610426580981	AT1G25250,AT1G70560,AT2G43010,AT3G59060,AT4G28720,AT5G17300	GO:0009851	16
regulation of hormone biosynthetic process	0.0008598610426580981	AT1G25250,AT1G73805,AT2G43010,AT3G59060,AT4G28720,AT5G17300	GO:0046885	16
negative regulation of multicellular organismal process	0.0009112589010742575	AT1G25250,AT1G69570,AT2G27550,AT2G31380,AT2G36270,AT3G07650,AT3G56400,AT4G18550,AT4G27310,AT4G38960	GO:0051241	16
response to mechanical stimulus	0.0009185959275909943	AT2G41100,AT4G11280,AT5G37770,AT5G57560	GO:0009612	16
response to heat	0.0009959182813826678	AT1G21910,AT1G56300,AT1G67970,AT2G29500,AT2G38470,AT2G42540,AT3G11020,AT3G22840,AT3G61190,AT4G38580,AT5G05410,AT5G37770,AT5G57560,AT5G59820	GO:0009408	16
negative regulation of post-embryonic development	0.0010278880389448138	AT1G25250,AT1G69570,AT2G27550,AT2G31380,AT2G36270,AT3G07650,AT4G18550,AT4G27310,AT4G38960	GO:0048581	16
response to oxidative stress	0.0010342720885861809	AT1G09350,AT1G11210,AT2G29500,AT2G40000,AT3G10930,AT3G20340,AT3G46090,AT3G48360,AT3G56400,AT4G02380,AT4G11280,AT4G31870,AT4G37610,AT5G05340,AT5G05410,AT5G24770,AT5G37770,AT5G37940,AT5G38000,AT5G39580,AT5G59820,AT5G63160	GO:0006979	16
polysaccharide metabolic process	0.0010922714313898936	AT1G02640,AT1G10550,AT1G32900,AT1G68050,AT1G70090,AT2G01850,AT2G02720,AT2G45220,AT3G44990,AT3G46970,AT3G62720,AT4G03930,AT4G09020,AT4G25810,AT4G30270,AT5G18670,AT5G22940,AT5G49360,AT5G55720,AT5G57550,AT5G57560,AT5G65730	GO:0005976	16
defense response	0.0011270427034168412	AT1G02205,AT1G13609,AT1G22070,AT1G42560,AT1G70260,AT1G70560,AT1G72260,AT1G73805,AT1G80840,AT2G01520,AT2G02100,AT2G15890,AT2G21660,AT2G27080,AT2G34600,AT2G38470,AT2G39200,AT2G40000,AT2G43550,AT2G45220,AT3G10930,AT3G26460,AT3G45330,AT3G45410,AT3G53980,AT3G55450,AT3G56400,AT3G61190,AT4G01895,AT4G02380,AT4G11280,AT4G14060,AT4G23200,AT4G30650,AT4G31870,AT4G36010,AT4G39090,AT4G39260,AT5G03350,AT5G05400…	GO:0006952	15
biosynthetic process	0.0011810586849604183	AT1G01060,AT1G01120,AT1G02190,AT1G02205,AT1G06040,AT1G13300,AT1G18330,AT1G19640,AT1G21910,AT1G22070,AT1G22190,AT1G24260,AT1G25250,AT1G26790,AT1G28050,AT1G28370,AT1G32900,AT1G33760,AT1G37130,AT1G49500,AT1G49720,AT1G57750,AT1G67260,AT1G67810,AT1G67970,AT1G67990,AT1G68050,AT1G68460,AT1G69120,AT1G69180,AT1G69260,AT1G69570,AT1G70090,AT1G70560,AT1G73805,AT1G73870,AT1G74890,AT1G76790,AT1G77520,AT1G77530…	GO:0009058	15
fruit ripening	0.0012054201391878652	AT4G08040,AT4G11280,AT4G26200	GO:0009835	15
response to organonitrogen compound	0.0012383776273931293	AT1G23030,AT1G66160,AT1G80840,AT2G34600,AT2G36270,AT2G38470,AT2G46830,AT3G21150,AT3G46090,AT3G50060,AT3G55980,AT3G56400,AT4G37610,AT5G37770,AT5G59820,AT5G67300	GO:0010243	15
anatomical structure development	0.0012794844063053004	AT1G01060,AT1G01120,AT1G02065,AT1G02205,AT1G06040,AT1G13300,AT1G24260,AT1G25250,AT1G28330,AT1G28370,AT1G47485,AT1G52240,AT1G64110,AT1G66400,AT1G67260,AT1G67265,AT1G67990,AT1G68050,AT1G69120,AT1G69180,AT1G69570,AT1G70560,AT1G72430,AT1G73870,AT1G74450,AT1G78815,AT2G01520,AT2G01850,AT2G15890,AT2G21660,AT2G27550,AT2G31380,AT2G32280,AT2G33830,AT2G36270,AT2G39200,AT2G40080,AT2G41260,AT2G42540,AT2G43010…	GO:0048856	15
positive regulation of iron ion transport	0.0014918183901624666	AT1G47395,AT1G47400	GO:0034758	15
negative regulation of circadian rhythm	0.0014918183901624666	AT1G01060,AT2G46830	GO:0042754	15
L-asparagine biosynthetic process	0.0014918183901624666	AT3G47340,AT5G65010	GO:0070981	15
L-asparagine metabolic process	0.0014918183901624666	AT3G47340,AT5G65010	GO:0070982	14
cellular response to freezing	0.0014918183901624666	AT1G21910,AT3G55580	GO:0071497	14
cellular carbohydrate metabolic process	0.0017182117827889928	AT1G02640,AT1G10550,AT1G32900,AT1G68050,AT1G78090,AT2G01850,AT2G22190,AT3G44990,AT3G46970,AT3G62720,AT4G09020,AT4G25810,AT4G30270,AT5G08030,AT5G22940,AT5G41080,AT5G49360,AT5G51460,AT5G57550,AT5G57560,AT5G65730	GO:0044262	14
regulation of reactive oxygen species metabolic process	0.0017210828323593007	AT1G66400,AT2G05070,AT2G05100,AT3G27690,AT4G12290,AT5G37770	GO:2000377	14
RNA metabolic process	0.001814895015552707	AT1G01060,AT1G06040,AT1G13300,AT1G18330,AT1G21910,AT1G22070,AT1G22190,AT1G24260,AT1G25250,AT1G26790,AT1G28050,AT1G28370,AT1G33760,AT1G49720,AT1G67260,AT1G67970,AT1G68050,AT1G68460,AT1G69120,AT1G69180,AT1G69260,AT1G69570,AT1G73805,AT1G73870,AT1G74890,AT1G77640,AT1G78815,AT1G80840,AT2G18050,AT2G21660,AT2G31180,AT2G31380,AT2G36050,AT2G36270,AT2G38300,AT2G38470,AT2G46270,AT2G46790,AT2G46830,AT2G47870…	GO:0016070	14
response to abscisic acid	0.0019374271372889409	AT1G01060,AT1G49720,AT1G69260,AT1G73330,AT2G05070,AT2G05100,AT2G36270,AT2G42540,AT2G46270,AT2G46830,AT3G17510,AT3G27690,AT3G48360,AT3G51920,AT3G53420,AT4G01060,AT4G02380,AT4G23600,AT4G33980,AT4G39260,AT5G37770,AT5G45820,AT5G45830,AT5G52050,AT5G54270,AT5G67300	GO:0009737	14
developmental process	0.0020039924637028795	AT1G01060,AT1G01120,AT1G02065,AT1G02205,AT1G06040,AT1G13300,AT1G24260,AT1G25250,AT1G28330,AT1G28370,AT1G47485,AT1G52240,AT1G64110,AT1G66400,AT1G67260,AT1G67265,AT1G67990,AT1G68050,AT1G69120,AT1G69180,AT1G69570,AT1G70560,AT1G72430,AT1G73870,AT1G74450,AT1G78815,AT2G01520,AT2G01850,AT2G15890,AT2G21660,AT2G27550,AT2G31180,AT2G31380,AT2G32280,AT2G33830,AT2G36270,AT2G39200,AT2G40080,AT2G41260,AT2G42540…	GO:0032502	13
cellular polysaccharide metabolic process	0.002037017715953736	AT1G02640,AT1G10550,AT1G32900,AT1G68050,AT2G01850,AT3G44990,AT3G46970,AT3G62720,AT4G09020,AT4G25810,AT4G30270,AT5G22940,AT5G49360,AT5G57550,AT5G57560,AT5G65730	GO:0044264	13
negative regulation of developmental process	0.002131246088476426	AT1G25250,AT1G69570,AT2G27550,AT2G31380,AT2G36270,AT3G07650,AT3G56400,AT4G18550,AT4G27310,AT4G38960	GO:0051093	13
defense response, incompatible interaction	0.0021355763317704203	AT1G22070,AT1G73805,AT2G38470,AT2G39200,AT2G40000,AT3G53980,AT3G56400,AT4G01895,AT5G03350,AT5G05960,AT5G48490,AT5G54380	GO:0009814	13
cellular response to hormone stimulus	0.0021373926318461797	AT1G19640,AT1G21910,AT1G22070,AT1G22190,AT1G22530,AT1G22690,AT1G28370,AT1G33760,AT1G49720,AT1G69260,AT1G70560,AT1G72260,AT1G72430,AT1G74890,AT1G77640,AT2G05070,AT2G05100,AT2G36270,AT3G27690,AT3G45410,AT3G48360,AT3G56400,AT3G62100,AT4G28720,AT4G30270,AT5G03350,AT5G11590,AT5G17300,AT5G22570,AT5G39760,AT5G45830,AT5G53290,AT5G54380,AT5G67300	GO:0032870	13
multicellular organismal process	0.0021424105543916515	AT1G01060,AT1G01120,AT1G02065,AT1G02205,AT1G06040,AT1G13300,AT1G24260,AT1G25250,AT1G28330,AT1G47485,AT1G52240,AT1G64110,AT1G66400,AT1G67260,AT1G67265,AT1G67990,AT1G68050,AT1G69120,AT1G69180,AT1G69570,AT1G70560,AT1G72430,AT1G73870,AT1G74450,AT1G78815,AT2G01520,AT2G15890,AT2G21660,AT2G27550,AT2G31380,AT2G32280,AT2G33830,AT2G36270,AT2G39200,AT2G40080,AT2G41260,AT2G42540,AT2G43010,AT2G46830,AT3G02310…	GO:0032501	12
photosynthesis, light reaction	0.002348738467973915	AT1G29910,AT1G29920,AT2G05070,AT2G05100,AT2G34430,AT3G27690,AT3G47470,AT3G54890,AT5G24120,AT5G54270	GO:0019684	12
regulation of hormone metabolic process	0.0024428360731827935	AT1G25250,AT1G73805,AT2G43010,AT3G59060,AT4G28720,AT5G17300	GO:0032350	12
response to alcohol	0.0025347414766169534	AT1G01060,AT1G13300,AT1G49720,AT1G69260,AT1G73330,AT2G05070,AT2G05100,AT2G36270,AT2G42540,AT2G46270,AT2G46830,AT3G17510,AT3G27690,AT3G48360,AT3G51920,AT3G53420,AT4G01060,AT4G02380,AT4G23600,AT4G33980,AT4G39260,AT5G37770,AT5G45820,AT5G45830,AT5G52050,AT5G54270,AT5G67300	GO:0097305	12
regulation of biological quality	0.002623158509385587	AT1G18140,AT1G19640,AT1G22530,AT1G25250,AT1G37130,AT1G66400,AT1G68460,AT1G70560,AT1G73805,AT1G77760,AT1G78440,AT2G05070,AT2G05100,AT2G14520,AT2G37210,AT2G42540,AT2G43010,AT2G47870,AT3G09220,AT3G09390,AT3G25770,AT3G27690,AT3G44970,AT3G47420,AT3G56970,AT3G56980,AT3G59060,AT3G61190,AT4G08040,AT4G08930,AT4G11280,AT4G14230,AT4G18550,AT4G26200,AT4G28720,AT4G35160,AT4G38420,AT5G06690,AT5G08150,AT5G17300…	GO:0065008	12
long-day photoperiodism, flowering	0.0026788087007782934	AT1G01060,AT1G69570,AT2G46830,AT3G07650,AT5G37770	GO:0048574	12
pathogenesis	0.0027321871115282325	AT1G72260,AT2G43550,AT5G36910	GO:0009405	12
specification of floral organ identity	0.0027321871115282325	AT1G24260,AT3G54340,AT5G20240	GO:0010093	12
negative regulation of photomorphogenesis	0.0027321871115282325	AT2G31380,AT4G27310,AT4G38960	GO:0010100	12
water homeostasis	0.0027321871115282325	AT2G05070,AT2G05100,AT3G27690	GO:0030104	12
positive regulation of reactive oxygen species metabolic process	0.0027321871115282325	AT2G05070,AT2G05100,AT3G27690	GO:2000379	12
cellular glucan metabolic process	0.002859041555921491	AT1G10550,AT1G32900,AT1G68050,AT2G01850,AT3G44990,AT3G46970,AT3G62720,AT4G09020,AT4G25810,AT4G30270,AT5G57550,AT5G57560,AT5G65730	GO:0006073	11
glucan metabolic process	0.002859041555921491	AT1G10550,AT1G32900,AT1G68050,AT2G01850,AT3G44990,AT3G46970,AT3G62720,AT4G09020,AT4G25810,AT4G30270,AT5G57550,AT5G57560,AT5G65730	GO:0044042	11
response to freezing	0.002939032985745795	AT1G21910,AT2G31180,AT2G42540,AT3G55580	GO:0050826	10
asparagine biosynthetic process	0.002939187423159162	AT3G47340,AT5G65010	GO:0006529	10
defense response to other organism	0.0030154254081817627	AT1G02205,AT1G13609,AT1G22070,AT1G70260,AT1G70560,AT1G73805,AT1G80840,AT2G02100,AT2G15890,AT2G21660,AT2G27080,AT2G38470,AT2G39200,AT2G40000,AT2G43550,AT2G45220,AT3G10930,AT3G45330,AT3G45410,AT3G53980,AT3G56400,AT4G01895,AT4G02380,AT4G23200,AT4G30650,AT4G31870,AT4G39090,AT4G39260,AT5G03350,AT5G05960,AT5G14180,AT5G21150,AT5G22570,AT5G24530,AT5G24770,AT5G37770,AT5G39580,AT5G48490,AT5G54380,AT5G54610…	GO:0098542	10
defense response to bacterium	0.003208110970998705	AT1G02205,AT1G22070,AT1G70260,AT1G70560,AT1G73805,AT1G80840,AT2G27080,AT2G38470,AT2G40000,AT2G45220,AT3G10930,AT3G45330,AT3G45410,AT3G56400,AT4G02380,AT4G23200,AT4G39090,AT5G22570,AT5G24530,AT5G67300	GO:0042742	10
regulation of reproductive process	0.003339080284611583	AT1G66400,AT1G68050,AT1G69570,AT2G27550,AT2G40080,AT3G02380,AT3G07650,AT3G21150,AT4G02380,AT4G15248,AT4G33980,AT5G15840,AT5G37770,AT5G45830,AT5G57660,AT5G59570,AT5G60910,AT5G62165	GO:2000241	10
regulation of stomatal closure	0.003368799557369992	AT2G05070,AT2G05100,AT3G27690,AT3G56400	GO:0090333	10
specification of plant organ identity	0.0034197281002682845	AT1G24260,AT3G54340,AT5G20240	GO:0090701	10
wax biosynthetic process	0.003839399110872441	AT1G01120,AT1G02205,AT1G57750,AT4G33790	GO:0010025	10
long-day photoperiodism	0.0039675121199631595	AT1G01060,AT1G69570,AT2G46830,AT3G07650,AT5G37770	GO:0048571	10
cellular response to endogenous stimulus	0.00417119765504143	AT1G19640,AT1G21910,AT1G22070,AT1G22190,AT1G22530,AT1G22690,AT1G28370,AT1G33760,AT1G49720,AT1G69260,AT1G70560,AT1G72260,AT1G72430,AT1G74890,AT1G77640,AT2G05070,AT2G05100,AT2G36270,AT3G27690,AT3G45410,AT3G48360,AT3G56400,AT3G62100,AT4G28720,AT4G30270,AT5G03350,AT5G11590,AT5G17300,AT5G22570,AT5G39760,AT5G45830,AT5G53290,AT5G54380,AT5G67300	GO:0071495	10
response to herbicide	0.004203933069728413	AT1G37130,AT1G77760,AT5G54270	GO:0009635	9
entrainment of circadian clock	0.004203933069728413	AT2G40080,AT3G54500,AT5G64170	GO:0009649	9
response to wounding	0.004273177407817152	AT1G19640,AT1G80840,AT2G34600,AT3G48360,AT3G61190,AT4G02380,AT4G11280,AT4G13280,AT4G23600,AT5G24770,AT5G47240,AT5G59820	GO:0009611	9
response to absence of light	0.004348669183531039	AT2G41100,AT3G47340,AT4G02380,AT4G33980,AT5G37770	GO:0009646	9
wax metabolic process	0.00435258709159081	AT1G01120,AT1G02205,AT1G57750,AT4G33790	GO:0010166	9
negative regulation of transcription, DNA-templated	0.004357935534739394	AT1G69260,AT1G80840,AT2G18050,AT2G36050,AT2G46790,AT2G46830,AT2G47870,AT3G21150,AT3G54730,AT3G56400,AT4G27310,AT4G33980,AT5G02810,AT5G24470,AT5G62430	GO:0045892	9
negative regulation of RNA biosynthetic process	0.00462328288363483	AT1G69260,AT1G80840,AT2G18050,AT2G36050,AT2G46790,AT2G46830,AT2G47870,AT3G21150,AT3G54730,AT3G56400,AT4G27310,AT4G33980,AT5G02810,AT5G24470,AT5G62430	GO:1902679	9
negative regulation of nucleic acid-templated transcription	0.00462328288363483	AT1G69260,AT1G80840,AT2G18050,AT2G36050,AT2G46790,AT2G46830,AT2G47870,AT3G21150,AT3G54730,AT3G56400,AT4G27310,AT4G33980,AT5G02810,AT5G24470,AT5G62430	GO:1903507	9
asparagine metabolic process	0.0048258030472693916	AT3G47340,AT5G65010	GO:0006528	9
nitric oxide biosynthetic process	0.0048258030472693916	AT1G37130,AT1G77760	GO:0006809	9
positive regulation of macromolecule metabolic process	0.004875854021366345	AT1G21910,AT1G24260,AT1G49720,AT1G67970,AT1G69120,AT1G73870,AT2G18050,AT2G31180,AT2G36270,AT2G46830,AT3G02310,AT3G11020,AT3G48360,AT3G54340,AT3G54810,AT3G58120,AT4G25480,AT4G28530,AT4G37730,AT4G39410,AT5G05410,AT5G11590,AT5G15800,AT5G20240,AT5G24120,AT5G37478,AT5G39760,AT5G44160,AT5G60910,AT5G62165	GO:0010604	9
ethylene metabolic process	0.004910072804293342	AT3G59060,AT4G08040,AT4G11280,AT4G26200	GO:0009692	9
ethylene biosynthetic process	0.004910072804293342	AT3G59060,AT4G08040,AT4G11280,AT4G26200	GO:0009693	8
cellular alkene metabolic process	0.004910072804293342	AT3G59060,AT4G08040,AT4G11280,AT4G26200	GO:0043449	8
alkene biosynthetic process	0.004910072804293342	AT3G59060,AT4G08040,AT4G11280,AT4G26200	GO:0043450	8
olefin metabolic process	0.004910072804293342	AT3G59060,AT4G08040,AT4G11280,AT4G26200	GO:1900673	8
olefin biosynthetic process	0.004910072804293342	AT3G59060,AT4G08040,AT4G11280,AT4G26200	GO:1900674	7
positive regulation of nitrogen compound metabolic process	0.004937445284302747	AT1G21910,AT1G24260,AT1G49720,AT1G67970,AT1G69120,AT1G73870,AT2G18050,AT2G31180,AT2G36270,AT2G46830,AT3G02310,AT3G11020,AT3G48360,AT3G54340,AT3G54810,AT3G58120,AT4G28530,AT4G37730,AT4G39410,AT5G05410,AT5G11590,AT5G15800,AT5G20240,AT5G24120,AT5G37478,AT5G39760,AT5G44160,AT5G60910,AT5G62165	GO:0051173	7
trehalose biosynthetic process	0.005088562048108645	AT1G78090,AT2G22190,AT5G51460	GO:0005992	7
gynoecium development	0.005297200218906457	AT1G24260,AT1G69180,AT1G70560,AT3G02310,AT4G17460,AT5G15800,AT5G21150	GO:0048467	7
reproductive process	0.00542327765992812	AT1G01060,AT1G02065,AT1G06040,AT1G24260,AT1G25250,AT1G47485,AT1G64110,AT1G65450,AT1G66400,AT1G67260,AT1G67990,AT1G68050,AT1G69120,AT1G69180,AT1G69570,AT1G70560,AT2G01520,AT2G15890,AT2G21660,AT2G27550,AT2G32280,AT2G36270,AT2G40080,AT2G41260,AT2G46830,AT3G02310,AT3G02380,AT3G07650,AT3G20810,AT3G21150,AT3G47500,AT3G54340,AT3G56400,AT3G62100,AT4G01060,AT4G02380,AT4G08040,AT4G11280,AT4G15248,AT4G17460…	GO:0022414	7
fatty acid derivative biosynthetic process	0.005513516338584266	AT1G01120,AT1G02205,AT1G57750,AT4G33790	GO:1901570	7
photomorphogenesis	0.005938410017159779	AT1G06040,AT2G31380,AT2G43010,AT3G21150,AT4G27310,AT4G38960,AT5G24470	GO:0009640	7
response to hexose	0.005982833553407037	AT1G28330,AT1G29910,AT1G29920,AT3G47340,AT4G37220,AT4G39795	GO:0009746	7
negative regulation of RNA metabolic process	0.0063275466706119495	AT1G69260,AT1G80840,AT2G18050,AT2G36050,AT2G46790,AT2G46830,AT2G47870,AT3G21150,AT3G54730,AT3G56400,AT4G27310,AT4G33980,AT5G02810,AT5G24470,AT5G62430	GO:0051253	7
cellular hormone metabolic process	0.006652872187184661	AT1G68460,AT1G70560,AT2G37210,AT4G35160,AT5G08150	GO:0034754	6
regulation of protein binding	0.007131266869050535	AT2G46830,AT5G60100	GO:0043393	6
cellular response to far red light	0.007131266869050535	AT3G22840,AT5G15840	GO:0071490	6
trehalose metabolic process	0.007172127240286587	AT1G78090,AT2G22190,AT5G51460	GO:0005991	6
response to auxin	0.007267630266511086	AT1G01060,AT1G22530,AT1G47485,AT1G70560,AT1G72430,AT2G21200,AT2G31180,AT2G46830,AT3G48360,AT3G62100,AT4G11280,AT4G27280,AT4G37610,AT5G17300,AT5G37770,AT5G57560,AT5G63160,AT5G67300	GO:0009733	6
auxin metabolic process	0.007733996276932066	AT1G25250,AT1G70560,AT2G43010,AT3G59060,AT4G28720,AT5G17300	GO:0009850	6
response to monosaccharide	0.007733996276932066	AT1G28330,AT1G29910,AT1G29920,AT3G47340,AT4G37220,AT4G39795	GO:0034284	6
cellular nitrogen compound biosynthetic process	0.0078109186842978875	AT1G01060,AT1G06040,AT1G13300,AT1G18330,AT1G21910,AT1G22070,AT1G22190,AT1G24260,AT1G25250,AT1G26790,AT1G28050,AT1G28370,AT1G33760,AT1G37130,AT1G49500,AT1G49720,AT1G67260,AT1G67970,AT1G67990,AT1G68050,AT1G69120,AT1G69180,AT1G69260,AT1G69570,AT1G70560,AT1G73805,AT1G73870,AT1G74890,AT1G76790,AT1G77640,AT1G77760,AT1G78815,AT1G80840,AT2G18050,AT2G31180,AT2G31380,AT2G36050,AT2G36270,AT2G38300,AT2G38470…	GO:0044271	6
regulation of phenylpropanoid metabolic process	0.00837663898973684	AT3G55580,AT4G39410,AT5G05340	GO:2000762	6
heat acclimation	0.00838525058989327	AT2G38470,AT2G42540,AT3G11020,AT4G38580,AT5G05410	GO:0010286	6
negative regulation of cellular macromolecule biosynthetic process	0.008395242638605215	AT1G68050,AT1G69260,AT1G80840,AT2G18050,AT2G36050,AT2G46790,AT2G46830,AT2G47870,AT3G21150,AT3G54730,AT3G56400,AT4G27310,AT4G33980,AT5G02810,AT5G24470,AT5G62430	GO:2000113	6
response to biotic stimulus	0.008407194872717079	AT1G02205,AT1G13609,AT1G22070,AT1G37130,AT1G42560,AT1G70260,AT1G70560,AT1G73805,AT1G80840,AT2G02100,AT2G15890,AT2G21660,AT2G27080,AT2G29650,AT2G38470,AT2G39200,AT2G40000,AT2G43550,AT2G45220,AT3G09940,AT3G10930,AT3G45330,AT3G45410,AT3G53980,AT3G56400,AT4G01895,AT4G02380,AT4G23200,AT4G30650,AT4G31870,AT4G39090,AT4G39260,AT5G03350,AT5G05960,AT5G14180,AT5G21150,AT5G22570,AT5G24530,AT5G24770,AT5G37770…	GO:0009607	6
lignin metabolic process	0.008735774450360598	AT1G18140,AT1G67990,AT3G09220,AT3G55580,AT4G39410,AT5G05340	GO:0009808	6
negative regulation of macromolecule biosynthetic process	0.008821437888612373	AT1G68050,AT1G69260,AT1G80840,AT2G18050,AT2G36050,AT2G46790,AT2G46830,AT2G47870,AT3G21150,AT3G54730,AT3G56400,AT4G27310,AT4G33980,AT5G02810,AT5G24470,AT5G62430	GO:0010558	6
cold acclimation	0.009026035951194594	AT2G42540,AT3G55580,AT4G25470,AT4G25480,AT5G59820	GO:0009631	6
neurotransmitter metabolic process	0.009274437738808438	AT1G37130,AT1G66400,AT1G77760,AT5G37770	GO:0042133	5
negative regulation of nucleobase-containing compound metabolic process	0.009673371869027201	AT1G69260,AT1G80840,AT2G18050,AT2G36050,AT2G46790,AT2G46830,AT2G47870,AT3G21150,AT3G54730,AT3G56400,AT4G27310,AT4G33980,AT5G02810,AT5G24470,AT5G62430	GO:0045934	5
floral meristem determinacy	0.00969276423599787	AT1G69120,AT1G69180,AT4G17460	GO:0010582	5
circadian regulation of gene expression	0.009835872122677123	AT3G54500,AT5G64170	GO:0032922	5
regulation of auxin mediated signaling pathway	0.01018542437551189	AT2G43010,AT3G50060,AT3G59060,AT5G67300	GO:0010928	5
hyperosmotic salinity response	0.010407381769700626	AT2G25090,AT4G23600,AT5G24770,AT5G59820,AT5G65010	GO:0042538	5
defense response to oomycetes	0.010407844648158849	AT1G70260,AT1G73805,AT3G45330,AT3G45410,AT3G56400,AT5G24530	GO:0002229	5
floral organ development	0.011016125144026737	AT1G02065,AT1G24260,AT1G25250,AT1G69180,AT3G02310,AT3G54340,AT3G56400,AT4G28530,AT5G15800,AT5G20240,AT5G21150,AT5G62165	GO:0048437	5
response to reactive oxygen species	0.011194140954766148	AT2G29500,AT3G10930,AT3G48360,AT3G56400,AT4G02380,AT4G37610,AT5G05410,AT5G37770,AT5G63160	GO:0000302	5
response to external biotic stimulus	0.011289184131989188	AT1G02205,AT1G13609,AT1G22070,AT1G37130,AT1G70260,AT1G70560,AT1G73805,AT1G80840,AT2G02100,AT2G15890,AT2G21660,AT2G27080,AT2G29650,AT2G38470,AT2G39200,AT2G40000,AT2G43550,AT2G45220,AT3G09940,AT3G10930,AT3G45330,AT3G45410,AT3G53980,AT3G56400,AT4G01895,AT4G02380,AT4G23200,AT4G30650,AT4G31870,AT4G39090,AT4G39260,AT5G03350,AT5G05960,AT5G14180,AT5G21150,AT5G22570,AT5G24530,AT5G24770,AT5G37770,AT5G38030…	GO:0043207	5
response to other organism	0.011289184131989188	AT1G02205,AT1G13609,AT1G22070,AT1G37130,AT1G70260,AT1G70560,AT1G73805,AT1G80840,AT2G02100,AT2G15890,AT2G21660,AT2G27080,AT2G29650,AT2G38470,AT2G39200,AT2G40000,AT2G43550,AT2G45220,AT3G09940,AT3G10930,AT3G45330,AT3G45410,AT3G53980,AT3G56400,AT4G01895,AT4G02380,AT4G23200,AT4G30650,AT4G31870,AT4G39090,AT4G39260,AT5G03350,AT5G05960,AT5G14180,AT5G21150,AT5G22570,AT5G24530,AT5G24770,AT5G37770,AT5G38030…	GO:0051707	5
amine metabolic process	0.011404842259361225	AT1G68460,AT1G69040,AT2G37210,AT2G40000,AT4G12290,AT5G04950,AT5G08150,AT5G15950	GO:0009308	5
reactive oxygen species metabolic process	0.011821682884833838	AT1G37130,AT1G66400,AT1G77760,AT2G05070,AT2G05100,AT3G27690,AT4G12290,AT5G05340,AT5G37770,AT5G39580	GO:0072593	5
shade avoidance	0.012667267648299313	AT1G06040,AT1G70560,AT1G73870	GO:0009641	5
plant-type cell wall modification	0.012740242504232405	AT1G10550,AT3G45970,AT4G30270,AT4G38400,AT5G62360	GO:0009827	5
cellular response to iron ion starvation	0.012920582998501068	AT3G56970,AT3G56980	GO:0010106	5
arabinan catabolic process	0.012920582998501068	AT1G02640,AT5G49360	GO:0031222	5
regulation of iron ion transport	0.012920582998501068	AT1G47395,AT1G47400	GO:0034756	5
response to carbohydrate	0.012976122034879332	AT1G28330,AT1G29910,AT1G29920,AT2G36270,AT3G47340,AT3G48360,AT4G37220,AT4G39795,AT5G45830	GO:0009743	5
regulation of neurotransmitter levels	0.013259117268481254	AT1G37130,AT1G66400,AT1G77760,AT5G37770	GO:0001505	4
negative regulation of cellular biosynthetic process	0.013789581422538458	AT1G68050,AT1G69260,AT1G80840,AT2G18050,AT2G36050,AT2G46790,AT2G46830,AT2G47870,AT3G21150,AT3G54730,AT3G56400,AT4G27310,AT4G33980,AT5G02810,AT5G24470,AT5G62430	GO:0031327	4
cellular biosynthetic process	0.01382693614323386	AT1G01060,AT1G01120,AT1G02205,AT1G06040,AT1G13300,AT1G18330,AT1G19640,AT1G21910,AT1G22070,AT1G22190,AT1G24260,AT1G25250,AT1G26790,AT1G28050,AT1G28370,AT1G32900,AT1G33760,AT1G37130,AT1G49500,AT1G49720,AT1G67260,AT1G67810,AT1G67970,AT1G67990,AT1G68050,AT1G68460,AT1G69120,AT1G69180,AT1G69260,AT1G69570,AT1G70560,AT1G73805,AT1G73870,AT1G74890,AT1G76790,AT1G77520,AT1G77530,AT1G77640,AT1G77760,AT1G78090…	GO:0044249	4
hormone-mediated signaling pathway	0.014039622523140376	AT1G13300,AT1G19640,AT1G21910,AT1G22190,AT1G22690,AT1G28370,AT1G33760,AT1G49720,AT1G69260,AT1G70560,AT1G72260,AT1G72430,AT1G74890,AT1G77640,AT2G34600,AT2G36270,AT2G43010,AT3G48360,AT3G50060,AT3G56400,AT3G59060,AT3G62100,AT4G28720,AT4G30270,AT5G11590,AT5G17300,AT5G39760,AT5G45830,AT5G53290,AT5G54380,AT5G67300	GO:0009755	4
transition metal ion homeostasis	0.01453183248960704	AT1G18140,AT2G14520,AT3G09220,AT3G09390,AT3G56970,AT3G56980,AT4G14230,AT4G38420	GO:0055076	4
cell wall biogenesis	0.014656539491246477	AT1G03870,AT1G10550,AT2G01850,AT3G44990,AT3G62720,AT4G18270,AT4G25810,AT4G30270,AT5G22940,AT5G57550,AT5G57560,AT5G65730	GO:0042546	4
immune system process	0.015518568875893807	AT1G22070,AT1G73805,AT1G80840,AT2G21660,AT2G38470,AT2G39200,AT2G40000,AT3G53980,AT3G56400,AT4G01895,AT4G39260,AT5G03350,AT5G05960,AT5G21150,AT5G37770,AT5G48490,AT5G54380,AT5G54610	GO:0002376	4
response to zinc ion	0.015603291185571536	AT1G16150,AT2G01520,AT2G21660,AT4G39260	GO:0010043	4
negative regulation of biosynthetic process	0.015744854971221394	AT1G68050,AT1G69260,AT1G80840,AT2G18050,AT2G36050,AT2G46790,AT2G46830,AT2G47870,AT3G21150,AT3G54730,AT3G56400,AT4G27310,AT4G33980,AT5G02810,AT5G24470,AT5G62430	GO:0009890	4
response to bacterium	0.015810780662232456	AT1G02205,AT1G22070,AT1G70260,AT1G70560,AT1G73805,AT1G80840,AT2G27080,AT2G38470,AT2G40000,AT2G45220,AT3G10930,AT3G45330,AT3G45410,AT3G56400,AT4G02380,AT4G23200,AT4G39090,AT5G22570,AT5G24530,AT5G67300	GO:0009617	4
cellular response to ethylene stimulus	0.016359946037080325	AT1G21910,AT1G22190,AT1G28370,AT1G33760,AT1G72430,AT1G77640,AT3G45410,AT3G56400,AT5G11590,AT5G53290	GO:0071369	4
response to low fluence blue light stimulus by blue low-fluence system	0.016367014548081142	AT2G43010,AT3G59060	GO:0010244	4
positive regulation of auxin mediated signaling pathway	0.016367014548081142	AT3G50060,AT5G67300	GO:0010929	4
arabinan metabolic process	0.016367014548081142	AT1G02640,AT5G49360	GO:0031221	4
glycerolipid catabolic process	0.016367014548081142	AT4G18550,AT5G41080	GO:0046503	4
floral organ morphogenesis	0.016866880377784634	AT1G24260,AT1G25250,AT3G54340,AT5G20240	GO:0048444	4
stomatal closure	0.016866880377784634	AT2G05070,AT2G05100,AT3G27690,AT3G56400	GO:0090332	4
fatty acid derivative metabolic process	0.016866880377784634	AT1G01120,AT1G02205,AT1G57750,AT4G33790	GO:1901568	4
cellular response to acid chemical	0.017449407508654848	AT1G19640,AT1G22070,AT1G22690,AT1G49720,AT1G69260,AT1G72260,AT2G05070,AT2G05100,AT2G36270,AT3G27690,AT3G48360,AT3G56400,AT4G02380,AT4G30270,AT5G03350,AT5G22570,AT5G39760,AT5G45830,AT5G67300	GO:0071229	4
regulation of stomatal movement	0.017609592803517208	AT2G05070,AT2G05100,AT2G21660,AT3G27690,AT3G56400,AT5G54270	GO:0010119	4
detection of stimulus	0.017609592803517208	AT2G40080,AT2G43010,AT3G51920,AT3G59060,AT5G04190,AT5G39890	GO:0051606	4
meristem determinacy	0.01800463796825564	AT1G69120,AT1G69180,AT4G17460	GO:0010022	4
regulation of response to red or far red light	0.018192646512229623	AT1G06040,AT2G31380,AT4G27310,AT4G38960	GO:2000030	4
plant organ senescence	0.018240300080288742	AT2G39200,AT2G42540,AT3G56400,AT4G02380,AT4G28530,AT5G24530,AT5G44160,AT5G62165	GO:0090693	4
floral organ formation	0.02002068189108218	AT1G24260,AT3G54340,AT5G20240	GO:0048449	4
cell wall organization	0.020025013567569673	AT1G10550,AT1G23480,AT1G70090,AT2G01850,AT2G15880,AT2G44500,AT2G45220,AT3G15720,AT3G44990,AT3G45970,AT4G03930,AT4G13340,AT4G18270,AT4G25810,AT4G30270,AT4G38400,AT5G22940,AT5G57550,AT5G57560,AT5G62360,AT5G65730	GO:0071555	4
response to symbiotic fungus	0.02015741315030447	AT1G37130,AT3G09940	GO:0009610	4
positive regulation of ion transport	0.02015741315030447	AT1G47395,AT1G47400	GO:0043270	4
polysaccharide catabolic process	0.02023176672267981	AT1G02640,AT2G02720,AT2G45220,AT3G46970,AT4G03930,AT4G09020,AT5G18670,AT5G49360,AT5G55720	GO:0000272	4
hyperosmotic response	0.02062355363812437	AT2G25090,AT4G23600,AT5G24770,AT5G59820,AT5G65010	GO:0006972	4
cellular aromatic compound metabolic process	0.020709743803017204	AT1G01060,AT1G06040,AT1G13300,AT1G18140,AT1G18330,AT1G21910,AT1G22070,AT1G22190,AT1G24260,AT1G25250,AT1G26790,AT1G28050,AT1G28370,AT1G33760,AT1G49720,AT1G67260,AT1G67970,AT1G67990,AT1G68050,AT1G68460,AT1G69120,AT1G69180,AT1G69260,AT1G69570,AT1G69720,AT1G70560,AT1G73805,AT1G73870,AT1G74890,AT1G75090,AT1G76790,AT1G77520,AT1G77530,AT1G77640,AT1G78815,AT1G80840,AT2G18050,AT2G21660,AT2G31180,AT2G31380…	GO:0006725	3
reactive nitrogen species metabolic process	0.0210338429393237	AT1G37130,AT1G66400,AT1G77760,AT5G37770	GO:2001057	3
cellular response to organic substance	0.02154934852583913	AT1G13300,AT1G19640,AT1G21910,AT1G22070,AT1G22190,AT1G22530,AT1G22690,AT1G28370,AT1G33760,AT1G49720,AT1G69260,AT1G70560,AT1G72260,AT1G72430,AT1G74890,AT1G77640,AT2G05070,AT2G05100,AT2G36270,AT3G27690,AT3G45410,AT3G48360,AT3G56400,AT3G62100,AT4G28720,AT4G30270,AT5G03350,AT5G11590,AT5G17300,AT5G22570,AT5G39760,AT5G45830,AT5G53290,AT5G54380,AT5G67300	GO:0071310	3
cellular response to blue light	0.022155888004249235	AT3G21150,AT3G22840,AT5G24120	GO:0071483	3
regulation of secondary metabolite biosynthetic process	0.022155888004249235	AT3G55580,AT4G39410,AT5G05340	GO:1900376	3
innate immune response	0.02246083343253645	AT1G22070,AT1G73805,AT2G21660,AT2G38470,AT2G39200,AT2G40000,AT3G53980,AT3G56400,AT4G01895,AT4G39260,AT5G03350,AT5G05960,AT5G37770,AT5G48490,AT5G54380,AT5G54610	GO:0045087	3
plastid inner membrane organization	0.022494553376906305	AT2G42540	GO:0009667	3
response to cyclopentenone	0.022494553376906305	AT1G56300	GO:0010583	3
sclerenchyma cell differentiation	0.022494553376906305	AT4G39410	GO:0014001	3
negative regulation of protein binding	0.022494553376906305	AT5G60100	GO:0032091	3
diacylglycerol catabolic process	0.022494553376906305	AT4G18550	GO:0046340	3
monoacylglycerol metabolic process	0.022494553376906305	AT4G18550	GO:0046462	3
monoacylglycerol catabolic process	0.022494553376906305	AT4G18550	GO:0052651	3
histone H3-K36 demethylation	0.022494553376906305	AT3G20810	GO:0070544	3
fruit septum development	0.022494553376906305	AT4G17460	GO:0080127	3
response to phenylpropanoid	0.022494553376906305	AT2G01520	GO:0080184	3
megasporocyte differentiation	0.022494553376906305	AT5G21150	GO:1904159	3
regulation of sclerenchyma cell differentiation	0.022494553376906305	AT4G39410	GO:1904368	3
positive regulation of sclerenchyma cell differentiation	0.022494553376906305	AT4G39410	GO:1904369	3
cellular transition metal ion homeostasis	0.022998733852598173	AT2G14520,AT3G09390,AT3G56970,AT3G56980,AT4G14230	GO:0046916	3
photosynthesis	0.02400302008859619	AT1G29910,AT1G29920,AT1G69720,AT2G05070,AT2G05100,AT2G34430,AT3G22840,AT3G27690,AT3G47470,AT3G54890,AT5G24120,AT5G54270	GO:0015979	3
iron ion transport	0.025544070681245822	AT1G18140,AT1G47395,AT1G47400,AT3G09220,AT4G38420	GO:0006826	3
cell wall organization or biogenesis	0.026448338589274503	AT1G02640,AT1G03870,AT1G10550,AT1G23480,AT1G70090,AT2G01850,AT2G15880,AT2G44500,AT2G45220,AT3G15720,AT3G44990,AT3G45970,AT3G62720,AT4G03930,AT4G13340,AT4G18270,AT4G25810,AT4G30270,AT4G38400,AT5G22940,AT5G49360,AT5G57550,AT5G57560,AT5G62360,AT5G65730	GO:0071554	3
immune response	0.026797194852497486	AT1G22070,AT1G73805,AT2G21660,AT2G38470,AT2G39200,AT2G40000,AT3G53980,AT3G56400,AT4G01895,AT4G39260,AT5G03350,AT5G05960,AT5G37770,AT5G48490,AT5G54380,AT5G54610	GO:0006955	3
reproduction	0.028655956485173127	AT1G01060,AT1G02065,AT1G06040,AT1G24260,AT1G25250,AT1G47485,AT1G64110,AT1G65450,AT1G67260,AT1G67990,AT1G68050,AT1G69120,AT1G69180,AT1G69570,AT1G70560,AT2G01520,AT2G15890,AT2G21660,AT2G27550,AT2G32280,AT2G36270,AT2G40080,AT2G41260,AT2G46830,AT3G02310,AT3G20810,AT3G47500,AT3G54340,AT3G56400,AT3G62100,AT4G01060,AT4G08040,AT4G11280,AT4G17460,AT4G26200,AT4G28530,AT4G33980,AT4G38400,AT4G38960,AT5G04950…	GO:0000003	3
megasporogenesis	0.0287021402697826	AT1G02065,AT5G21150	GO:0009554	3
response to symbiont	0.0287021402697826	AT1G37130,AT3G09940	GO:0009608	3
positive regulation of circadian rhythm	0.0287021402697826	AT2G40080,AT3G46640	GO:0042753	3
cellular response to red light	0.0287021402697826	AT2G43010,AT3G22840	GO:0071491	3
response to iron ion starvation	0.0287021402697826	AT1G47395,AT1G47400	GO:1990641	3
defense response to insect	0.0292762776131459	AT4G31870,AT5G14180,AT5G24770	GO:0002213	2
regulation of defense response to fungus	0.0292762776131459	AT1G70260,AT4G02380,AT5G67300	GO:1900150	2
response to oomycetes	0.030040649639783923	AT1G70260,AT1G73805,AT3G45330,AT3G45410,AT3G56400,AT5G24530	GO:0002239	2
organic substance biosynthetic process	0.030491331932622216	AT1G01060,AT1G01120,AT1G02190,AT1G02205,AT1G06040,AT1G13300,AT1G18330,AT1G19640,AT1G21910,AT1G22070,AT1G22190,AT1G24260,AT1G25250,AT1G26790,AT1G28050,AT1G28370,AT1G32900,AT1G33760,AT1G49500,AT1G49720,AT1G57750,AT1G67260,AT1G67970,AT1G67990,AT1G68050,AT1G69120,AT1G69180,AT1G69260,AT1G69570,AT1G70090,AT1G70560,AT1G73805,AT1G73870,AT1G74890,AT1G76790,AT1G77640,AT1G78090,AT1G78440,AT1G78815,AT1G80840…	GO:1901576	2
phloem or xylem histogenesis	0.03128180441668939	AT1G28370,AT1G70560,AT2G01850,AT2G32280,AT4G11280,AT5G05340	GO:0010087	2
disaccharide biosynthetic process	0.03188694241409436	AT1G78090,AT2G22190,AT5G51460	GO:0046351	2
nucleic acid metabolic process	0.03254019612775404	AT1G01060,AT1G06040,AT1G13300,AT1G18330,AT1G21910,AT1G22070,AT1G22190,AT1G24260,AT1G25250,AT1G26790,AT1G28050,AT1G28370,AT1G33760,AT1G49720,AT1G67260,AT1G67970,AT1G68050,AT1G68460,AT1G69120,AT1G69180,AT1G69260,AT1G69570,AT1G73805,AT1G73870,AT1G74890,AT1G75090,AT1G77640,AT1G78815,AT1G80840,AT2G18050,AT2G21660,AT2G31180,AT2G31380,AT2G36050,AT2G36270,AT2G38300,AT2G38470,AT2G46270,AT2G46790,AT2G46830…	GO:0090304	2
cellular response to lipid	0.03258351864796213	AT1G22690,AT1G49720,AT1G69260,AT2G05070,AT2G05100,AT2G36270,AT3G27690,AT3G48360,AT3G56400,AT4G28720,AT4G30270,AT5G39760,AT5G45830,AT5G54380,AT5G67300	GO:0071396	2
organic cyclic compound metabolic process	0.032664641297055354	AT1G01060,AT1G06040,AT1G13300,AT1G18140,AT1G18330,AT1G19630,AT1G21910,AT1G22070,AT1G22190,AT1G24260,AT1G25250,AT1G26790,AT1G28050,AT1G28370,AT1G33760,AT1G49720,AT1G67260,AT1G67970,AT1G67990,AT1G68050,AT1G68460,AT1G69120,AT1G69180,AT1G69260,AT1G69570,AT1G69720,AT1G70560,AT1G73805,AT1G73870,AT1G74890,AT1G75090,AT1G76790,AT1G77640,AT1G78815,AT1G80840,AT2G18050,AT2G21660,AT2G31180,AT2G31380,AT2G36050…	GO:1901360	2
indole-containing compound metabolic process	0.03267398841726992	AT1G70560,AT1G76790,AT2G38470,AT2G40000,AT4G35160	GO:0042430	2
organic acid transport	0.033089844555898376	AT1G25530,AT1G77380,AT3G01550,AT3G54830,AT5G23810,AT5G47560,AT5G52050	GO:0015849	2
carboxylic acid transport	0.033089844555898376	AT1G25530,AT1G77380,AT3G01550,AT3G54830,AT5G23810,AT5G47560,AT5G52050	GO:0046942	2
negative regulation of long-day photoperiodism, flowering	0.033423949934919726	AT1G69570,AT3G07650	GO:0048579	2
response to insect	0.03461522787018163	AT3G56400,AT4G02380,AT5G24770	GO:0009625	2
response to starvation	0.034923639933185376	AT1G13300,AT1G35350,AT1G47395,AT1G47400,AT1G47485,AT1G73010,AT3G47340,AT3G49580,AT3G56970,AT3G56980	GO:0042594	2
phototransduction	0.03501398937654661	AT2G40080,AT2G43010,AT3G59060,AT5G04190	GO:0007602	2
red, far-red light phototransduction	0.03501398937654661	AT2G40080,AT2G43010,AT3G59060,AT5G04190	GO:0009585	2
lignin biosynthetic process	0.03501398937654661	AT1G67990,AT3G55580,AT4G39410,AT5G05340	GO:0009809	2
cellular response to salicylic acid stimulus	0.03501398937654661	AT1G22070,AT3G56400,AT5G03350,AT5G22570	GO:0071446	2
carpel development	0.03583997774610184	AT1G24260,AT1G69180,AT3G02310,AT5G15800,AT5G21150	GO:0048440	2
negative regulation of nitrogen compound metabolic process	0.03600878445543822	AT1G69260,AT1G73330,AT1G80840,AT2G18050,AT2G36050,AT2G46790,AT2G46830,AT2G47870,AT3G21150,AT3G54730,AT3G56400,AT4G27310,AT4G33980,AT5G02810,AT5G24470,AT5G62430	GO:0051172	2
detection of light stimulus	0.037062353898596884	AT2G40080,AT2G43010,AT3G59060,AT5G04190	GO:0009583	2
indole-containing compound biosynthetic process	0.037062353898596884	AT1G70560,AT1G76790,AT2G38470,AT4G35160	GO:0042435	2
external encapsulating structure organization	0.03712314570599886	AT1G10550,AT1G23480,AT1G70090,AT2G01850,AT2G15880,AT2G44500,AT2G45220,AT3G15720,AT3G44990,AT3G45970,AT4G03930,AT4G13340,AT4G18270,AT4G25810,AT4G30270,AT4G38400,AT5G22940,AT5G57550,AT5G57560,AT5G62360,AT5G65730	GO:0045229	2
carbohydrate metabolic process	0.03718882589040781	AT1G02640,AT1G09350,AT1G10550,AT1G13700,AT1G32900,AT1G68050,AT1G70090,AT1G70820,AT1G78090,AT2G01850,AT2G02720,AT2G22190,AT2G44500,AT2G45220,AT3G15720,AT3G44990,AT3G46970,AT3G62720,AT4G03930,AT4G09020,AT4G18340,AT4G19820,AT4G25810,AT4G26530,AT4G30270,AT5G08030,AT5G18670,AT5G22940,AT5G41080,AT5G49360,AT5G51460,AT5G55720,AT5G57550,AT5G57560,AT5G65730	GO:0005975	2
cell wall macromolecule catabolic process	0.03746029807545861	AT1G02640,AT3G44990,AT5G49360	GO:0016998	2
regulation of response to external stimulus	0.03751080956711009	AT1G13300,AT1G70260,AT1G73805,AT1G80840,AT3G56400,AT4G01895,AT4G02380,AT4G31870,AT5G67300	GO:0032101	2
regulation of binding	0.03842465357402828	AT2G46830,AT5G60100	GO:0051098	2
cellular response to heat	0.03918878759499328	AT1G21910,AT1G56300,AT1G67970,AT2G38470,AT3G22840	GO:0034605	2
phenylpropanoid metabolic process	0.040390840063489176	AT1G18140,AT1G67990,AT3G09220,AT3G55580,AT4G33790,AT4G39410,AT5G05340	GO:0009698	2
leaf senescence	0.040390840063489176	AT2G39200,AT2G42540,AT3G56400,AT4G02380,AT5G24530,AT5G44160,AT5G62165	GO:0010150	2
regulation of photomorphogenesis	0.040421166764951166	AT2G31380,AT4G27310,AT4G38960	GO:0010099	2
ethylene-activated signaling pathway	0.04061186789228714	AT1G21910,AT1G22190,AT1G28370,AT1G33760,AT1G72430,AT1G77640,AT3G56400,AT5G11590,AT5G53290	GO:0009873	1
response to fungus	0.04227465557984056	AT1G02205,AT1G13609,AT1G37130,AT1G70260,AT1G80840,AT2G02100,AT2G15890,AT2G38470,AT2G39200,AT2G43550,AT2G45220,AT3G09940,AT3G45330,AT3G45410,AT3G56400,AT4G02380,AT4G30650,AT5G24530,AT5G39580,AT5G54380,AT5G67300	GO:0009620	1
response to brassinosteroid	0.04241924657248407	AT3G56400,AT4G08950,AT4G28720,AT4G30270,AT5G54380,AT5G57560	GO:0009741	1
cuticle development	0.0434967073169543	AT1G01120,AT1G02205,AT5G33370	GO:0042335	1
systemic acquired resistance, salicylic acid mediated signaling pathway	0.04368937980545907	AT1G22070,AT3G56400	GO:0009862	1
stomatal movement	0.044405855434142674	AT2G05070,AT2G05100,AT2G21660,AT3G27690,AT3G56400,AT4G12290,AT5G54270	GO:0010118	1
RNA secondary structure unwinding	0.04448429952077785	AT2G21660	GO:0010501	1
regulation of transposition	0.04448429952077785	AT5G21150	GO:0010528	1
negative regulation of transposition	0.04448429952077785	AT5G21150	GO:0010529	1
protein oxidation	0.04448429952077785	AT5G39890	GO:0018158	1
peptidyl-cysteine oxidation	0.04448429952077785	AT5G39890	GO:0018171	1
negative regulation of binding	0.04448429952077785	AT5G60100	GO:0051100	1
cellular response to ammonium ion	0.04448429952077785	AT1G47485	GO:0071242	1
syringal lignin metabolic process	0.04448429952077785	AT5G05340	GO:1901064	1
syringal lignin biosynthetic process	0.04448429952077785	AT5G05340	GO:1901066	1
regulation of syringal lignin biosynthetic process	0.04448429952077785	AT5G05340	GO:1901428	1
positive regulation of syringal lignin biosynthetic process	0.04448429952077785	AT5G05340	GO:1901430	1
negative regulation of response to oxidative stress	0.04448429952077785	AT3G10930	GO:1902883	1
plant septum development	0.04448429952077785	AT4G17460	GO:1905328	1
negative regulation of cellular metabolic process	0.04463262551448098	AT1G68050,AT1G69260,AT1G73330,AT1G80840,AT2G18050,AT2G36050,AT2G46790,AT2G46830,AT2G47870,AT3G21150,AT3G54730,AT3G56400,AT4G27310,AT4G33980,AT5G02810,AT5G24470,AT5G62430	GO:0031324	1
plant ovule development	0.04593196307551365	AT1G24260,AT3G02310,AT5G15800,AT5G21150	GO:0048481	1
cytokinin metabolic process	0.04668566232066628	AT1G68460,AT2G37210,AT5G08150	GO:0009690	1
terpenoid catabolic process	0.049203782342223404	AT1G78440,AT5G45340	GO:0016115	1
xylan catabolic process	0.049203782342223404	AT1G02640,AT5G49360	GO:0045493	1
response to calcium ion	0.049203782342223404	AT3G51920,AT5G37770	GO:0051592	1
plant-type cell wall loosening	0.04998665272494793	AT3G45970,AT4G30270,AT4G38400	GO:0009828	1

## Sheet: Molecular function
GO Term	p-value	Genes	GO Term	Matches
ion binding	0.026118878519721455	AT1G01190,AT1G02065,AT1G02190,AT1G02205,AT1G05490,AT1G06040,AT1G09350,AT1G12570,AT1G14240,AT1G16150,AT1G18020,AT1G18140,AT1G19630,AT1G21360,AT1G25250,AT1G25320,AT1G26420,AT1G26790,AT1G28050,AT1G29910,AT1G29920,AT1G30700,AT1G35350,AT1G37130,AT1G47400,AT1G48260,AT1G49230,AT1G51620,AT1G51820,AT1G51850,AT1G51860,AT1G57750,AT1G63710,AT1G64110,AT1G66090,AT1G66400,AT1G66830,AT1G67990,AT1G68460,AT1G69180…	GO:0043167	156
protein binding	0.022246827315026703	AT1G06040,AT1G22070,AT1G22190,AT1G22530,AT1G24260,AT1G25320,AT1G28050,AT1G32900,AT1G42560,AT1G47485,AT1G49720,AT1G51820,AT1G52240,AT1G68050,AT1G69120,AT1G69180,AT1G72430,AT1G73805,AT1G74890,AT1G76790,AT1G77520,AT1G77530,AT1G77760,AT1G80840,AT2G02100,AT2G05100,AT2G15890,AT2G21130,AT2G21660,AT2G23290,AT2G28720,AT2G29500,AT2G31380,AT2G32280,AT2G34430,AT2G36270,AT2G37180,AT2G38300,AT2G38470,AT2G39200…	GO:0005515	125
metal ion binding	0.00006310258178713413	AT1G01190,AT1G02065,AT1G02190,AT1G02205,AT1G06040,AT1G09350,AT1G16150,AT1G18140,AT1G19630,AT1G25250,AT1G26790,AT1G28050,AT1G29910,AT1G29920,AT1G37130,AT1G47400,AT1G49230,AT1G57750,AT1G63710,AT1G66400,AT1G67990,AT1G69180,AT1G69570,AT1G69720,AT1G73010,AT1G73870,AT1G76410,AT1G77760,AT1G78440,AT2G01520,AT2G01890,AT2G02720,AT2G05070,AT2G05100,AT2G31380,AT2G35710,AT2G38470,AT2G39900,AT2G40000,AT2G41100…	GO:0046872	109
cation binding	0.00007789853055302562	AT1G01190,AT1G02065,AT1G02190,AT1G02205,AT1G06040,AT1G09350,AT1G16150,AT1G18140,AT1G19630,AT1G25250,AT1G26790,AT1G28050,AT1G29910,AT1G29920,AT1G37130,AT1G47400,AT1G49230,AT1G57750,AT1G63710,AT1G66400,AT1G67990,AT1G69180,AT1G69570,AT1G69720,AT1G73010,AT1G73870,AT1G76410,AT1G77760,AT1G78440,AT2G01520,AT2G01890,AT2G02720,AT2G05070,AT2G05100,AT2G31380,AT2G35710,AT2G38470,AT2G39900,AT2G40000,AT2G41100…	GO:0043169	109
DNA binding	5.122961328921134e-8	AT1G01060,AT1G01520,AT1G02065,AT1G05490,AT1G06040,AT1G13300,AT1G17460,AT1G18330,AT1G21910,AT1G22070,AT1G22190,AT1G24260,AT1G25250,AT1G26790,AT1G28370,AT1G33760,AT1G49720,AT1G67260,AT1G67970,AT1G69120,AT1G69180,AT1G69570,AT1G73805,AT1G73870,AT1G77640,AT1G78815,AT1G80840,AT2G16210,AT2G18050,AT2G21660,AT2G23290,AT2G28720,AT2G31180,AT2G36270,AT2G38300,AT2G38470,AT2G43010,AT2G46270,AT2G46790,AT2G46830…	GO:0003677	93
transcription regulator activity	6.283446158463951e-16	AT1G01060,AT1G01520,AT1G06040,AT1G13300,AT1G18330,AT1G21910,AT1G22070,AT1G22190,AT1G24260,AT1G25250,AT1G26790,AT1G28050,AT1G28370,AT1G33760,AT1G49720,AT1G67260,AT1G67970,AT1G69120,AT1G69180,AT1G69570,AT1G73805,AT1G73870,AT1G77640,AT1G80840,AT2G23290,AT2G31180,AT2G31380,AT2G36270,AT2G38300,AT2G38470,AT2G43010,AT2G46270,AT2G46830,AT2G47890,AT3G02310,AT3G02380,AT3G07650,AT3G11020,AT3G18010,AT3G20810…	GO:0140110	91
DNA-binding transcription factor activity	1.7290305246641333e-15	AT1G01060,AT1G01520,AT1G06040,AT1G13300,AT1G18330,AT1G21910,AT1G22070,AT1G22190,AT1G24260,AT1G25250,AT1G26790,AT1G28050,AT1G28370,AT1G33760,AT1G49720,AT1G67260,AT1G67970,AT1G69120,AT1G69180,AT1G69570,AT1G73805,AT1G73870,AT1G77640,AT1G80840,AT2G23290,AT2G31180,AT2G31380,AT2G36270,AT2G38300,AT2G38470,AT2G43010,AT2G46270,AT2G46830,AT2G47890,AT3G02310,AT3G02380,AT3G07650,AT3G11020,AT3G18010,AT3G20810…	GO:0003700	86
regulatory region nucleic acid binding	2.449598520726862e-9	AT1G01060,AT1G17460,AT1G21910,AT1G22070,AT1G22190,AT1G24260,AT1G28370,AT1G49720,AT1G67970,AT1G69120,AT1G73870,AT1G77640,AT1G80840,AT2G23290,AT2G31180,AT2G36270,AT2G38470,AT2G46270,AT2G47890,AT3G02310,AT3G07650,AT3G11020,AT3G50060,AT3G54340,AT3G54810,AT3G56400,AT3G56970,AT3G56980,AT3G58120,AT3G62100,AT4G01060,AT4G17460,AT4G25470,AT4G25480,AT4G37730,AT4G39410,AT5G05410,AT5G15800,AT5G20240,AT5G22570…	GO:0001067	49
transcription regulatory region DNA binding	2.449598520726862e-9	AT1G01060,AT1G17460,AT1G21910,AT1G22070,AT1G22190,AT1G24260,AT1G28370,AT1G49720,AT1G67970,AT1G69120,AT1G73870,AT1G77640,AT1G80840,AT2G23290,AT2G31180,AT2G36270,AT2G38470,AT2G46270,AT2G47890,AT3G02310,AT3G07650,AT3G11020,AT3G50060,AT3G54340,AT3G54810,AT3G56400,AT3G56970,AT3G56980,AT3G58120,AT3G62100,AT4G01060,AT4G17460,AT4G25470,AT4G25480,AT4G37730,AT4G39410,AT5G05410,AT5G15800,AT5G20240,AT5G22570…	GO:0044212	49
oxidoreductase activity	0.017574065770158062	AT1G01190,AT1G02190,AT1G02205,AT1G07180,AT1G12570,AT1G18020,AT1G18140,AT1G19630,AT1G26420,AT1G30700,AT1G37130,AT1G57750,AT1G63710,AT1G69720,AT1G77760,AT1G78440,AT2G23910,AT2G47870,AT3G09220,AT3G09940,AT3G20810,AT3G44970,AT4G12290,AT4G12320,AT4G13290,AT4G28720,AT4G31870,AT4G33790,AT4G38420,AT5G05340,AT5G14760,AT5G15350,AT5G23980,AT5G24155,AT5G24530,AT5G24910,AT5G37940,AT5G38000,AT5G39410,AT5G39580…	GO:0016491	47
transition metal ion binding	0.0006897529897585962	AT1G01190,AT1G02190,AT1G02205,AT1G06040,AT1G18140,AT1G19630,AT1G28050,AT1G37130,AT1G47400,AT1G57750,AT1G63710,AT1G73870,AT1G77760,AT2G01520,AT2G01890,AT2G31380,AT2G47890,AT3G02380,AT3G07650,AT3G09220,AT3G09390,AT3G21150,AT3G44970,AT3G48360,AT3G54810,AT4G12290,AT4G12320,AT4G13290,AT4G15248,AT4G27310,AT4G29610,AT4G37610,AT4G38420,AT4G38580,AT4G38960,AT5G15840,AT5G24910,AT5G44620,AT5G45340,AT5G48250…	GO:0046914	44
sequence-specific DNA binding	0.0000018311970757296346	AT1G22070,AT1G22190,AT1G24260,AT1G25250,AT1G26790,AT1G49720,AT1G67260,AT1G67970,AT1G69120,AT1G69180,AT1G69570,AT1G73805,AT1G80840,AT2G31180,AT2G38470,AT2G46270,AT2G46830,AT3G02310,AT3G11020,AT3G47500,AT3G54340,AT3G54810,AT3G56400,AT3G56970,AT3G56980,AT4G01060,AT4G17460,AT4G25480,AT4G28530,AT4G37730,AT4G39410,AT5G05410,AT5G11590,AT5G15800,AT5G20240,AT5G22570,AT5G39660,AT5G45830,AT5G60910,AT5G62165…	GO:0043565	42
cofactor binding	0.00022728678433991077	AT1G01190,AT1G12570,AT1G18020,AT1G19630,AT1G26420,AT1G29910,AT1G29920,AT1G30700,AT1G37130,AT1G57750,AT1G63710,AT1G69720,AT1G70560,AT1G77760,AT2G05070,AT2G05100,AT2G34430,AT2G40000,AT3G09940,AT3G27690,AT3G44970,AT3G46970,AT3G47470,AT3G54890,AT4G08040,AT4G11280,AT4G12290,AT4G12320,AT4G13290,AT4G23600,AT4G25434,AT4G26200,AT4G28720,AT5G05340,AT5G24910,AT5G39580,AT5G44620,AT5G45340,AT5G47240,AT5G51950…	GO:0048037	42
tetrapyrrole binding	0.000004647714473183827	AT1G01190,AT1G19630,AT1G29910,AT1G29920,AT1G37130,AT1G57750,AT1G63710,AT1G69720,AT1G77760,AT2G05070,AT2G05100,AT2G34430,AT2G40000,AT3G27690,AT3G44970,AT3G47470,AT3G54890,AT4G12320,AT4G13290,AT5G05340,AT5G24910,AT5G39580,AT5G44620,AT5G45340,AT5G54270	GO:0046906	25
protein dimerization activity	0.04760013559622395	AT1G24260,AT1G69120,AT1G76790,AT1G77520,AT1G77530,AT2G28720,AT2G40080,AT2G43010,AT3G02310,AT3G54340,AT3G56970,AT3G56980,AT3G59060,AT4G00870,AT4G26670,AT4G35160,AT5G15800,AT5G20240,AT5G39760,AT5G60910,AT5G62165	GO:0046983	21
coenzyme binding	0.013037643481401066	AT1G12570,AT1G18020,AT1G26420,AT1G30700,AT1G37130,AT1G70560,AT1G77760,AT3G09940,AT3G46970,AT4G08040,AT4G11280,AT4G23600,AT4G25434,AT4G26200,AT4G28720,AT5G47240,AT5G51950,AT5G54960	GO:0050662	18
oxidoreductase activity, acting on paired donors, with incorporation or reduction of molecular oxygen	0.005067329477545839	AT1G01190,AT1G19630,AT1G57750,AT1G63710,AT1G69720,AT1G78440,AT3G20810,AT3G44970,AT4G12320,AT4G13290,AT4G28720,AT5G24155,AT5G24530,AT5G24910,AT5G44620,AT5G45340,AT5G63590	GO:0016705	17
hydrolase activity, acting on glycosyl bonds	0.015237973802883713	AT1G02640,AT1G10550,AT1G75090,AT2G01850,AT2G37210,AT3G15720,AT3G44990,AT4G09020,AT4G18340,AT4G19820,AT4G25810,AT4G30270,AT5G18670,AT5G49360,AT5G57550,AT5G57560,AT5G65730	GO:0016798	17
heme binding	0.008636407810497064	AT1G01190,AT1G19630,AT1G37130,AT1G57750,AT1G63710,AT1G69720,AT1G77760,AT2G40000,AT3G44970,AT4G12320,AT4G13290,AT5G05340,AT5G24910,AT5G39580,AT5G44620,AT5G45340	GO:0020037	16
double-stranded DNA binding	0.011905821593962898	AT1G24260,AT1G67970,AT1G69120,AT2G18050,AT2G21660,AT3G02310,AT3G54340,AT3G56970,AT3G56980,AT4G25480,AT4G39410,AT5G15800,AT5G20240,AT5G60910,AT5G62165,AT5G62430	GO:0003690	16
transferase activity, transferring hexosyl groups	0.01781679552848211	AT1G09350,AT1G10550,AT1G23480,AT1G32900,AT1G70090,AT2G01850,AT3G44990,AT3G46970,AT4G15490,AT4G25810,AT4G27560,AT4G30270,AT5G37950,AT5G57550,AT5G57560,AT5G65730	GO:0016758	16
hydrolase activity, hydrolyzing O-glycosyl compounds	0.026977581690252713	AT1G02640,AT1G10550,AT2G01850,AT3G15720,AT3G44990,AT4G09020,AT4G18340,AT4G19820,AT4G25810,AT4G30270,AT5G18670,AT5G49360,AT5G57550,AT5G57560,AT5G65730	GO:0004553	15
transcription regulatory region sequence-specific DNA binding	0.0004903074789915071	AT1G24260,AT1G67970,AT1G69120,AT3G02310,AT3G54340,AT3G56970,AT3G56980,AT4G25480,AT4G39410,AT5G15800,AT5G20240,AT5G60910,AT5G62165,AT5G62430	GO:0000976	14
sequence-specific double-stranded DNA binding	0.003936665017218579	AT1G24260,AT1G67970,AT1G69120,AT3G02310,AT3G54340,AT3G56970,AT3G56980,AT4G25480,AT4G39410,AT5G15800,AT5G20240,AT5G60910,AT5G62165,AT5G62430	GO:1990837	14
monooxygenase activity	0.008724524799161679	AT1G01190,AT1G19630,AT1G57750,AT1G63710,AT3G44970,AT4G12320,AT4G13290,AT4G28720,AT5G24155,AT5G24530,AT5G24910,AT5G44620,AT5G45340,AT5G52570	GO:0004497	14
iron ion binding	0.017257707302214622	AT1G01190,AT1G02190,AT1G02205,AT1G19630,AT1G57750,AT1G63710,AT2G01890,AT3G44970,AT4G12320,AT4G13290,AT5G24910,AT5G44620,AT5G45340,AT5G52570	GO:0005506	14
RNA polymerase II regulatory region sequence-specific DNA binding	0.0001570540772611639	AT1G24260,AT1G67970,AT1G69120,AT3G02310,AT3G54340,AT3G56970,AT3G56980,AT4G39410,AT5G15800,AT5G20240,AT5G60910,AT5G62165,AT5G62430	GO:0000977	13
RNA polymerase II regulatory region DNA binding	0.0001659014452868708	AT1G24260,AT1G67970,AT1G69120,AT3G02310,AT3G54340,AT3G56970,AT3G56980,AT4G39410,AT5G15800,AT5G20240,AT5G60910,AT5G62165,AT5G62430	GO:0001012	13
glucosyltransferase activity	0.0008840567813520608	AT1G10550,AT1G23480,AT1G32900,AT2G01850,AT3G44990,AT4G15490,AT4G25810,AT4G30270,AT5G37950,AT5G57550,AT5G57560,AT5G65730	GO:0046527	12
transcription factor binding	0.0010130578187573058	AT1G24260,AT1G69120,AT3G02310,AT3G54340,AT3G56970,AT3G56980,AT4G27310,AT5G15800,AT5G24780,AT5G39760,AT5G60910,AT5G62165	GO:0008134	12
S-adenosylmethionine-dependent methyltransferase activity	0.006721756984053336	AT1G19640,AT1G67990,AT1G76790,AT1G77520,AT1G77530,AT3G20810,AT4G35160,AT5G37990,AT5G38020,AT5G56300	GO:0008757	10
chlorophyll binding	5.160187527242819e-8	AT1G29910,AT1G29920,AT2G05070,AT2G05100,AT2G34430,AT3G27690,AT3G47470,AT3G54890,AT5G54270	GO:0016168	9
xyloglucan:xyloglucosyl transferase activity	3.7613380326338844e-7	AT1G10550,AT2G01850,AT3G44990,AT4G25810,AT4G30270,AT5G57550,AT5G57560,AT5G65730	GO:0016762	8
flavin adenine dinucleotide binding	0.021405328417948753	AT1G12570,AT1G26420,AT1G30700,AT1G37130,AT1G77760,AT3G09940,AT4G28720,AT5G51950	GO:0050660	8
organic anion transmembrane transporter activity	0.045171494908883114	AT1G25530,AT1G77380,AT2G29650,AT3G01550,AT3G54830,AT5G23810,AT5G47560,AT5G52050	GO:0008514	8
protein domain specific binding	0.002392402698411156	AT2G05100,AT2G31380,AT2G34430,AT2G46830,AT3G47470,AT3G54890,AT5G54270	GO:0019904	7
organic acid transmembrane transporter activity	0.018709158255638472	AT1G25530,AT1G77380,AT3G01550,AT3G54830,AT5G23810,AT5G47560,AT5G52050	GO:0005342	7
carboxylic acid transmembrane transporter activity	0.018709158255638472	AT1G25530,AT1G77380,AT3G01550,AT3G54830,AT5G23810,AT5G47560,AT5G52050	GO:0046943	7
vitamin binding	0.0378469079847294	AT1G70560,AT3G46970,AT4G08040,AT4G11280,AT4G23600,AT4G26200,AT5G54960	GO:0019842	7
phosphorelay response regulator activity	0.00006534620538392515	AT1G74890,AT2G46790,AT5G02810,AT5G24470,AT5G60100,AT5G61380	GO:0000156	6
O-methyltransferase activity	0.00029996654913437185	AT1G67990,AT1G76790,AT1G77520,AT1G77530,AT4G35160,AT5G56300	GO:0008171	6
pyridoxal phosphate binding	0.019344909630029657	AT1G70560,AT3G46970,AT4G08040,AT4G11280,AT4G23600,AT4G26200	GO:0030170	6
vitamin B6 binding	0.019344909630029657	AT1G70560,AT3G46970,AT4G08040,AT4G11280,AT4G23600,AT4G26200	GO:0070279	6
carbon-sulfur lyase activity	0.0004858134682796341	AT1G70560,AT4G08040,AT4G11280,AT4G23600,AT4G26200	GO:0016846	5
oxidoreductase activity, oxidizing metal ions	0.021028120274326968	AT1G18140,AT3G09220,AT4G38420,AT5G23980	GO:0016722	4
2-oxoglutarate-dependent dioxygenase activity	0.028885349877998963	AT1G78440,AT3G20810,AT5G24530,AT5G63590	GO:0016706	4
1-aminocyclopropane-1-carboxylate synthase activity	0.0005136892734090631	AT4G08040,AT4G11280,AT4G26200	GO:0016847	3
trehalose-phosphatase activity	0.0014422949891603554	AT1G78090,AT2G22190,AT5G51460	GO:0004805	3
fatty acid binding	0.009910875774837076	AT3G53980,AT5G05960,AT5G48490	GO:0005504	3
carbohydrate phosphatase activity	0.01982334983495382	AT1G78090,AT2G22190,AT5G51460	GO:0019203	3
histone acetyltransferase activity	0.023996477203934347	AT3G48360,AT4G37610,AT5G63160	GO:0004402	3
oxidoreductase activity, acting on the CH-NH2 group of donors, oxygen as acceptor	0.023996477203934347	AT4G12290,AT5G14760,AT5G43440	GO:0016641	3
peptide-lysine-N-acetyltransferase activity	0.023996477203934347	AT3G48360,AT4G37610,AT5G63160	GO:0061733	3
peptide N-acetyltransferase activity	0.03365166211845834	AT3G48360,AT4G37610,AT5G63160	GO:0034212	3
nitrate reductase (NADH) activity	0.0004635960845917813	AT1G37130,AT1G77760	GO:0009703	2
nitrate reductase [NAD(P)H] activity	0.0004635960845917813	AT1G37130,AT1G77760	GO:0050463	2
nitrate reductase (NADPH) activity	0.0004635960845917813	AT1G37130,AT1G77760	GO:0050464	2
nitrate reductase activity	0.001370900027998047	AT1G37130,AT1G77760	GO:0008940	2
molybdopterin cofactor binding	0.001370900027998047	AT1G37130,AT1G77760	GO:0043546	2
oxidoreductase activity, acting on other nitrogenous compounds as donors, with NAD or NADP as acceptor	0.001370900027998047	AT1G37130,AT1G77760	GO:0046857	2
asparagine synthase (glutamine-hydrolyzing) activity	0.0027026618885014164	AT3G47340,AT5G65010	GO:0004066	2
toxin activity	0.00444025184588988	AT1G72260,AT5G36910	GO:0090729	2
oxidoreductase activity, acting on other nitrogenous compounds as donors	0.006565642522189933	AT1G37130,AT1G77760	GO:0016661	2
molybdenum ion binding	0.009061391773373355	AT1G37130,AT1G77760	GO:0030151	2
oxidoreductase activity, acting on paired donors, with incorporation or reduction of molecular oxygen, reduced iron-sulfur protein as one donor, and incorporation of one atom of oxygen	0.01509702354528046	AT1G57750,AT1G63710	GO:0016713	2
ADP-ribose diphosphatase activity	0.018604799428545184	AT4G25434,AT5G47240	GO:0047631	2
xylan 1,4-beta-xylosidase activity	0.02652393473266729	AT1G02640,AT5G49360	GO:0009044	2
carbon-nitrogen ligase activity, with glutamine as amido-N-donor	0.02652393473266729	AT3G47340,AT5G65010	GO:0016884	2
NADH pyrophosphatase activity	0.02652393473266729	AT4G25434,AT5G47240	GO:0035529	2
alpha-L-arabinofuranosidase activity	0.02652393473266729	AT1G02640,AT5G49360	GO:0046556	2
glycerophosphodiester phosphodiesterase activity	0.030906268498263917	AT5G08030,AT5G41080	GO:0008889	2
L-amino-acid oxidase activity	0.021558412768787394	AT5G14760	GO:0001716	1
L-aspartate oxidase activity	0.021558412768787394	AT5G14760	GO:0008734	1
aspartate oxidase activity	0.021558412768787394	AT5G14760	GO:0015922	1
inorganic diphosphate transmembrane transporter activity	0.021558412768787394	AT2G29650	GO:0030504	1
jasmonate O-methyltransferase activity	0.021558412768787394	AT1G19640	GO:0030795	1
flavone synthase activity	0.021558412768787394	AT5G24530	GO:0033759	1
NDP-glucose-starch glucosyltransferase activity	0.021558412768787394	AT1G32900	GO:0033840	1
salicylate 5-hydroxylase activity	0.021558412768787394	AT5G24530	GO:0034785	1
mediator complex binding	0.021558412768787394	AT2G15890	GO:0036033	1
L-aspartate:fumarate oxidoreductase activity	0.021558412768787394	AT5G14760	GO:0044318	1
L-phenylalanine:pyruvate aminotransferase activity	0.021558412768787394	AT1G70560	GO:0047312	1
L-leucine:2-oxoglutarate aminotransferase activity	0.021558412768787394	AT1G70560	GO:0050048	1
L-phenylalanine aminotransferase activity	0.021558412768787394	AT1G70560	GO:0070546	1
trihydroxyferuloyl spermidine O-methyltransferase activity	0.021558412768787394	AT1G67990	GO:0080012	1
caffeoyl CoA:S-adenosyl-L-methionine O-methyltransferase activity	0.021558412768787394	AT1G67990	GO:0080076	1
trihydroxyferuloyl spermidine:S-adenosyl-L-methionine O-methyltransferase activity	0.021558412768787394	AT1G67990	GO:0080077	1
tricaffeoyl spermidine:S-adenosyl-L-methionine O-methyltransferase activity	0.021558412768787394	AT1G67990	GO:0080078	1
L-tyrosine:pyruvate aminotransferase activity	0.021558412768787394	AT1G70560	GO:0080098	1
L-methionine:2-oxoglutarate aminotransferase activity	0.021558412768787394	AT1G70560	GO:0080099	1
L-glutamine:2-oxoglutarate aminotransferase activity	0.021558412768787394	AT1G70560	GO:0080100	1
L-phenylalanine:2-oxoglutarate aminotransferase activity	0.021558412768787394	AT1G70560	GO:0080130	1
midchain alkane hydroxylase activity	0.021558412768787394	AT1G57750	GO:0080133	1
methyl jasmonate methylesterase activity	0.021558412768787394	AT1G19640	GO:0102078	1
gibberellin A4 carboxyl methyltransferase activity	0.021558412768787394	AT5G56300	GO:0102118	1
ADP-glucose-starch glucosyltransferase activity	0.021558412768787394	AT1G32900	GO:0102502	1
(+)-alpha-barbatene synthase activity	0.021558412768787394	AT5G44630	GO:0102878	1
(+)-thujopsene synthase activity	0.021558412768787394	AT5G44630	GO:0102879	1
(+)-beta-chamigrene synthase activity	0.021558412768787394	AT5G44630	GO:0102883	1
DNA-binding transcription repressor activity	0.042653229452983034	AT5G62430	GO:0001217	1
DNA-binding transcription repressor activity, RNA polymerase II-specific	0.042653229452983034	AT5G62430	GO:0001227	1
aspartate-ammonia ligase activity	0.042653229452983034	AT5G65010	GO:0004071	1
cystathionine beta-lyase activity	0.042653229452983034	AT4G23600	GO:0004121	1
phosphomannomutase activity	0.042653229452983034	AT1G70820	GO:0004615	1
glycogen phosphorylase activity	0.042653229452983034	AT3G46970	GO:0008184	1
nitrate:proton symporter activity	0.042653229452983034	AT3G27170	GO:0009671	1
octadecanal decarbonylase activity	0.042653229452983034	AT1G02205	GO:0009924	1
gibberellin carboxyl-O-methyltransferase activity	0.042653229452983034	AT5G56300	GO:0010341	1
phosphoenolpyruvate:phosphate antiporter activity	0.042653229452983034	AT3G01550	GO:0015121	1
organophosphate:inorganic phosphate antiporter activity	0.042653229452983034	AT3G01550	GO:0015315	1
secondary active monocarboxylate transmembrane transporter activity	0.042653229452983034	AT3G01550	GO:0015355	1
acetylserotonin O-methyltransferase activity	0.042653229452983034	AT1G76790,AT4G35160	GO:0017096	1
xyloglucan-specific endo-beta-1,4-glucanase activity	0.042653229452983034	AT3G44990	GO:0033946	1
cadmium ion binding	0.042653229452983034	AT4G38580	GO:0046870	1
dodecanoyl-[acyl-carrier-protein] hydrolase activity	0.042653229452983034	AT1G35290	GO:0047381	1
(Z)-gamma-bisabolene synthase activity	0.042653229452983034	AT4G13280	GO:0052683	1
L-glutamine aminotransferase activity	0.042653229452983034	AT1G70560	GO:0070548	1
aldehyde decarbonylase activity	0.042653229452983034	AT1G02205	GO:0071771	1
phosphoenolpyruvate transmembrane transporter activity	0.042653229452983034	AT3G01550	GO:0089721	1
abscisic acid transmembrane transporter activity	0.042653229452983034	AT5G52050	GO:0090440	1
linear malto-oligosaccharide phosphorylase activity	0.042653229452983034	AT3G46970	GO:0102250	1
SHG alpha-glucan phosphorylase activity	0.042653229452983034	AT3G46970	GO:0102499	1
aldehyde oxygenase (deformylating) activity	0.042653229452983034	AT1G02205	GO:1990465	1

## Sheet: MapMan output
Process	AGI	Gene description	log2FC
Photosynthesis
PS.lightreaction.photosystem II.LHC-II	AT1G29910	CAB3, AB180, LHCB1.2 | CAB3 (CHLOROPHYLL A/B BINDING PROTEIN 3); chlorophyll binding | chr1:10472280-10473299 REVERSE	1.328
PS.lightreaction.photosystem II.LHC-II	AT1G29920	CAB2, AB165, LHCB1.1 | CAB2 (CHLOROPHYLL A/B-BINDING PROTEIN 2); chlorophyll binding | chr1:10474784-10475959 REVERSE	2.647
PS.lightreaction.photosystem II.LHC-II	AT2G05070	LHCB2.2, LHCB2 | LHCB2.2; chlorophyll binding | chr2:1799234-1800392 REVERSE	2.665
PS.lightreaction.photosystem II.LHC-II	AT2G05100	LHCB2.1, LHCB2 | LHCB2.1; chlorophyll binding | chr2:1823240-1824425 REVERSE	2.287
PS.lightreaction.photosystem II.LHC-II	AT2G34430	LHB1B1, LHCB1.4 | LHB1B1; chlorophyll binding | chr2:14524756-14525763 FORWARD	1.476
PS.lightreaction.photosystem II.LHC-II	AT3G27690	LHCB2.4, LHCB2.3, LHCB2 | LHCB2.3; chlorophyll binding | chr3:10255947-10257011 FORWARD	2.477
PS.lightreaction.photosystem II.LHC-II	AT5G54270	LHCB3, LHCB3*1 | LHCB3 (LIGHT-HARVESTING CHLOROPHYLL B-BINDING PROTEIN 3); structural molecule | chr5:22038273-22039568 FORWARD	1.817
PS.lightreaction.photosystem I.LHC-I	AT3G47470	LHCA4, CAB4 | LHCA4 (LIGHT-HARVESTING CHLOROPHYLL-PROTEIN COMPLEX I SUBUNIT A4); chlorophyll binding | chr3:17493372-17495033 REVERSE	1.326
PS.lightreaction.photosystem I.LHC-I	AT3G54890	LHCA1 | LHCA1; chlorophyll binding | chr3:20339504-20341103 REVERSE	1.306
PS.calvin cycle.aldolase	AT4G26530	fructose-bisphosphate aldolase, putative | chr4:13391344-13393107 FORWARD	-1.105
Major CHO metabolism
major CHO metabolism.synthesis.starch.starch synthase	AT1G32900	starch synthase, putative | chr1:11920390-11923766 REVERSE	2.227
major CHO metabolism.degradation.starch.starch cleavage.beta amylase	AT5G18670	BMY3, BAM9 | BMY3; beta-amylase/ catalytic/ cation binding | chr5:6225956-6228132 FORWARD	1.677
major CHO metabolism.degradation.starch.starch phosphorylase	AT3G46970	ATPHS2, PHS2 | PHS2 (ALPHA-GLUCAN PHOSPHORYLASE 2); phosphorylase/ transferase, transferring glycosyl groups | chr3:17301394-17306446 REVERSE	-1.491
major CHO metabolism.degradation.starch.ISA3	AT4G09020	ATISA3, ISA3 | ISA3 (ISOAMYLASE 3); alpha-amylase/ isoamylase | chr4:5784074-5789002 FORWARD	-1.203
Minor CHO metabolism
minor CHO metabolism.raffinose family.galactinol synthases.known	AT1G09350	AtGolS3 | AtGolS3 (Arabidopsis thaliana galactinol synthase 3); transferase, transferring glycosyl groups / transferase, transferring hexosyl groups | chr1:3019819-3021441 FORWARD	1.712
minor CHO metabolism.trehalose.TPP	AT1G78090	ATTPPB | ATTPPB (TREHALOSE-6-PHOSPHATE PHOSPHATASE); trehalose-phosphatase | chr1:29373889-29376504 FORWARD	-1.43
minor CHO metabolism.trehalose.TPP	AT2G22190	catalytic/ trehalose-phosphatase | chr2:9433765-9436544 REVERSE	-1.044
minor CHO metabolism.trehalose.TPP	AT5G51460	ATTPPA | ATTPPA; trehalose-phosphatase | chr5:20902087-20904536 FORWARD	1.099
Glycolisis
glycolysis.cytosolic branch.phosphoglycerate mutase	AT2G17280	phosphoglycerate/bisphosphoglycerate mutase family protein | chr2:7513211-7515048 FORWARD	-1.082
glycolysis.plastid branch.phosphoglucomutase (PGM)	AT1G70820	phosphoglucomutase, putative / glucose phosphomutase, putative | chr1:26705518-26708264 FORWARD	-1.351
Fermentation
fermentation.PDC	AT5G54960	PDC2 | PDC2 (pyruvate decarboxylase-2); carboxy-lyase/ catalytic/ magnesium ion binding / pyruvate decarboxylase/ thiamin pyrophosphate binding | chr5:22310687-22312761 REVERSE	-2.224
Oxidative pentose pathway
OPP.oxidative PP.6-phosphogluconolactonase	AT1G13700	glucosamine/galactosamine-6-phosphate isomerase family protein | chr1:4694372-4696023 REVERSE	1.065
Mitochondrial electron transport
mitochondrial electron transport / ATP synthesis.NADH-DH.type II.internal matrix	AT1G07180	ATNDI1, NDA1 | NDA1 (ALTERNATIVE NAD(P)H DEHYDROGENASE 1); NADH dehydrogenase | chr1:2204320-2206934 FORWARD	1.201
Cell wall synthesis/degradation/modification
cell wall.cellulose synthesis.cellulose synthase	AT1G23480	ATCSLA03, CSLA03, ATCSLA3 | ATCSLA03 (CELLULOSE SYNTHASE-LIKE A3); cellulose synthase/ transferase, transferring glycosyl groups | chr1:8333020-8336385 FORWARD	1.083
cell wall.hemicellulose synthesis.glucuronoxylan	AT5G22940	F8H | F8H (FRA8 HOMOLOG); catalytic | chr5:7676938-7679179 FORWARD	1.119
cell wall.cell wall proteins	AT2G20870	cell wall protein precursor, putative | chr2:8981988-8982712 REVERSE	-5.326
cell wall.cell wall proteins.AGPs.AGP	AT1G03870	FLA9 | FLA9 (FASCICLIN-LIKE ARABINOOGALACTAN 9) | chr1:982506-983540 REVERSE	1.276
cell wall.cell wall proteins.AGPs.AGP	AT2G23130	AGP17, ATAGP17 | AGP17 (ARABINOGALACTAN PROTEIN 17) | chr2:9844350-9845385 FORWARD	2.133
cell wall.cell wall proteins.LRR	AT2G15880	leucine-rich repeat family protein / extensin family protein | chr2:6918039-6920319 REVERSE	-1.569
cell wall.cell wall proteins.LRR	AT2G42800	AtRLP29 | AtRLP29 (Receptor Like Protein 29); protein binding | chr2:17807942-17809590 REVERSE	-1.045
cell wall.cell wall proteins.LRR	AT4G13340	leucine-rich repeat family protein / extensin family protein | chr4:7758610-7761057 FORWARD	1.809
cell wall.degradation.mannan-xylose-arabinose-fucose	AT1G02640	BXL2, ATBXL2 | BXL2 (BETA-XYLOSIDASE 2); hydrolase, hydrolyzing O-glycosyl compounds | chr1:564205-567769 FORWARD	1.071
cell wall.degradation.mannan-xylose-arabinose-fucose	AT4G30270	MERI5B, MERI-5, SEN4 | MERI5B (meristem-5); hydrolase, acting on glycosyl bonds / xyloglucan:xyloglucosyl transferase | chr4:14819192-14820592 REVERSE	1.286
cell wall.degradation.mannan-xylose-arabinose-fucose	AT5G49360	BXL1, ATBXL1 | BXL1 (BETA-XYLOSIDASE 1); hydrolase, hydrolyzing O-glycosyl compounds | chr5:20011879-20016742 REVERSE	1.597
cell wall.degradation.pectate lyases and polygalacturonases	AT2G02720	pectate lyase family protein | chr2:763011-765027 FORWARD	-4.309
cell wall.degradation.pectate lyases and polygalacturonases	AT3G15720	glycoside hydrolase family 28 protein / polygalacturonase (pectinase) family protein | chr3:5325290-5327537 REVERSE	-1.645
cell wall.degradation.pectate lyases and polygalacturonases	AT5G55720	pectate lyase family protein | chr5:22556047-22557725 FORWARD	-2.806
cell wall.modification	AT1G10550	XTH33, XET | XTH33; hydrolase, acting on glycosyl bonds / hydrolase, hydrolyzing O-glycosyl compounds / xyloglucan:xyloglucosyl transferase | chr1:3479153-3480988 REVERSE	1.945
cell wall.modification	AT2G01850	EXGT-A3, XTH27, ATXTH27 | EXGT-A3; hydrolase, acting on glycosyl bonds / xyloglucan:xyloglucosyl transferase | chr2:385199-387344 FORWARD	1.150
cell wall.modification	AT3G44990	XTR8, ATXTR8 | XTR8 (XYLOGLUCAN ENDO-TRANSGLYCOSYLASE-RELATED 8); hydrolase, acting on glycosyl bonds / xyloglucan:xyloglucosyl transferase | chr3:16446975-16448764 REVERSE	-1.104
cell wall.modification	AT3G45970	ATEXLA1, EXPL1, ATEXPL1, ATHEXP BETA 2.1 | ATEXLA1 (ARABIDOPSIS THALIANA EXPANSIN-LIKE A1) | chr3:16896166-16897308 FORWARD	1.953
cell wall.modification	AT4G25810	XTR6, XTH23 | XTR6 (XYLOGLUCAN ENDOTRANSGLYCOSYLASE 6); hydrolase, acting on glycosyl bonds / hydrolase, hydrolyzing O-glycosyl compounds / xyloglucan:xyloglucosyl transferase | chr4:13128643-13129884 FORWARD	2.223
cell wall.modification	AT4G38400	ATEXLA2, EXPL2, ATEXPL2, ATHEXP BETA 2.2 | ATEXLA2 (ARABIDOPSIS THALIANA EXPANSIN-LIKE A2) | chr4:17978443-17979740 REVERSE	1.211
cell wall.modification	AT5G57550	XTR3 | XTR3 (XYLOGLUCAN ENDOTRANSGLYCOSYLASE 3); hydrolase, acting on glycosyl bonds / xyloglucan:xyloglucosyl transferase | chr5:23304888-23306421 REVERSE	2.367
cell wall.modification	AT5G57560	TCH4, XTH22 | TCH4 (Touch 4); hydrolase, acting on glycosyl bonds / xyloglucan:xyloglucosyl transferase | chr5:23307130-23308282 REVERSE	2.986
cell wall.modification	AT5G65730	xyloglucan:xyloglucosyl transferase, putative / xyloglucan endotransglycosylase, putative / endo-xyloglucan transferase, putative | chr5:26299032-26300478 FORWARD	1.358
cell wall.pectin*esterases.PME	AT4G03930	enzyme inhibitor/ pectinesterase | chr4:1870422-1872387 FORWARD	-1.207
cell wall.pectin*esterases.misc	AT2G45220	pectinesterase family protein | chr2:18644084-18646447 REVERSE	1.956
Lipid metabolism
lipid metabolism.FA synthesis and FA elongation.beta ketoacyl CoA synthase	AT1G01120	KCS1 | KCS1 (3-KETOACYL-COA SYNTHASE 1); acyltransferase/ fatty acid elongase | chr1:57269-59167 REVERSE	1.240
lipid metabolism.Phospholipid synthesis	AT4G01950	ATGPAT3, GPAT3 | GPAT3 (GLYCEROL-3-PHOSPHATE ACYLTRANSFERASE 3); acyltransferase | chr4:844409-846787 REVERSE	1.699
lipid metabolism.lipid transfer proteins etc	AT3G51590	LTP12 | LTP12 (LIPID TRANSFER PROTEIN 12); lipid binding | chr3:19135665-19136675 REVERSE	-7.113
lipid metabolism.lipid degradation.palmitoyl[protein] hydrolase	AT4G17470	palmitoyl protein thioesterase family protein | chr4:9742759-9744860 REVERSE	-1.241
lipid metabolism.lipid degradation.lipases.triacylglycerol lipase	AT4G18550	lipase class 3 family protein | chr4:10224921-10226862 REVERSE	-1.234
lipid metabolism.lipid degradation.lipases.triacylglycerol lipase	AT5G14180	MPL1 | MPL1 (MYZUS PERSICAE-INDUCED LIPASE 1); catalytic | chr5:4571337-4574462 REVERSE	-1.275
lipid metabolism.lipid degradation.lysophospholipases.carboxylesterase	AT1G52700	phospholipase/carboxylesterase family protein | chr1:19631126-19633440 REVERSE	-1.098
lipid metabolism.lipid degradation.lysophospholipases.carboxylesterase	AT3G15650	phospholipase/carboxylesterase family protein | chr3:5305926-5307968 FORWARD	-1.271
lipid metabolism.lipid degradation.lysophospholipases.glycerophosphodiester phosphodiesterase	AT5G08030	glycerophosphoryl diester phosphodiesterase family protein | chr5:2575033-2576783 REVERSE	1.954
lipid metabolism.lipid degradation.lysophospholipases.glycerophosphodiester phosphodiesterase	AT5G41080	glycerophosphoryl diester phosphodiesterase family protein | chr5:16441744-16443985 FORWARD	1.404
lipid metabolism.lipid degradation.beta-oxidation.acyl-CoA thioesterase	AT1G35290	thioesterase family protein | chr1:12947544-12948841 REVERSE	-2.456
lipid metabolism.lipid degradation.beta-oxidation.acyl CoA reductase	AT4G33790	CER4, G7, FAR3 | CER4 (ECERIFERUM 4); fatty acyl-CoA reductase (alcohol-forming)/ oxidoreductase, acting on the CH-CH group of donors | chr4:16204157-16207947 REVERSE	-4.101
N-metabolism
N-metabolism.nitrate metabolism.NR	AT1G37130	NIA2, B29, NIA2-1, CHL3, NR, NR2, ATNR2 | NIA2 (NITRATE REDUCTASE 2); nitrate reductase (NADH)/ nitrate reductase | chr1:14158527-14161938 FORWARD	2.418
N-metabolism.nitrate metabolism.NR	AT1G77760	NIA1, GNR1, NR1 | NIA1 (NITRATE REDUCTASE 1); nitrate reductase | chr1:29235803-29239445 REVERSE	1.996
Amino acid metabolism
amino acid metabolism.synthesis.aspartate family.asparagine.asparagine synthetase	AT3G47340	ASN1, DIN6, AT-ASN1 | ASN1 (GLUTAMINE-DEPENDENT ASPARAGINE SYNTHASE 1); asparagine synthase (glutamine-hydrolyzing) | chr3:17437884-17441243 REVERSE	1.333
amino acid metabolism.synthesis.aspartate family.asparagine.asparagine synthetase	AT5G65010	ASN2 | ASN2 (ASPARAGINE SYNTHETASE 2); asparagine synthase (glutamine-hydrolyzing) | chr5:25969190-25972575 FORWARD	1.235
amino acid metabolism.synthesis.aspartate family.methionine.cystathionine beta-lyase	AT4G23600	CORI3, JR2 | CORI3 (CORONATINE INDUCED 1); cystathionine beta-lyase/ transaminase | chr4:12310619-12313212 FORWARD	-1.165
amino acid metabolism.degradation.central amino acid metabolism.aspartate	AT5G14760	AO | AO (L-ASPARTATE OXIDASE); L-aspartate oxidase/ electron carrier/ oxidoreductase | chr5:4768468-4772153 FORWARD	1.120
amino acid metabolism.misc	AT1G69040	ACR4 | ACR4 (ACT REPEAT 4); amino acid binding | chr1:25957819-25960307 FORWARD	-1.208
Metal handling
metal handling.acquisition	AT5G23980	ATFRO4, FRO4 | FRO4 (FERRIC REDUCTION OXIDASE 4); ferric-chelate reductase | chr5:8098052-8101323 REVERSE	-1.712
metal handling.binding, chelation and storage	AT3G09390	MT2A, ATMT-K, ATMT-1 | MT2A (METALLOTHIONEIN 2A); copper ion binding | chr3:2889486-2890229 REVERSE	-1.37
metal handling.binding, chelation and storage	AT4G38580	ATFP6, HIPP26 | ATFP6 (FARNESYLATED PROTEIN 6); metal ion binding | chr4:18034431-18035889 FORWARD	-1.002
metal handling.binding, chelation and storage	AT5G04950	NAS1, ATNAS1 | NAS1 (NICOTIANAMINE SYNTHASE 1); nicotianamine synthase | chr5:1457645-1458890 REVERSE	1.993
Secondary metabolism
secondary metabolism.isoprenoids	AT4G13280	ATTPS12, TPS12 | TPS12 (TERPENOID SYNTHASE 12); cyclase | chr4:7733114-7736745 REVERSE	-1.155
secondary metabolism.isoprenoids.carotenoids.carotenoid beta ring hydroxylase	AT5G52570	BETA-OHASE 2, B2, CHY2 | BETA-OHASE 2 (BETA-CAROTENE HYDROXYLASE 2); carotene beta-ring hydroxylase | chr5:21334793-21337002 REVERSE	2.822
secondary metabolism.isoprenoids.terpenoids	AT3G45130	LAS1 | LAS1; lanosterol synthase | chr3:16512271-16517522 REVERSE	1.917
secondary metabolism.isoprenoids.terpenoids	AT5G44630	terpene synthase/cyclase family protein | chr5:18003255-18005616 FORWARD	-3.571
secondary metabolism.phenylpropanoids	AT1G77520	O-methyltransferase family 2 protein | chr1:29130403-29132180 FORWARD	-2.722
secondary metabolism.phenylpropanoids	AT1G77530	O-methyltransferase family 2 protein | chr1:29136037-29137555 FORWARD	-3.03
secondary metabolism.phenylpropanoids	AT2G23910	cinnamoyl-CoA reductase-related | chr2:10177834-10180064 FORWARD	-2.827
secondary metabolism.phenylpropanoids	AT4G35160	O-methyltransferase family 2 protein | chr4:16730760-16732811 REVERSE	-1.311
secondary metabolism.phenylpropanoids.lignin biosynthesis.CCoAOMT	AT1G67990	ATTSM1, TSM1 | TSM1; N1,N5,N10-tris-(5-hydroxyferuloyl)spermidine O-methyltransferase/ caffeoyl CoA:S-adenosyl-L-methionine O-methyltransferase/ caffeoyl-CoA O-methyltransferase/ tricaffeoyl spermidine:S-adenosyl-L-methionine O-methyltransferase/ trihydroxyferuloyl sper | chr1:25489455-25490867 FORWARD	-2.883
secondary metabolism.N misc.alkaloid-like	AT3G57020	strictosidine synthase family protein | chr3:21098315-21100360 REVERSE	1.285
secondary metabolism.sulfur-containing.misc.alliinase	AT1G70560	WEI8, TAA1, SAV3 | TAA1 (TRYPTOPHAN AMINOTRANSFERASE OF ARABIDOPSIS 1); L-alanine:2-oxoglutarate aminotransferase/ L-glutamine:2-oxoglutarate aminotransferase/ L-leucine:2-oxoglutarate aminotransferase/ L-methionine:2-oxoglutarate aminotransferase/ L-phenylalanine:2-oxoglut | chr1:26604855-26607503 FORWARD	-1.344
secondary metabolism.wax	AT1G02190	CER1 protein, putative | chr1:415079-418010 FORWARD	-2.439
secondary metabolism.wax	AT1G02205	CER1 | CER1 (ECERIFERUM 1); octadecanal decarbonylase | chr1:418767-422438 FORWARD	-1.666
secondary metabolism.flavonoids.dihydroflavonols	AT5G24530	DMR6 | DMR6 (DOWNY MILDEW RESISTANT 6); oxidoreductase/ oxidoreductase, acting on paired donors, with incorporation or reduction of molecular oxygen, 2-oxoglutarate as one donor, and incorporation of one atom each of oxygen into both donors | chr5:8378833-8383401 FORWARD	1.232
secondary metabolism.flavonoids.flavonols.flavonol synthase (FLS)	AT5G63590	FLS3 | FLS3 (FLAVONOL SYNTHASE 3); flavonol synthase | chr5:25456993-25458470 REVERSE	-1.114
secondary metabolism.simple phenols	AT1G18140	LAC1, ATLAC1 | LAC1 (Laccase 1); laccase | chr1:6238844-6241436 REVERSE	-1.749
secondary metabolism.simple phenols	AT1G76790	O-methyltransferase family 2 protein | chr1:28822186-28823673 REVERSE	-1.284
secondary metabolism.simple phenols	AT3G09220	LAC7 | LAC7 (laccase 7); laccase | chr3:2827239-2830542 REVERSE	3.215
Hormone metabolism
hormone metabolism.abscisic acid.signal transduction	AT1G49720	ABF1 | ABF1 (ABSCISIC ACID RESPONSIVE ELEMENT-BINDING FACTOR 1); DNA binding / protein binding / transcription activator/ transcription factor | chr1:18400092-18402628 FORWARD	-1.34
hormone metabolism.auxin.induced-regulated-responsive-activated	AT1G72430	auxin-responsive protein-related | chr1:27264911-27265630 REVERSE	1.178
hormone metabolism.auxin.induced-regulated-responsive-activated	AT2G21200	auxin-responsive protein, putative | chr2:9083906-9084375 REVERSE	1.679
hormone metabolism.auxin.induced-regulated-responsive-activated	AT2G33830	dormancy/auxin associated family protein | chr2:14309484-14310351 REVERSE	-1.59
hormone metabolism.auxin.induced-regulated-responsive-activated	AT3G25290	auxin-responsive family protein | chr3:9208937-9210599 FORWARD	-1.288
hormone metabolism.auxin.induced-regulated-responsive-activated	AT5G35735	auxin-responsive family protein | chr5:13900752-13902997 REVERSE	-1.122
hormone metabolism.brassinosteroid.synthesis-degradation.sterols.other	AT5G24155	squalene monooxygenase, putative / squalene epoxidase, putative | chr5:8180118-8181027 REVERSE	-1.024
hormone metabolism.brassinosteroid.signal transduction.other	AT2G17230	EXL5 | EXL5 (EXORDIUM LIKE 5) | chr2:7494536-7496016 REVERSE	1.448
hormone metabolism.cytokinin.synthesis-degradation	AT1G68460	ATIPT1 | ATIPT1 (isopentenyltransferase 1); adenylate dimethylallyltransferase | chr1:25668610-25670182 REVERSE	1.587
hormone metabolism.ethylene.synthesis-degradation	AT5G43440	2-oxoglutarate-dependent dioxygenase, putative | chr5:17455233-17456657 REVERSE	-1.791
hormone metabolism.ethylene.synthesis-degradation.1-aminocyclopropane-1-carboxylate synthase	AT4G08040	ACS11 | ACS11; 1-aminocyclopropane-1-carboxylate synthase | chr4:4887112-4888939 FORWARD	1.175
hormone metabolism.ethylene.synthesis-degradation.1-aminocyclopropane-1-carboxylate synthase	AT4G11280	ACS6 | ACS6 (1-AMINOCYCLOPROPANE-1-CARBOXYLIC ACID (ACC) SYNTHASE 6); 1-aminocyclopropane-1-carboxylate synthase | chr4:6864097-6866116 FORWARD	1.090
hormone metabolism.ethylene.synthesis-degradation.1-aminocyclopropane-1-carboxylate synthase	AT4G26200	ACS7, ATACS7 | ACS7; 1-aminocyclopropane-1-carboxylate synthase | chr4:13275307-13277188 FORWARD	1.526
hormone metabolism.ethylene.signal transduction	AT1G28370	ERF11, ATERF11 | ERF11 (ERF DOMAIN PROTEIN 11); DNA binding / transcription factor/ transcription repressor | chr1:9955969-9956940 REVERSE	1.502
hormone metabolism.ethylene.induced-regulated-responsive-activated	AT3G62550	universal stress protein (USP) family protein | chr3:23135984-23137173 FORWARD	-2.482
hormone metabolism.gibberelin.synthesis-degradation	AT5G56300	GAMT2 | GAMT2 (GIBBERELLIC ACID METHYLTRANSFERASE 2); S-adenosylmethionine-dependent methyltransferase/ gibberellin carboxyl-O-methyltransferase | chr5:22799507-22801692 FORWARD	-2.399
hormone metabolism.gibberelin.synthesis-degradation.GA2 oxidase	AT1G78440	ATGA2OX1 | ATGA2OX1 (gibberellin 2-oxidase 1); gibberellin 2-beta-dioxygenase | chr1:29511599-29513051 REVERSE	-1.894
hormone metabolism.gibberelin.induced-regulated-responsive-activated	AT1G22690	gibberellin-responsive protein, putative | chr1:8027298-8028125 FORWARD	1.164
hormone metabolism.jasmonate.synthesis-degradation.allene oxidase cyclase	AT3G25770	AOC2 | AOC2 (ALLENE OXIDE CYCLASE 2); allene-oxide cyclase | chr3:9406873-9407955 FORWARD	-1.058
hormone metabolism.jasmonate.synthesis-degradation.12-Oxo-PDA-reductase	AT1G18020	12-oxophytodienoate reductase, putative | chr1:6202249-6203918 FORWARD	1.008
hormone metabolism.jasmonate.synthesis-degradation.jasmonate-O-methyltransferase	AT1G19640	JMT | JMT (JASMONIC ACID CARBOXYL METHYLTRANSFERASE); jasmonate O-methyltransferase | chr1:6788885-6791846 REVERSE	1.493
hormone metabolism.salicylic acid.synthesis-degradation	AT5G37990	S-adenosylmethionine-dependent methyltransferase/ methyltransferase | chr5:15133737-15135500 REVERSE	-2.563
hormone metabolism.salicylic acid.synthesis-degradation	AT5G38020	S-adenosyl-L-methionine:carboxyl methyltransferase family protein | chr5:15165652-15167729 REVERSE	-1.475
Co-factor and vitamine metabolism
Co-factor and vitamine metabolism.iron-sulphur clusters	AT1G67810	SUFE2 | SUFE2 (SULFUR E 2); enzyme activator | chr1:25426488-25427349 FORWARD	-1.06
Tetrapyrrole synthesis
tetrapyrrole synthesis.heme oxygenase	AT1G69720	ho3 | ho3 (HEME OXYGENASE 3); heme oxygenase (decyclizing) | chr1:26226866-26228580 FORWARD	-1.023
Stress response
stress.biotic	AT2G02100	LCR69, PDF2.2 | LCR69 (LOW-MOLECULAR-WEIGHT CYSTEINE-RICH 69); peptidase inhibitor | chr2:528350-529108 FORWARD	-1.032
stress.biotic	AT2G25470	AtRLP21 | AtRLP21 (Receptor Like Protein 21); protein binding | chr2:10838420-10841881 FORWARD	1.120
stress.biotic	AT3G09590	pathogenesis-related protein, putative | chr3:2944953-2945513 FORWARD	1.367
stress.biotic	AT4G01895	systemic acquired resistance (SAR) regulator protein NIMIN-1-related | chr4:819957-820379 FORWARD	-1.057
stress.biotic	AT4G19820	glycosyl hydrolase family 18 protein | chr4:10767436-10768614 REVERSE	1.412
stress.biotic	AT4G36010	pathogenesis-related thaumatin family protein | chr4:17039192-17041141 REVERSE	-1.133
stress.biotic.receptors	AT1G72260	THI2.1, THI2.1.1 | THI2.1 (THIONIN 2.1); toxin receptor binding | chr1:27198433-27199444 REVERSE	-3.013
stress.biotic.receptors	AT5G36910	THI2.2 | THI2.2 (THIONIN 2.2); toxin receptor binding | chr5:14561817-14562750 REVERSE	1.005
stress.biotic.signalling.MLO-like	AT1G42560	MLO9, ATMLO9 | MLO9 (MILDEW RESISTANCE LOCUS O 9); calmodulin binding | chr1:15980135-15983328 REVERSE	1.305
stress.biotic.signalling.MLO-like	AT2G39200	MLO12, ATMLO12 | MLO12 (MILDEW RESISTANCE LOCUS O 12); calmodulin binding | chr2:16356148-16359813 REVERSE	1.225
stress.biotic.PR-proteins	AT1G58170	disease resistance-responsive protein-related / dirigent protein-related | chr1:21536128-21536836 FORWARD	-1.187
stress.biotic.PR-proteins	AT1G61100	disease resistance protein (TIR class), putative | chr1:22508538-22512271 REVERSE	1.309
stress.biotic.PR-proteins	AT1G66090	disease resistance protein (TIR-NBS class), putative | chr1:24602146-24604763 FORWARD	1.362
stress.biotic.PR-proteins	AT4G11190	disease resistance-responsive family protein / dirigent family protein | chr4:6826677-6827383 FORWARD	-1.517
stress.biotic.PR-proteins	AT5G05400	disease resistance protein (CC-NBS-LRR class), putative | chr5:1597745-1600369 REVERSE	-1.172
stress.biotic.PR-proteins.proteinase inhibitors	AT1G73330	ATDR4 | ATDR4; peptidase inhibitor | chr1:27568718-27569717 REVERSE	-1.39
stress.biotic.PR-proteins.proteinase inhibitors.trypsin inhibitor	AT2G43550	trypsin inhibitor, putative | chr2:18073234-18073905 FORWARD	-1.052
stress.biotic.PR-proteins.plant defensins	AT1G13609	Encodes a defensin-like (DEFL) family protein. | chr1:4662721-4663192 FORWARD	-1.768
stress.abiotic.heat	AT1G56300	DNAJ heat shock N-terminal domain-containing protein | chr1:21078820-21080423 REVERSE	-2.095
stress.abiotic.heat	AT2G29500	17.6 kDa class I small heat shock protein (HSP17.6B-CI) | chr2:12633091-12633805 REVERSE	-1.032
stress.abiotic.heat	AT2G47440	DNAJ heat shock N-terminal domain-containing protein | chr2:19469719-19471886 FORWARD	1.509
stress.abiotic.heat	AT5G23240	DNAJ heat shock N-terminal domain-containing protein | chr5:7826732-7828724 REVERSE	-2.252
stress.abiotic.cold	AT2G42540	COR15A, COR15 | COR15A (COLD-REGULATED 15A) | chr2:17711037-17712092 REVERSE	1.590
stress.abiotic.drought/salt	AT3G54510	early-responsive to dehydration protein-related / ERD protein-related | chr3:20180292-20183509 FORWARD	3.846
stress.abiotic.drought/salt	AT4G30650	hydrophobic protein, putative / low temperature and salt responsive protein, putative | chr4:14954320-14954968 FORWARD	-1.952
stress.abiotic.unspecified	AT2G01520	MLP328 | MLP328 (MLP-LIKE PROTEIN 328); copper ion binding | chr2:235925-237147 FORWARD	-2.508
stress.abiotic.unspecified	AT3G26460	major latex protein-related / MLP-related | chr3:9683873-9684657 REVERSE	-1.407
stress.abiotic.unspecified	AT4G14060	major latex protein-related / MLP-related | chr4:8107337-8108307 FORWARD	-1.665
Redox regulation
redox.thioredoxin	AT4G08930	ATAPRL6 | ATAPRL6 (APR-like 6) | chr4:5729192-5730850 FORWARD	1.106
redox.thioredoxin	AT5G06690	WCRKC1 | WCRKC1 (WCRKC THIOREDOXIN 1) | chr5:2060503-2061956 REVERSE	-1.274
redox.ascorbate and glutathione.ascorbate	AT3G09940	MDHAR, ATMDAR3 | MDHAR (MONODEHYDROASCORBATE REDUCTASE); monodehydroascorbate reductase (NADH) | chr3:3056375-3059148 REVERSE	2.009
redox.ascorbate and glutathione.glutathione	AT4G31870	ATGPX7 | ATGPX7 (glutathione peroxidase 7); glutathione peroxidase | chr4:15410205-15411617 FORWARD	1.603
redox.glutaredoxins	AT2G47870	glutaredoxin family protein | chr2:19603339-19603650 FORWARD	-2.163
Polyamine metabolism
polyamine metabolism.synthesis.SAM decarboxylase	AT5G15950	adenosylmethionine decarboxylase family protein | chr5:5205869-5207987 FORWARD	1.399
Nucleotide metabolism
nucleotide metabolism.degradation	AT1G14240	nucleoside phosphatase family protein / GDA1/CD39 family protein | chr1:4865005-4868000 FORWARD	-1.935
nucleotide metabolism.degradation	AT4G29610	cytidine deaminase, putative / cytidine aminohydrolase, putative | chr4:14517448-14518329 FORWARD	-2.355
nucleotide metabolism.salvage.NUDIX hydrolases	AT4G25434	ATNUDT10 | ATNUDT10 (Arabidopsis thaliana Nudix hydrolase homolog 10); ADP-ribose diphosphatase/ NAD or NADH binding / catalytic | chr4:13003976-13005863 REVERSE	-1.94
nucleotide metabolism.salvage.NUDIX hydrolases	AT5G47240	atnudt8 | atnudt8 (Arabidopsis thaliana Nudix hydrolase homolog 8); hydrolase | chr5:19183601-19185644 FORWARD	-1.39
Miscellaneous enzyme families
misc.UDP glucosyl and glucoronyl transferases	AT1G70090	GATL9, LGT8 | LGT8 (GLUCOSYL TRANSFERASE FAMILY 8); polygalacturonate 4-alpha-galacturonosyltransferase/ transferase, transferring glycosyl groups / transferase, transferring hexosyl groups | chr1:26400790-26402397 FORWARD	1.318
misc.UDP glucosyl and glucoronyl transferases	AT3G62720	ATXT1, XT1, XXT1 | XT1 (XYLOSYLTRANSFERASE 1); UDP-xylosyltransferase/ transferase/ transferase, transferring glycosyl groups / xyloglucan 6-xylosyltransferase | chr3:23201117-23202907 FORWARD	1.016
misc.UDP glucosyl and glucoronyl transferases	AT4G15490	UGT84A3 | UGT84A3; UDP-glycosyltransferase/ sinapate 1-glucosyltransferase/ transferase, transferring glycosyl groups | chr4:8852698-8854545 REVERSE	-1.308
misc.UDP glucosyl and glucoronyl transferases	AT4G27560	glycosyltransferase family protein | chr4:13759841-13761559 REVERSE	-1.049
misc.UDP glucosyl and glucoronyl transferases	AT5G37950	transferase, transferring hexosyl groups | chr5:15115883-15117617 FORWARD	-2.444
misc.beta 1,3 glucan hydrolases	AT1G26450	beta-1,3-glucanase-related | chr1:9148710-9150250 REVERSE	-1.001
misc.beta 1,3 glucan hydrolases	AT4G18340	glycosyl hydrolase family 17 protein | chr4:10130050-10132061 REVERSE	1.429
misc.acyl transferases	AT1G65450	transferase family protein | chr1:24317864-24319064 FORWARD	-3.965
misc.O-methyl transferases	AT5G42760	INVOLVED IN: biological_process unknown; LOCATED IN: cellular_component unknown; EXPRESSED IN: 21 plant structures; EXPRESSED DURING: 13 growth stages; CONTAINS InterPro DOMAIN/s: Conserved hypothetical protein CHP00027, methylltransferase (InterPro:IPR011610), O-methyltransferase, N-terminal (InterPro:IPR003455); Has 888 Blast hits to 888 proteins in 139 species: Archae - 36; Bacteria - 741; Met…	1.208
misc.oxidases - copper, flavone etc	AT4G12290	amine oxidase/ copper ion binding / quinone binding | chr4:7304405-7307138 FORWARD	-1.566
misc.oxidases - copper, flavone etc	AT4G28720	flavin-containing monooxygenase family protein / FMO family protein | chr4:14192583-14194256 FORWARD	1.168
misc.oxidases - copper, flavone etc	AT4G38420	sks9 | sks9 (SKU5 Similar 9); copper ion binding / oxidoreductase | chr4:17982774-17985372 FORWARD	1.082
misc.oxidases - copper, flavone etc	AT5G37940	NADP-dependent oxidoreductase, putative | chr5:15107296-15108966 FORWARD	-6.762
misc.oxidases - copper, flavone etc	AT5G38000	NADP-dependent oxidoreductase, putative | chr5:15141788-15143492 FORWARD	-1.279
misc.nitrilases, *nitrile lyases, berberine bridge enzymes, reticuline oxidases, troponine reductases	AT1G26420	FAD-binding domain-containing protein | chr1:9141567-9143304 REVERSE	1.404
misc.nitrilases, *nitrile lyases, berberine bridge enzymes, reticuline oxidases, troponine reductases	AT1G30700	FAD-binding domain-containing protein | chr1:10892570-10894572 FORWARD	1.036
misc.nitrilases, *nitrile lyases, berberine bridge enzymes, reticuline oxidases, troponine reductases	AT5G51950	glucose-methanol-choline (GMC) oxidoreductase family protein | chr5:21105909-21108605 REVERSE	-4.38
misc.glutathione S transferases	AT2G29490	ATGSTU1, GST19 | ATGSTU1 (GLUTATHIONE S-TRANSFERASE TAU 1); glutathione transferase | chr2:12631378-12632473 REVERSE	-1.207
misc.cytochrome P450	AT1G01190	CYP78A8 | CYP78A8; electron carrier/ heme binding / iron ion binding / monooxygenase/ oxygen binding | chr1:83045-84864 REVERSE	-1.193
misc.cytochrome P450	AT1G19630	CYP722A1 | CYP722A1; electron carrier/ heme binding / iron ion binding / monooxygenase/ oxygen binding | chr1:6785427-6787967 REVERSE	-1.345
misc.cytochrome P450	AT1G57750	MAH1, CYP96A15 | CYP96A15 (CYTOCHROME P450 96 A1); midchain alkane hydroxylase/ oxygen binding | chr1:21383981-21385709 REVERSE	-5.76
misc.cytochrome P450	AT1G63710	CYP86A7 | CYP86A7; fatty acid (omega-1)-hydroxylase/ oxygen binding | chr1:23632178-23633942 REVERSE	-2.416
misc.cytochrome P450	AT3G44970	cytochrome P450 family protein | chr3:16432443-16434848 FORWARD	1.269
misc.cytochrome P450	AT4G12320	CYP706A6 | CYP706A6; electron carrier/ heme binding / iron ion binding / monooxygenase/ oxygen binding | chr4:7314778-7316669 REVERSE	-1.452
misc.cytochrome P450	AT4G13290	CYP71A19 | CYP71A19; electron carrier/ heme binding / iron ion binding / monooxygenase/ oxygen binding | chr4:7740283-7742857 FORWARD	-1.432
misc.cytochrome P450	AT5G24910	CYP714A1 | CYP714A1; electron carrier/ heme binding / iron ion binding / monooxygenase/ oxygen binding | chr5:8567581-8570358 REVERSE	-2.094
misc.cytochrome P450	AT5G44620	CYP706A3 | CYP706A3; electron carrier/ heme binding / iron ion binding / monooxygenase/ oxygen binding | chr5:17997779-17999558 REVERSE	-2.306
misc.cytochrome P450	AT5G45340	CYP707A3 | CYP707A3; (+)-abscisic acid 8'-hydroxylase/ oxygen binding | chr5:18368642-18370991 REVERSE	1.766
misc.peroxidases	AT5G05340	peroxidase, putative | chr5:1578951-1580875 REVERSE	1.396
misc.peroxidases	AT5G39580	peroxidase, putative | chr5:15847081-15849108 REVERSE	1.632
misc.acid and other phosphatases	AT1G73010	phosphatase | chr1:27464572-27466256 REVERSE	-1.247
misc.acid and other phosphatases	AT2G01890	PAP8, ATPAP8 | PAP8 (PURPLE ACID PHOSPHATASE 8); acid phosphatase/ protein serine/threonine phosphatase | chr2:396768-399208 REVERSE	1.180
misc.acid and other phosphatases	AT2G39920	acid phosphatase class B family protein | chr2:16663017-16664538 REVERSE	-1.906
misc.myrosinases-lectin-jacalin	AT5G03350	legume lectin family protein | chr5:815674-816658 REVERSE	1.873
misc.invertase/pectin methylesterase inhibitor family protein	AT2G01610	invertase/pectin methylesterase inhibitor family protein | chr2:273917-274820 REVERSE	-1.066
misc.invertase/pectin methylesterase inhibitor family protein	AT5G62360	invertase/pectin methylesterase inhibitor family protein | chr5:25040649-25041462 FORWARD	-1.313
misc.plastocyanin-like	AT5G15350	plastocyanin-like domain-containing protein | chr5:4984959-4986239 REVERSE	1.085
misc.protease inhibitor/seed storage/lipid transfer protein (LTP) family protein	AT3G53980	protease inhibitor/seed storage/lipid transfer protein (LTP) family protein | chr3:19987579-19988269 REVERSE	-1.329
misc.protease inhibitor/seed storage/lipid transfer protein (LTP) family protein	AT5G05960	protease inhibitor/seed storage/lipid transfer protein (LTP) family protein | chr5:1790231-1790833 FORWARD	-1.183
misc.protease inhibitor/seed storage/lipid transfer protein (LTP) family protein	AT5G48490	protease inhibitor/seed storage/lipid transfer protein (LTP) family protein | chr5:19647835-19648281 REVERSE	1.186
misc.GDSL-motif lipase	AT1G58430	RXF26 | RXF26; carboxylesterase/ hydrolase, acting on ester bonds | chr1:21711565-21713103 REVERSE	-4.822
misc.GDSL-motif lipase	AT5G33370	GDSL-motif lipase/hydrolase family protein | chr5:12602468-12604764 REVERSE	-4.804
RNA-involving processes
RNA.regulation of transcription.AP2/EREBP, APETALA2/Ethylene-responsive element binding protein family	AT1G21910	AP2 domain-containing transcription factor family protein | chr1:7696536-7697699 FORWARD	1.889
RNA.regulation of transcription.AP2/EREBP, APETALA2/Ethylene-responsive element binding protein family	AT1G22190	AP2 domain-containing transcription factor, putative | chr1:7835782-7837288 FORWARD	1.020
RNA.regulation of transcription.AP2/EREBP, APETALA2/Ethylene-responsive element binding protein family	AT1G33760	AP2 domain-containing transcription factor, putative | chr1:12237878-12238598 FORWARD	2.086
RNA.regulation of transcription.AP2/EREBP, APETALA2/Ethylene-responsive element binding protein family	AT1G77640	AP2 domain-containing transcription factor, putative | chr1:29178737-29179675 FORWARD	1.751
RNA.regulation of transcription.AP2/EREBP, APETALA2/Ethylene-responsive element binding protein family	AT3G11020	DREB2B, DREB2 | DREB2B (DRE/CRT-BINDING PROTEIN 2B); DNA binding / transcription activator/ transcription factor | chr3:3455355-3457214 FORWARD	-1.935
RNA.regulation of transcription.AP2/EREBP, APETALA2/Ethylene-responsive element binding protein family	AT4G25470	CBF2, DREB1C, FTQ4, ATCBF2 | CBF2 (C-REPEAT/DRE BINDING FACTOR 2); DNA binding / transcription activator/ transcription factor | chr4:13015277-13016220 REVERSE	2.278
RNA.regulation of transcription.AP2/EREBP, APETALA2/Ethylene-responsive element binding protein family	AT4G25480	DREB1A, CBF3, ATCBF3 | DREB1A (DEHYDRATION RESPONSE ELEMENT B1A); DNA binding / transcription activator/ transcription factor | chr4:13018214-13019121 REVERSE	-1.468
RNA.regulation of transcription.AP2/EREBP, APETALA2/Ethylene-responsive element binding protein family	AT5G05410	DREB2A, DREB2 | DREB2A; DNA binding / transcription activator/ transcription factor | chr5:1602205-1603911 FORWARD	-1.456
RNA.regulation of transcription.AP2/EREBP, APETALA2/Ethylene-responsive element binding protein family	AT5G11590	TINY2 | TINY2 (TINY2); DNA binding / transcription factor | chr5:3727534-3728726 REVERSE	-1.205
RNA.regulation of transcription.AP2/EREBP, APETALA2/Ethylene-responsive element binding protein family	AT5G53290	CRF3 | CRF3 (CYTOKININ RESPONSE FACTOR 3); DNA binding / transcription factor | chr5:21617813-21619267 REVERSE	-1.791
RNA.regulation of transcription.ARR	AT1G74890	ARR15 | ARR15 (RESPONSE REGULATOR 15); transcription regulator/ two-component response regulator | chr1:28131590-28132710 REVERSE	-1.363
RNA.regulation of transcription.bHLH,Basic Helix-Loop-Helix family	AT3G56970	BHLH038, ORG2 | BHLH038; DNA binding / transcription factor | chr3:21084110-21085150 REVERSE	-1.257
RNA.regulation of transcription.bHLH,Basic Helix-Loop-Helix family	AT3G56980	BHLH039, ORG3 | BHLH039; DNA binding / transcription factor | chr3:21086546-21087494 REVERSE	-1.558
RNA.regulation of transcription.bHLH,Basic Helix-Loop-Helix family	AT3G59060	PIL6, PIF5 | PIL6 (PHYTOCHROME INTERACTING FACTOR 3-LIKE 6); DNA binding / transcription factor | chr3:21827978-21830507 REVERSE	1.877
RNA.regulation of transcription.bHLH,Basic Helix-Loop-Helix family	AT4G00870	basic helix-loop-helix (bHLH) family protein | chr4:362169-363691 REVERSE	-1.294
RNA.regulation of transcription.C2C2(Zn) CO-like, Constans-like zinc finger family	AT1G06040	STO | STO (SALT TOLERANCE); DNA binding / protein binding / transcription factor/ zinc ion binding | chr1:1828413-1829890 REVERSE	1.370
RNA.regulation of transcription.C2C2(Zn) CO-like, Constans-like zinc finger family	AT1G28050	zinc finger (B-box type) family protein | chr1:9775528-9777810 REVERSE	-1.413
RNA.regulation of transcription.C2C2(Zn) CO-like, Constans-like zinc finger family	AT1G73870	zinc finger (B-box type) family protein | chr1:27779166-27780676 FORWARD	1.522
RNA.regulation of transcription.C2C2(Zn) CO-like, Constans-like zinc finger family	AT2G31380	STH | STH; protein domain specific binding / transcription factor/ zinc ion binding | chr2:13381910-13383470 FORWARD	1.515
RNA.regulation of transcription.C2C2(Zn) CO-like, Constans-like zinc finger family	AT2G47890	zinc finger (B-box type) family protein | chr2:19607996-19609645 FORWARD	-1.282
RNA.regulation of transcription.C2C2(Zn) CO-like, Constans-like zinc finger family	AT3G07650	COL9 | COL9 (CONSTANS-LIKE 9); transcription factor/ zinc ion binding | chr3:2441657-2444532 FORWARD	-1.392
RNA.regulation of transcription.C2C2(Zn) CO-like, Constans-like zinc finger family	AT3G21150	zinc finger (B-box type) family protein | chr3:7412636-7413539 REVERSE	1.532
RNA.regulation of transcription.C2C2(Zn) CO-like, Constans-like zinc finger family	AT4G27310	zinc finger (B-box type) family protein | chr4:13675638-13676910 FORWARD	1.135
RNA.regulation of transcription.C2C2(Zn) CO-like, Constans-like zinc finger family	AT4G38960	zinc finger (B-box type) family protein | chr4:18161353-18163303 FORWARD	1.198
RNA.regulation of transcription.C2C2(Zn) CO-like, Constans-like zinc finger family	AT5G48250	zinc finger (B-box type) family protein | chr5:19561319-19563722 REVERSE	-1.549
RNA.regulation of transcription.C2C2(Zn) CO-like, Constans-like zinc finger family	AT5G54470	zinc finger (B-box type) family protein | chr5:22114304-22115472 REVERSE	1.643
RNA.regulation of transcription.C2C2(Zn) CO-like, Constans-like zinc finger family	AT5G57660	ATCOL5, COL5 | zinc finger (B-box type) family protein | chr5:23355464-23356989 FORWARD	1.394
RNA.regulation of transcription.C2C2(Zn) DOF zinc finger family	AT1G26790	Dof-type zinc finger domain-containing protein | chr1:9273857-9275312 REVERSE	4.521
RNA.regulation of transcription.C2C2(Zn) DOF zinc finger family	AT1G69570	Dof-type zinc finger domain-containing protein | chr1:26161528-26163496 REVERSE	2.383
RNA.regulation of transcription.C2C2(Zn) DOF zinc finger family	AT3G47500	CDF3 | CDF3 (CYCLING DOF FACTOR 3); DNA binding / protein binding / transcription factor | chr3:17504000-17506058 REVERSE	1.807
RNA.regulation of transcription.C2C2(Zn) DOF zinc finger family	AT5G39660	CDF2 | CDF2 (CYCLING DOF FACTOR 2); DNA binding / protein binding / transcription factor | chr5:15878699-15881023 FORWARD	1.187
RNA.regulation of transcription.C2C2(Zn) DOF zinc finger family	AT5G62430	CDF1 | CDF1 (CYCLING DOF FACTOR 1); DNA binding / protein binding / transcription factor | chr5:25069093-25070934 REVERSE	1.884
RNA.regulation of transcription.C2C2(Zn) GATA transcription factor family	AT3G54810	BME3-ZF, BME3 | zinc finger (GATA type) family protein | chr3:20296232-20298691 FORWARD	1.302
RNA.regulation of transcription.C2C2(Zn) YABBY family	AT1G69180	CRC | CRC (CRABS CLAW); transcription factor | chr1:26007465-26009059 REVERSE	-3.419
RNA.regulation of transcription.C2H2 zinc finger family	AT1G25250	AtIDD16 | AtIDD16 (Arabidopsis thaliana Indeterminate(ID)-Domain 16); nucleic acid binding / transcription factor/ zinc ion binding | chr1:8849549-8851612 FORWARD	-1.045
RNA.regulation of transcription.C2H2 zinc finger family	AT3G46090	ZAT7 | ZAT7; nucleic acid binding / transcription factor/ zinc ion binding | chr3:16926216-16926850 REVERSE	1.530
RNA.regulation of transcription.C2H2 zinc finger family	AT5G44160	NUC | NUC (nutcracker); nucleic acid binding / transcription factor/ zinc ion binding | chr5:17772941-17775686 FORWARD	-1.058
RNA.regulation of transcription.C2H2 zinc finger family	AT5G59820	RHL41, ZAT12 | RHL41 (RESPONSIVE TO HIGH LIGHT 41); nucleic acid binding / transcription factor/ zinc ion binding | chr5:24102972-24103787 FORWARD	1.061
RNA.regulation of transcription.C3H zinc finger family	AT3G55980	SZF1, ATSZF1 | SZF1 (SALT-INDUCIBLE ZINC FINGER 1); transcription factor | chr3:20776295-20778842 FORWARD	1.368
RNA.regulation of transcription.G2-like transcription factor family, GARP	AT1G13300	myb family transcription factor | chr1:4556892-4558708 FORWARD	3.144
RNA.regulation of transcription.G2-like transcription factor family, GARP	AT2G38300	DNA binding / transcription factor | chr2:16043960-16045992 REVERSE	1.208
RNA.regulation of transcription.G2-like transcription factor family, GARP	AT3G46640	PCL1, LUX | PCL1 (PHYTOCLOCK 1); DNA binding / transcription factor | chr3:17183090-17184464 FORWARD	-1.392
RNA.regulation of transcription.G2-like transcription factor family, GARP	AT5G59570	myb family transcription factor | chr5:24003888-24005512 FORWARD	-1.649
RNA.regulation of transcription.HB,Homeobox transcription factor family	AT3G18010	WOX1 | WOX1 (WUSCHEL related homeobox 1); transcription factor | chr3:6161137-6163272 REVERSE	1.117
RNA.regulation of transcription.HB,Homeobox transcription factor family	AT4G17460	HAT1 | HAT1; DNA binding / transcription factor | chr4:9739663-9741146 FORWARD	1.107
RNA.regulation of transcription.HSF,Heat-shock transcription factor family	AT1G67970	AT-HSFA8, HSFA8 | AT-HSFA8; DNA binding / transcription factor | chr1:25484699-25486462 REVERSE	-1.497
RNA.regulation of transcription.MADS box transcription factor family	AT1G24260	SEP3, AGL9 | SEP3 (SEPALLATA3); DNA binding / protein binding / transcription factor | chr1:8593642-8596098 REVERSE	-2.725
RNA.regulation of transcription.MADS box transcription factor family	AT5G15800	SEP1, AGL2 | SEP1 (SEPALLATA1); DNA binding / transcription factor | chr5:5151334-5154154 REVERSE	-3.955
RNA.regulation of transcription.MADS box transcription factor family	AT5G62165	AGL42 | AGL42 (AGAMOUS LIKE 42); transcription factor | chr5:24964700-24968520 FORWARD	-2.293
RNA.regulation of transcription.MYB domain transcription factor family	AT2G23290	AtMYB70 | AtMYB70 (myb domain protein 70); DNA binding / transcription factor | chr2:9904787-9905920 REVERSE	1.501
RNA.regulation of transcription.MYB domain transcription factor family	AT2G31180	ATMYB14, MYB14AT, MYB14 | MYB14 (MYB DOMAIN PROTEIN 14); DNA binding / transcription factor | chr2:13286721-13288176 REVERSE	-2.365
RNA.regulation of transcription.MYB domain transcription factor family	AT3G10113	myb family transcription factor | chr3:3118043-3119391 REVERSE	1.286
RNA.regulation of transcription.MYB domain transcription factor family	AT3G50060	MYB77 | MYB77; DNA binding / transcription factor | chr3:18557970-18559106 REVERSE	1.557
RNA.regulation of transcription.MYB domain transcription factor family	AT5G67300	ATMYBR1, ATMYB44, MYBR1 | MYBR1 (MYB DOMAIN PROTEIN R1); DNA binding / transcription factor | chr5:26854022-26856006 FORWARD	1.237
RNA.regulation of transcription.MYB-related transcription factor family	AT1G01060	LHY, LHY1 | LHY (LATE ELONGATED HYPOCOTYL); DNA binding / transcription factor | chr1:33666-37840 REVERSE	1.705
RNA.regulation of transcription.MYB-related transcription factor family	AT1G01520	myb family transcription factor | chr1:190596-192139 FORWARD	2.051
RNA.regulation of transcription.MYB-related transcription factor family	AT1G18330	EPR1 | EPR1 (EARLY-PHYTOCHROME-RESPONSIVE1); DNA binding / transcription factor | chr1:6305971-6308010 REVERSE	1.147
RNA.regulation of transcription.MYB-related transcription factor family	AT2G46830	CCA1 | CCA1 (CIRCADIAN CLOCK ASSOCIATED 1); DNA binding / transcription activator/ transcription factor/ transcription repressor | chr2:19245672-19248909 FORWARD	2.170
RNA.regulation of transcription.MYB-related transcription factor family	AT4G01060	ETC3, CPL3 | CPL3 (CAPRICE-LIKE MYB3); DNA binding / transcription factor | chr4:460531-461074 FORWARD	1.029
RNA.regulation of transcription.MYB-related transcription factor family	AT4G39250	ATRL1 | ATRL1 (ARABIDOPSIS RAD-LIKE 1); DNA binding / transcription factor | chr4:18271457-18271857 REVERSE	-2.067
RNA.regulation of transcription.MYB-related transcription factor family	AT5G17300	myb family transcription factor | chr5:5690227-5692902 REVERSE	1.360
RNA.regulation of transcription.NAC domain transcription factor family	AT4G28530	anac074 | anac074 (Arabidopsis NAC domain containing protein 74); transcription factor | chr4:14090489-14094776 REVERSE	-1.833
RNA.regulation of transcription.TCP transcription factor family	AT1G67260	TCP1 | TCP1; DNA binding / transcription factor | chr1:25168228-25169307 REVERSE	-3.136
RNA.regulation of transcription.WRKY domain transcription factor family	AT1G80840	WRKY40, ATWRKY40 | WRKY40; transcription factor | chr1:30383691-30385499 FORWARD	2.073
RNA.regulation of transcription.WRKY domain transcription factor family	AT2G38470	WRKY33, ATWRKY33 | WRKY33; transcription factor | chr2:16108361-16110766 FORWARD	1.055
RNA.regulation of transcription.WRKY domain transcription factor family	AT3G56400	WRKY70, ATWRKY70 | WRKY70; transcription factor/ transcription repressor | chr3:20908928-20910481 REVERSE	1.683
RNA.regulation of transcription.WRKY domain transcription factor family	AT4G39410	WRKY13, ATWRKY13 | WRKY13; transcription factor | chr4:18332878-18334789 REVERSE	-1.007
RNA.regulation of transcription.WRKY domain transcription factor family	AT5G22570	WRKY38, ATWRKY38 | WRKY38; transcription factor | chr5:7495539-7496784 REVERSE	5.864
RNA.regulation of transcription.bZIP transcription factor family	AT1G22070	TGA3 | TGA3; DNA binding / calmodulin binding / protein binding / transcription factor | chr1:7789348-7792114 FORWARD	-1.218
RNA.regulation of transcription.bZIP transcription factor family	AT2G36270	ABI5, GIA1 | ABI5 (ABA INSENSITIVE 5); DNA binding / transcription activator/ transcription factor | chr2:15204764-15207528 REVERSE	-1.318
RNA.regulation of transcription.bZIP transcription factor family	AT2G46270	GBF3 | GBF3 (G-BOX BINDING FACTOR 3); sequence-specific DNA binding / transcription factor | chr2:19000191-19003403 FORWARD	1.003
RNA.regulation of transcription.bZIP transcription factor family	AT3G58120	ATBZIP61, BZIP61 | BZIP61; DNA binding / transcription activator/ transcription factor | chr3:21520974-21523327 REVERSE	1.251
RNA.regulation of transcription.bZIP transcription factor family	AT4G37730	AtbZIP7 | AtbZIP7 (Arabidopsis thaliana basic leucine-zipper 7); DNA binding / transcription factor | chr4:17723666-17724915 FORWARD	-1.029
RNA.regulation of transcription.AS2,Lateral Organ Boundaries Gene Family	AT4G37540	LBD39 | LBD39 (LOB DOMAIN-CONTAINING PROTEIN 39) | chr4:17639533-17640665 REVERSE	1.064
RNA.regulation of transcription.Aux/IAA family	AT3G62100	IAA30 | IAA30 (INDOLE-3-ACETIC ACID INDUCIBLE 30); transcription factor | chr3:22995791-22996761 FORWARD	-1.249
RNA.regulation of transcription.B3 transcription factor family	AT2G16210	transcriptional factor B3 family protein | chr2:7026763-7029054 REVERSE	-4.873
RNA.regulation of transcription.B3 transcription factor family	AT4G31620	transcriptional factor B3 family protein | chr4:15322452-15324681 REVERSE	-1.47
RNA.regulation of transcription.B3 transcription factor family	AT4G34400	DNA binding / transcription factor | chr4:16445208-16447773 FORWARD	-1.347
RNA.regulation of transcription.Chromatin Remodeling Factors	AT1G05490	chr31 | chr31 (chromatin remodeling 31); ATP binding / DNA binding / helicase/ nucleic acid binding | chr1:1618602-1623452 REVERSE	-1.062
RNA.regulation of transcription.JUMONJI family	AT3G20810	transcription factor jumonji (jmjC) domain-containing protein | chr3:7275674-7278379 FORWARD	-1.507
RNA.regulation of transcription.PHOR1	AT1G66160	ATCMPG1, CMPG1 | U-box domain-containing protein | chr1:24637196-24638608 FORWARD	1.429
RNA.regulation of transcription.Psudo ARR transcription factor family	AT2G46790	APRR9, PRR9, TL1 | APRR9 (ARABIDOPSIS PSEUDO-RESPONSE REGULATOR 9); protein binding / transcription regulator/ two-component response regulator | chr2:19232649-19235087 FORWARD	2.690
RNA.regulation of transcription.Psudo ARR transcription factor family	AT5G02810	PRR7, APRR7 | PRR7 (PSEUDO-RESPONSE REGULATOR 7); transcription regulator/ two-component response regulator | chr5:637897-641977 REVERSE	2.061
RNA.regulation of transcription.Psudo ARR transcription factor family	AT5G24470	APRR5, PRR5 | APRR5 (ARABIDOPSIS PSEUDO-RESPONSE REGULATOR 5); transcription regulator/ two-component response regulator | chr5:8355951-8358873 REVERSE	-3.882
RNA.regulation of transcription.Psudo ARR transcription factor family	AT5G60100	APRR3, PRR3 | APRR3 (ARABIDOPSIS PSEUDO-RESPONSE REGULATOR 3); transcription regulator/ two-component response regulator | chr5:24197999-24201364 REVERSE	-1.609
RNA.regulation of transcription.Psudo ARR transcription factor family	AT5G61380	TOC1, APRR1, PRR1 | TOC1 (TIMING OF CAB EXPRESSION 1); transcription regulator/ two-component response regulator | chr5:24675064-24678550 FORWARD	-1.863
RNA.regulation of transcription.putative transcription regulator	AT1G17460	TRFL3 | TRFL3 (TRF-LIKE 3); DNA binding / transcription factor | chr1:5998814-6002716 FORWARD	-1.013
RNA.regulation of transcription.putative transcription regulator	AT5G43500	ATARP9 | ATARP9 (ACTIN-RELATED PROTEIN 9); protein binding | chr5:17469675-17473591 FORWARD	-1.614
RNA.regulation of transcription.GRP	AT4G39260	CCR1, ATGRP8, GR-RBP8, GRP8 | GR-RBP8; RNA binding / nucleic acid binding / nucleotide binding | chr4:18273899-18275079 REVERSE	-1.384
RNA.regulation of transcription.zf-HD	AT5G39760	AtHB23 | AtHB23 (ARABIDOPSIS THALIANA HOMEOBOX PROTEIN 23); DNA binding / transcription factor | chr5:15911416-15912830 FORWARD	-1.633
RNA.regulation of transcription.sigma like plant	AT5G24120	SIGE, SIG5, ATSIG5 | SIGE (SIGMA FACTOR E); DNA binding / DNA-directed RNA polymerase/ sigma factor/ transcription factor | chr5:8157551-8160229 REVERSE	1.307
RNA.regulation of transcription.unclassified	AT1G76590	zinc-binding family protein | chr1:28740691-28742207 FORWARD	-1.399
RNA.regulation of transcription.unclassified	AT3G10815	zinc finger (C3HC4-type RING finger) family protein | chr3:3384807-3386327 REVERSE	1.312
RNA.regulation of transcription.unclassified	AT3G59080	aspartyl protease family protein | chr3:21836579-21838620 FORWARD	1.074
RNA.regulation of transcription.unclassified	AT5G50450	zinc finger (MYND type) family protein | chr5:20543310-20544753 REVERSE	-1.027
RNA.RNA binding	AT2G21660	ATGRP7, CCR2, GR-RBP7, GRP7 | CCR2 (COLD, CIRCADIAN RHYTHM, AND RNA BINDING 2); RNA binding / double-stranded DNA binding / single-stranded DNA binding | chr2:9265249-9266393 REVERSE	-1.71
DNA-involving processes
DNA.synthesis/chromatin structure.histone.H1	AT2G18050	HIS1-3 | HIS1-3 (HISTONE H1-3); DNA binding / nucleosomal DNA binding | chr2:7846050-7846884 FORWARD	-1.549
DNA.synthesis/chromatin structure.histone.core.H2B	AT2G28720	histone H2B, putative | chr2:12326978-12327678 FORWARD	-1.378
DNA.repair	AT1G75090	methyladenine glycosylase family protein | chr1:28187447-28189725 REVERSE	-1.041
DNA.unspecified	AT4G15248	zinc ion binding | chr4:8708848-8709373 FORWARD	1.883
Protein synthesis/degradation/modification
protein.synthesis.ribosomal protein.eukaryotic.60S subunit.P2	AT3G28500	60S acidic ribosomal protein P2 (RPP2C) | chr3:10682097-10682731 FORWARD	-4.496
protein.synthesis.ribosomal protein.unknown.unknown	AT1G54740	FUNCTIONS IN: molecular_function unknown; INVOLVED IN: biological_process unknown; EXPRESSED IN: 21 plant structures; EXPRESSED DURING: 14 growth stages; BEST Arabidopsis thaliana protein match is: structural constituent of ribosome (TAIR:AT1G22110.1); Has 479 Blast hits to 317 proteins in 60 species: Archae - 0; Bacteria - 25; Metazoa - 81; Fungi - 16; Plants - 88; Viruses - 0; Other Eukaryotes …	1.183
protein.targeting.mitochondria	AT4G26670	mitochondrial import inner membrane translocase subunit Tim17/Tim22/Tim23 family protein | chr4:13452117-13453984 FORWARD	-1.11
protein.targeting.secretory pathway.unspecified	AT3G60540	sec61beta family protein | chr3:22374963-22375865 REVERSE	1.041
protein.postranslational modification	AT1G48260	CIPK17, SnRK3.21 | CIPK17 (CBL-INTERACTING PROTEIN KINASE 17); ATP binding / kinase/ protein kinase/ protein serine/threonine kinase | chr1:17813976-17817283 REVERSE	1.059
protein.postranslational modification	AT2G23030	SNRK2-9, SNRK2.9 | SNRK2.9 (SNF1-RELATED PROTEIN KINASE 2.9); ATP binding / kinase/ protein kinase/ protein serine/threonine kinase | chr2:9803492-9806700 REVERSE	-1.832
protein.postranslational modification	AT2G25090	CIPK16, SnRK3.18 | CIPK16 (CBL-INTERACTING PROTEIN KINASE 16); ATP binding / kinase/ protein kinase/ protein serine/threonine kinase | chr2:10670467-10672653 REVERSE	1.084
protein.postranslational modification	AT3G17510	CIPK1, SnRK3.16 | CIPK1 (CBL-INTERACTING PROTEIN KINASE 1); kinase/ protein binding | chr3:5988991-5992912 REVERSE	1.118
protein.postranslational modification	AT3G45330	lectin protein kinase family protein | chr3:16632440-16634488 REVERSE	3.415
protein.postranslational modification	AT3G45410	lectin protein kinase family protein | chr3:16653899-16656013 REVERSE	1.011
protein.postranslational modification	AT4G14580	CIPK4, SnRK3.3 | CIPK4 (CBL-interacting protein kinase 4); ATP binding / kinase/ protein kinase/ protein serine/threonine kinase | chr4:8367887-8369167 REVERSE	-1.659
protein.postranslational modification	AT5G26010	catalytic/ protein serine/threonine phosphatase | chr5:9085393-9087372 REVERSE	1.558
protein.postranslational modification	AT5G45820	CIPK20, SnRK3.6, PKS18 | CIPK20 (CBL-INTERACTING PROTEIN KINASE 20); kinase/ protein serine/threonine kinase | chr5:18586980-18588543 REVERSE	5.860
protein.postranslational modification.kinase.receptor like cytoplasmatic kinase VII	AT3G55450	protein kinase, putative | chr3:20557899-20560212 FORWARD	-1.081
protein.degradation.cysteine protease	AT4G11310	cysteine proteinase, putative | chr4:6883551-6885517 FORWARD	-4.766
protein.degradation.cysteine protease	AT4G11320	cysteine proteinase, putative | chr4:6887254-6889059 FORWARD	-1.074
protein.degradation.cysteine protease	AT4G39090	RD19, RD19A | RD19 (RESPONSIVE TO DEHYDRATION 19); cysteine-type endopeptidase/ cysteine-type peptidase | chr4:18215556-18217482 REVERSE	-1.159
protein.degradation.aspartate protease	AT4G16563	aspartyl protease family protein | chr4:9329657-9331523 REVERSE	1.146
protein.degradation.serine protease	AT1G73280	scpl3 | scpl3 (serine carboxypeptidase-like 3); serine-type carboxypeptidase | chr1:27552970-27555322 REVERSE	-2.419
protein.degradation.serine protease	AT3G10410	scpl49 | scpl49 (serine carboxypeptidase-like 49); serine-type carboxypeptidase | chr3:3235291-3238113 REVERSE	-1.057
protein.degradation.AAA type	AT1G64110	AAA-type ATPase family protein | chr1:23796719-23801725 REVERSE	-2.047
protein.degradation.AAA type	AT3G28510	AAA-type ATPase family protein | chr3:10685524-10687364 FORWARD	2.014
protein.degradation.ubiquitin.E3.RING	AT1G01680	U-box domain-containing protein | chr1:246411-248367 REVERSE	1.393
protein.degradation.ubiquitin.E3.RING	AT1G23030	armadillo/beta-catenin repeat family protein / U-box domain-containing protein | chr1:8156646-8159077 FORWARD	1.548
protein.degradation.ubiquitin.E3.RING	AT1G49230	zinc finger (C3HC4-type RING finger) family protein | chr1:18209261-18210128 FORWARD	-1.874
protein.degradation.ubiquitin.E3.RING	AT1G76410	ATL8 | ATL8; protein binding / zinc ion binding | chr1:28668848-28669646 FORWARD	-1.058
protein.degradation.ubiquitin.E3.RING	AT3G47160	protein binding / zinc ion binding | chr3:17359988-17362118 REVERSE	-1.469
protein.degradation.ubiquitin.E3.RING	AT3G47180	zinc finger (C3HC4-type RING finger) family protein | chr3:17372800-17373547 REVERSE	-1.399
protein.degradation.ubiquitin.E3.RING	AT4G17245	zinc finger (C3HC4-type RING finger) family protein | chr4:9669365-9670005 FORWARD	1.028
protein.degradation.ubiquitin.E3.SCF.FBOX	AT1G68050	ADO3, FKF1 | FKF1 (FLAVIN-BINDING, KELCH REPEAT, F BOX 1); signal transducer/ two-component sensor/ ubiquitin-protein ligase | chr1:25508676-25510889 FORWARD	-6.425
protein.degradation.ubiquitin.E3.SCF.FBOX	AT4G14103	F-box family protein | chr4:8126948-8128336 FORWARD	-1.533
protein.degradation.ubiquitin.E3.BTB/POZ Cullin3.BTB/POZ	AT3G48360	BT2, ATBT2 | BT2 (BTB AND TAZ DOMAIN PROTEIN 2); protein binding / transcription factor/ transcription regulator | chr3:17908192-17910525 REVERSE	1.428
protein.degradation.ubiquitin.E3.BTB/POZ Cullin3.BTB/POZ	AT4G37610	BT5 | BT5 (BTB AND TAZ DOMAIN PROTEIN 5); protein binding / transcription regulator | chr4:17670481-17672353 REVERSE	1.892
protein.degradation.ubiquitin.E3.BTB/POZ Cullin3.BTB/POZ	AT5G63160	BT1 | BT1 (BTB AND TAZ DOMAIN PROTEIN 1); protein binding / transcription regulator | chr5:25333263-25335485 REVERSE	1.736
protein.degradation.ubiquitin.proteasom	AT5G42040	RPN12b | RPN12b (Regulatory Particle Non-ATPase 12b); peptidase | chr5:16813835-16814749 REVERSE	-1.046
protein.glycosylation	AT4G18270	ATTRANS11, TRANS11 | ATTRANS11; P-P-bond-hydrolysis-driven protein transmembrane transporter/ catalytic | chr4:10099208-10101897 REVERSE	-1.007
Signalling
signalling.in sugar and nutrient physiology	AT1G35140	PHI-1, EXL7 | PHI-1 (PHOSPHATE-INDUCED 1) | chr1:12851997-12853128 FORWARD	4.403
signalling.in sugar and nutrient physiology	AT4G08950	EXO | EXO (EXORDIUM) | chr4:5740297-5741524 FORWARD	2.788
signalling.receptor kinases.leucine rich repeat I	AT1G51620	protein kinase family protein | chr1:19140130-19141787 FORWARD	1.165
signalling.receptor kinases.leucine rich repeat III	AT1G25320	leucine-rich repeat transmembrane protein kinase, putative | chr1:8877857-8880310 FORWARD	-1.067
signalling.receptor kinases.leucine rich repeat III	AT1G66830	leucine-rich repeat transmembrane protein kinase, putative | chr1:24930665-24932918 REVERSE	-1.343
signalling.receptor kinases.Catharanthus roseus-like RLK1	AT5G54380	THE1 | THE1 (THESEUS1); kinase/ protein kinase | chr5:22077092-22079880 REVERSE	1.262
signalling.receptor kinases.DUF 26	AT4G23200	protein kinase family protein | chr4:12145380-12147934 REVERSE	1.292
signalling.receptor kinases.wall associated kinase	AT1G16150	WAKL4 | WAKL4 (WALL ASSOCIATED KINASE-LIKE 4); kinase | chr1:5532415-5534877 FORWARD	2.332
signalling.receptor kinases.misc	AT1G51820	leucine-rich repeat protein kinase, putative | chr1:19237407-19241883 REVERSE	1.349
signalling.receptor kinases.misc	AT1G51850	leucine-rich repeat protein kinase, putative | chr1:19252847-19256783 REVERSE	1.156
signalling.receptor kinases.misc	AT1G51860	leucine-rich repeat protein kinase, putative | chr1:19257634-19261479 REVERSE	1.299
signalling.receptor kinases.misc	AT3G46280	protein kinase-related | chr3:17005483-17008424 REVERSE	1.621
signalling.receptor kinases.misc	AT5G01740	FUNCTIONS IN: molecular_function unknown; INVOLVED IN: biological_process unknown; LOCATED IN: cellular_component unknown; EXPRESSED IN: 18 plant structures; EXPRESSED DURING: 9 growth stages; CONTAINS InterPro DOMAIN/s: Wound-induced protein, Wun1 (InterPro:IPR009798); BEST Arabidopsis thaliana protein match is: SAG20 (SENESCENCE ASSOCIATED GENE 20) (TAIR:AT3G10985.1); Has 49 Blast hits to 49 pr…	1.751
signalling.calcium	AT1G66400	calmodulin-related protein, putative | chr1:24770575-24771371 REVERSE	1.266
signalling.calcium	AT1G73805	calmodulin binding | chr1:27745427-27749178 REVERSE	1.121
signalling.calcium	AT2G41100	TCH3, ATCAL4 | TCH3 (TOUCH 3); calcium ion binding | chr2:17138073-17139610 FORWARD	1.094
signalling.calcium	AT2G43290	MSS3 | MSS3 (multicopy suppressors of snf4 deficiency in yeast 3); calcium ion binding | chr2:17991052-17992047 REVERSE	1.060
signalling.calcium	AT3G13600	calmodulin-binding family protein | chr3:4445102-4447383 FORWARD	1.060
signalling.calcium	AT3G22910	calcium-transporting ATPase, plasma membrane-type, putative / Ca(2+)-ATPase, putative (ACA13) | chr3:8116335-8119388 REVERSE	1.574
signalling.calcium	AT3G51920	CAM9, CML9, ATCML9 | CAM9 (CALMODULIN 9); calcium ion binding | chr3:19268043-19269479 REVERSE	1.108
signalling.calcium	AT4G27280	calcium-binding EF hand family protein | chr4:13663576-13664240 REVERSE	1.730
signalling.calcium	AT5G37770	TCH2, CML24 | TCH2 (TOUCH 2); calcium ion binding | chr5:14998854-14999619 REVERSE	1.022
signalling.calcium	AT5G54130	calcium-binding EF hand family protein | chr5:21962600-21965604 FORWARD	1.262
signalling.G-proteins	AT1G07620	FUNCTIONS IN: molecular_function unknown; INVOLVED IN: biological_process unknown; LOCATED IN: cellular_component unknown; CONTAINS InterPro DOMAIN/s: GTP-binding protein Obg/CgtA (InterPro:IPR014100); BEST Arabidopsis thaliana protein match is: unknown protein (TAIR:AT5G02390.1); Has 447 Blast hits to 405 proteins in 72 species: Archae - 0; Bacteria - 6; Metazoa - 43; Fungi - 29; Plants - 122; V…	1.054
signalling.G-proteins	AT1G52240	ATROPGEF11, ROPGEF11 | ROPGEF11 (RHO GUANYL-NUCLEOTIDE EXCHANGE FACTOR 11); Rho guanyl-nucleotide exchange factor | chr1:19455766-19459574 REVERSE	1.016
signalling.misc	AT2G48090	unknown protein | chr2:19669110-19669764 REVERSE	-1.476
signalling.lipids	AT1G55960	FUNCTIONS IN: molecular_function unknown; INVOLVED IN: biological_process unknown; EXPRESSED IN: 24 plant structures; EXPRESSED DURING: 15 growth stages; CONTAINS InterPro DOMAIN/s: Lipid-binding START (InterPro:IPR002913); BEST Arabidopsis thaliana protein match is: unknown protein (TAIR:AT3G13062.2); Has 177 Blast hits to 177 proteins in 41 species: Archae - 0; Bacteria - 0; Metazoa - 79; Fungi…	2.309
signalling.light	AT2G40080	ELF4 | ELF4 (EARLY FLOWERING 4) | chr2:16734294-16734912 REVERSE	-4.076
signalling.light	AT2G43010	PIF4, SRL2 | PIF4 (phytochrome interacting factor 4); DNA binding / protein binding / transcription factor | chr2:17886427-17889050 FORWARD	1.037
signalling.light	AT3G22840	ELIP1, ELIP | ELIP1 (EARLY LIGHT-INDUCABLE PROTEIN); chlorophyll binding | chr3:8084447-8085560 REVERSE	1.788
signalling.light	AT3G26740	CCL | CCL (CCR-LIKE) | chr3:9827801-9828680 FORWARD	-1.697
signalling.light	AT5G04190	PKS4 | PKS4 (phytochrome kinase substrate 4) | chr5:1150892-1152481 FORWARD	1.005
Cell organization and cell cycle
cell.organisation	AT4G27360	dynein light chain, putative | chr4:13693957-13694658 FORWARD	1.774
cell.organisation	AT5G15500	ankyrin repeat family protein | chr5:5031676-5033465 REVERSE	-1.785
cell.organisation	AT5G54610	ANK | ANK (ankyrin); protein binding | chr5:22184779-22186525 REVERSE	1.564
cell.division	AT3G53830	regulator of chromosome condensation (RCC1) family protein / UVB-resistance protein-related | chr3:19940814-19943799 FORWARD	1.265
cell.division	AT3G55580	regulator of chromosome condensation (RCC1) family protein | chr3:20612700-20615920 FORWARD	3.200
cell.cycle.peptidylprolyl isomerase	AT2G21130	peptidyl-prolyl cis-trans isomerase / cyclophilin (CYP2) / rotamase | chr2:9055398-9056232 REVERSE	-2.081
cell.vesicle transport	AT3G09520	ATEXO70H4 | ATEXO70H4 (exocyst subunit EXO70 family protein H4); protein binding | chr3:2923743-2925629 FORWARD	1.468
Development
development.storage proteins	AT5G24770	VSP2, ATVSP2 | VSP2 (VEGETATIVE STORAGE PROTEIN 2); acid phosphatase | chr5:8500476-8502224 REVERSE	-1.245
development.storage proteins	AT5G24780	VSP1, ATVSP1 | VSP1 (VEGETATIVE STORAGE PROTEIN 1); acid phosphatase/ transcription factor binding | chr5:8507590-8508957 REVERSE	-2.607
development.late embryogenesis abundant	AT1G02820	late embryogenesis abundant 3 family protein / LEA3 family protein | chr1:623765-624475 REVERSE	1.065
development.late embryogenesis abundant	AT4G02380	SAG21, AtLEA5 | SAG21 (SENESCENCE-ASSOCIATED GENE 21) | chr4:1046204-1046997 REVERSE	2.010
development.squamosa promoter binding like (SPL)	AT1G02065	SPL8 | SPL8 (SQUAMOSA PROMOTER BINDING PROTEIN-LIKE 8); DNA binding | chr1:365209-367340 FORWARD	-2.417
development.unspecified	AT1G07050	CONSTANS-like protein-related | chr1:2164188-2165239 REVERSE	-3.882
development.unspecified	AT1G21890	nodulin MtN21 family protein | chr1:7682584-7685662 REVERSE	-1.267
development.unspecified	AT1G28330	DYL1 | DYL1 (DORMANCY-ASSOCIATED PROTEIN-LIKE 1) | chr1:9933909-9935264 REVERSE	-1.38
development.unspecified	AT1G47485	Encodes CEP1, a 15-amino-acid peptide, which is mainly expressed in the lateral root primordia. When overexpressed or externally applied, CEP1 arrests root growth. CEP1 is a candidate for a novel peptide plant hormone. | chr1:17422448-17423066 FORWARD	-3.206
development.unspecified	AT1G67265	DVL3, RTFL21 | RTFL21 (ROTUNDIFOLIA LIKE 21) | chr1:25175558-25176202 REVERSE	-1.2
development.unspecified	AT1G69120	AP1, AGL7 | AP1 (APETALA1); DNA binding / protein binding / protein heterodimerization/ transcription activator/ transcription factor | chr1:25982330-25986313 REVERSE	-4.244
development.unspecified	AT1G70260	nodulin MtN21 family protein | chr1:26456844-26459450 REVERSE	2.073
development.unspecified	AT2G17230	EXL5 | EXL5 (EXORDIUM LIKE 5) | chr2:7494536-7496016 REVERSE	1.448
development.unspecified	AT2G27550	ATC | ATC (ARABIDOPSIS THALIANA CENTRORADIALIS); phosphatidylethanolamine binding | chr2:11773251-11774681 FORWARD	-2.052
development.unspecified	AT2G28120	nodulin family protein | chr2:11985687-11987738 FORWARD	1.165
development.unspecified	AT2G39900	LIM domain-containing protein | chr2:16658656-16660437 FORWARD	-1.032
development.unspecified	AT2G41260	M17, ATM17 | M17 | chr2:17206510-17207698 FORWARD	3.743
development.unspecified	AT3G02310	SEP2, AGL4 | SEP2 (SEPALLATA 2); DNA binding / protein binding / transcription factor | chr3:464279-467074 REVERSE	-4.088
development.unspecified	AT3G02380	COL2 | COL2 (constans-like 2); transcription factor/ zinc ion binding | chr3:487236-488693 REVERSE	2.153
development.unspecified	AT3G14770	nodulin MtN3 family protein | chr3:4957334-4959704 REVERSE	1.569
development.unspecified	AT3G54340	AP3, ATAP3 | AP3 (APETALA 3); DNA binding / transcription factor | chr3:20119173-20121170 REVERSE	-3.608
development.unspecified	AT3G61190	BAP1 | BAP1 (BON ASSOCIATION PROTEIN 1); phospholipid binding / protein binding | chr3:22650527-22651449 REVERSE	1.653
development.unspecified	AT4G13395	DVL10, RTFL12 | RTFL12 (ROTUNDIFOLIA LIKE 12) | chr4:7785687-7786113 REVERSE	1.906
development.unspecified	AT4G28530	anac074 | anac074 (Arabidopsis NAC domain containing protein 74); transcription factor | chr4:14090489-14094776 REVERSE	-1.833
development.unspecified	AT4G34950	nodulin family protein | chr4:16642316-16644818 REVERSE	-1.923
development.unspecified	AT4G39795	senescence-associated protein-related | chr4:18466565-18467449 FORWARD	-1.909
development.unspecified	AT5G15800	SEP1, AGL2 | SEP1 (SEPALLATA1); DNA binding / transcription factor | chr5:5151334-5154154 REVERSE	-3.955
development.unspecified	AT5G15840	CO, FG | CO (CONSTANS); transcription factor/ transcription regulator/ zinc ion binding | chr5:5171182-5172758 REVERSE	-1.43
development.unspecified	AT5G20240	PI | PI (PISTILLATA); DNA binding / transcription factor | chr5:6829042-6831515 FORWARD	-1.902
development.unspecified	AT5G21150	PAZ domain-containing protein / piwi domain-containing protein | chr5:7192239-7198324 FORWARD	-1.712
development.unspecified	AT5G45830	DOG1, GSQ5 | DOG1 (DELAY OF GERMINATION 1) | chr5:18589482-18591400 REVERSE	4.286
development.unspecified	AT5G49120	senescence-associated protein-related | chr5:19908626-19909399 REVERSE	-1.426
development.unspecified	AT5G60910	AGL8, FUL | AGL8 (agamous-like 8); transcription factor | chr5:24502482-24506143 REVERSE	-1.477
Transport
transport.amino acids	AT1G25530	lysine and histidine specific transporter, putative | chr1:8964544-8967428 REVERSE	-1.099
transport.amino acids	AT1G77380	AAP3, ATAAP3 | AAP3; amino acid transmembrane transporter | chr1:29074888-29077390 REVERSE	-1.0
transport.amino acids	AT3G54830	amino acid transporter family protein | chr3:20311901-20315030 REVERSE	1.743
transport.amino acids	AT5G23810	AAP7 | AAP7; amino acid transmembrane transporter | chr5:8028378-8030816 FORWARD	-1.121
transport.sulphate	AT5G19600	SULTR3;5 | SULTR3;5 (SULFATE TRANSPORTER 3;5); sulfate transmembrane transporter | chr5:6612815-6616997 REVERSE	1.152
transport.phosphate	AT1G35350	LOCATED IN: integral to membrane; EXPRESSED IN: 18 plant structures; EXPRESSED DURING: 9 growth stages; CONTAINS InterPro DOMAIN/s: EXS, C-terminal (InterPro:IPR004342), SPX, N-terminal (InterPro:IPR004331); BEST Arabidopsis thaliana protein match is: EXS family protein / ERD1/XPR1/SYG1 family protein (TAIR:AT1G26730.1); Has 734 Blast hits to 697 proteins in 158 species: Archae - 0; Bacteria - 21…	1.175
transport.phosphate	AT2G29650	ANTR1, PHT4;1 | PHT4;1; carbohydrate transmembrane transporter/ inorganic diphosphate transmembrane transporter/ inorganic phosphate transmembrane transporter/ organic anion transmembrane transporter/ sugar:hydrogen symporter | chr2:12673383-12676049 REVERSE	1.183
transport.metabolite transporters at the envelope membrane	AT3G01550	ATPPT2, PPT2 | PPT2 (PHOSPHOENOLPYRUVATE (PEP)/PHOSPHATE TRANSLOCATOR 2); antiporter/ triose-phosphate transmembrane transporter | chr3:216807-219054 REVERSE	1.118
transport.nucleotides	AT1G57990	ATPUP18 | ATPUP18; purine transmembrane transporter | chr1:21441505-21442920 REVERSE	1.421
transport.peptides and oligopeptides	AT5G62730	proton-dependent oligopeptide transport (POT) family protein | chr5:25197494-25200033 FORWARD	1.319
transport.unspecified cations	AT5G26220	ChaC-like family protein | chr5:9162969-9164685 REVERSE	-1.076
transport.unspecified cations	AT5G47560	ATTDT, ATSDAT, TDT | TDT (TONOPLAST DICARBOXYLATE TRANSPORTER); malate transmembrane transporter/ sodium:dicarboxylate symporter | chr5:19287369-19290465 REVERSE	1.350
transport.ABC transporters and multidrug resistance systems	AT5G09930	ATGCN2, GCN2 | ATGCN2; transporter | chr5:3097643-3100241 REVERSE	3.324
transport.ABC transporters and multidrug resistance systems	AT5G52050	MATE efflux protein-related | chr5:21138862-21140643 FORWARD	2.686
transport.unspecified anions	AT3G27170	CLC-B, ATCLC-B | CLC-B (CHLORIDE CHANNEL B); anion channel/ voltage-gated chloride channel | chr3:10024017-10027198 FORWARD	2.411
transport.Major Intrinsic Proteins.PIP	AT2G37180	RD28, PIP2;3, PIP2C | RD28 (RESPONSIVE TO DESICCATION 28); water channel | chr2:15617708-15619155 FORWARD	1.037
transport.Major Intrinsic Proteins.PIP	AT3G53420	PIP2A, PIP2, PIP2;1 | PIP2A (PLASMA MEMBRANE INTRINSIC PROTEIN 2A); water channel | chr3:19803655-19805713 REVERSE	1.093
transport.membrane system unknown	AT3G47420	glycerol-3-phosphate transporter, putative / glycerol 3-phosphate permease, putative | chr3:17472342-17475258 REVERSE	1.651
transport.misc	AT1G22530	PATL2 | PATL2 (PATELLIN 2); transporter | chr1:7955493-7958442 REVERSE	1.079
transport.misc	AT1G64890	integral membrane transporter family protein | chr1:24109542-24111400 FORWARD	-1.155
transport.misc	AT2G34360	antiporter/ drug transporter/ transporter | chr2:14507294-14510231 FORWARD	-1.039
transport.misc	AT5G38030	MATE efflux family protein | chr5:15171246-15175457 REVERSE	-1.303
Not assigned
not assigned.no ontology	AT1G12570	glucose-methanol-choline (GMC) oxidoreductase family protein | chr1:4277993-4280862 REVERSE	-1.037
not assigned.no ontology	AT1G24147	unknown protein | chr1:8542446-8543474 FORWARD	1.299
not assigned.no ontology	AT1G73480	hydrolase, alpha/beta fold family protein | chr1:27628939-27632806 FORWARD	1.011
not assigned.no ontology	AT1G78990	transferase family protein | chr1:29713531-29714969 REVERSE	-1.382
not assigned.no ontology	AT2G14520	CBS domain-containing protein | chr2:6182193-6184648 REVERSE	-1.157
not assigned.no ontology	AT2G27080	harpin-induced protein-related / HIN1-related / harpin-responsive protein-related | chr2:11566288-11567504 FORWARD	1.442
not assigned.no ontology	AT2G35710	glycogenin glucosyltransferase (glycogenin)-related | chr2:15010796-15014284 REVERSE	1.230
not assigned.no ontology	AT2G36050	ATOFP15, OFP15 | OFP15 (ARABIDOPSIS THALIANA OVATE FAMILY PROTEIN 15) | chr2:15135572-15136749 REVERSE	1.205
not assigned.no ontology	AT2G41250	haloacid dehalogenase-like hydrolase family protein | chr2:17200659-17202618 REVERSE	1.862
not assigned.no ontology	AT2G44500	unknown protein | chr2:18374341-18376790 FORWARD	1.646
not assigned.no ontology	AT3G14810	MSL5 | MSL5 (MECHANOSENSITIVE CHANNEL OF SMALL CONDUCTANCE-LIKE 5) | chr3:4971223-4974354 REVERSE	1.169
not assigned.no ontology	AT3G28220	meprin and TRAF homology domain-containing protein / MATH domain-containing protein | chr3:10524404-10526728 FORWARD	1.134
not assigned.no ontology	AT4G14230	CBS domain-containing protein-related | chr4:8200667-8203238 REVERSE	-1.223
not assigned.no ontology	AT4G20000	VQ motif-containing protein | chr4:10838310-10839142 FORWARD	1.370
not assigned.no ontology	AT4G36850	INVOLVED IN: biological_process unknown; LOCATED IN: membrane; CONTAINS InterPro DOMAIN/s: Cystinosin/ERS1p repeat (InterPro:IPR006603); BEST Arabidopsis thaliana protein match is: PQ-loop repeat family protein / transmembrane family protein (TAIR:AT2G41050.1); Has 599 Blast hits to 441 proteins in 106 species: Archae - 0; Bacteria - 0; Metazoa - 197; Fungi - 311; Plants - 38; Viruses - 0; Other …	1.607
not assigned.no ontology	AT4G37220	stress-responsive protein, putative | chr4:17515080-17516162 FORWARD	1.602
not assigned.no ontology	AT5G06570	hydrolase | chr5:2007990-2011041 REVERSE	-1.035
not assigned.no ontology	AT5G18540	unknown protein | chr5:6153869-6156166 FORWARD	-1.185
not assigned.no ontology	AT5G23830	MD-2-related lipid recognition domain-containing protein / ML domain-containing protein | chr5:8033738-8034930 FORWARD	-1.915
not assigned.no ontology	AT5G44540	tapetum-specific protein-related | chr5:17941287-17941646 REVERSE	1.174
not assigned.no ontology	AT5G58770	dehydrodolichyl diphosphate synthase, putative / DEDOL-PP synthase, putative | chr5:23734376-23735634 FORWARD	1.056
not assigned.no ontology	AT5G64170	dentin sialophosphoprotein-related | chr5:25672466-25676746 REVERSE	3.878
not assigned.no ontology.armadillo/beta-catenin repeat family protein	AT3G53800	armadillo/beta-catenin repeat family protein | chr3:19930861-19932892 FORWARD	-1.491
not assigned.no ontology.DC1 domain containing protein	AT2G23100	DC1 domain-containing protein | chr2:9837120-9839736 REVERSE	1.008
not assigned.no ontology.DC1 domain containing protein	AT3G11390	DC1 domain-containing protein | chr3:3569828-3571960 FORWARD	2.011
not assigned.no ontology.glycine rich proteins	AT2G05440	glycine-rich protein | chr2:1993082-1994166 FORWARD	-1.057
not assigned.no ontology.hydroxyproline rich proteins	AT1G15825	hydroxyproline-rich glycoprotein family protein | chr1:5448149-5448529 REVERSE	1.808
not assigned.unknown	AT1G02070	unknown protein | chr1:370257-370967 REVERSE	-2.679
not assigned.unknown	AT1G02380	unknown protein | chr1:477000-478971 FORWARD	1.315
not assigned.unknown	AT1G10020	unknown protein | chr1:3269604-3271987 REVERSE	1.095
not assigned.unknown	AT1G11210	unknown protein | chr1:3755677-3756998 REVERSE	-2.063
not assigned.unknown	AT1G11380	unknown protein | chr1:3832623-3834191 FORWARD	1.008
not assigned.unknown	AT1G13530	unknown protein | chr1:4633740-4635129 REVERSE	1.640
not assigned.unknown	AT1G13540	unknown protein | chr1:4635463-4636805 REVERSE	1.816
not assigned.unknown	AT1G13650	FUNCTIONS IN: molecular_function unknown; INVOLVED IN: biological_process unknown; LOCATED IN: cellular_component unknown; EXPRESSED IN: 15 plant structures; EXPRESSED DURING: 6 growth stages; BEST Arabidopsis thaliana protein match is: 18S pre-ribosomal assembly protein gar2-related (TAIR:AT2G03810.4); Has 3725 Blast hits to 1574 proteins in 203 species: Archae - 2; Bacteria - 168; Metazoa - 816…	1.546
not assigned.unknown	AT1G15830	unknown protein | chr1:5448726-5450177 FORWARD	1.771
not assigned.unknown	AT1G17665	unknown protein | chr1:6072598-6074484 REVERSE	-2.563
not assigned.unknown	AT1G19380	unknown protein | chr1:6698058-6698824 FORWARD	1.035
not assigned.unknown	AT1G21360	GLTP2 | GLTP2 (glycolipid transfer protein 2); glycolipid binding / glycolipid transporter | chr1:7481252-7483507 FORWARD	-1.44
not assigned.unknown	AT1G22065	unknown protein | chr1:7785776-7786391 FORWARD	-1.439
not assigned.unknown	AT1G27030	unknown protein | chr1:9381803-9383984 FORWARD	-1.046
not assigned.unknown	AT1G29640	unknown protein | chr1:10355703-10356482 REVERSE	1.415
not assigned.unknown	AT1G47395	unknown protein | chr1:17383034-17383408 FORWARD	-1.634
not assigned.unknown	AT1G47400	unknown protein | chr1:17385717-17386186 FORWARD	-1.62
not assigned.unknown	AT1G49500	unknown protein | chr1:18321808-18322284 REVERSE	2.086
not assigned.unknown	AT1G50040	unknown protein | chr1:18542130-18543948 FORWARD	2.304
not assigned.unknown	AT1G53035	unknown protein | chr1:19761700-19762551 REVERSE	-2.172
not assigned.unknown	AT1G54217	Expressed protein | chr1:20243931-20245404 REVERSE	-1.105
not assigned.unknown	AT1G68238	unknown protein | chr1:25574461-25574835 FORWARD	2.816
not assigned.unknown	AT1G68440	unknown protein | chr1:25658033-25659273 FORWARD	1.021
not assigned.unknown	AT1G69260	AFP1 | AFP1 (ABI FIVE BINDING PROTEIN) | chr1:26039048-26040720 FORWARD	1.726
not assigned.unknown	AT1G70420	unknown protein | chr1:26539574-26540762 REVERSE	-1.259
not assigned.unknown	AT1G72240	unknown protein | chr1:27190179-27190749 FORWARD	1.376
not assigned.unknown	AT1G74450	unknown protein | chr1:27982509-27984280 FORWARD	1.085
not assigned.unknown	AT1G76240	unknown protein | chr1:28602811-28603929 REVERSE	1.446
not assigned.unknown	AT1G76600	unknown protein | chr1:28746888-28747845 FORWARD	1.692
not assigned.unknown	AT1G76955	Expressed protein | chr1:28918810-28919545 REVERSE	-2.573
not assigned.unknown	AT1G77765	unknown protein | chr1:29245050-29246237 FORWARD	1.353
not assigned.unknown	AT1G78815	LSH7 | LSH7 (LIGHT SENSITIVE HYPOCOTYLS 7) | chr1:29631743-29632745 REVERSE	-1.551
not assigned.unknown	AT1G79770	unknown protein | chr1:30014361-30015078 FORWARD	1.197
not assigned.unknown	AT2G03310	unknown protein | chr2:1006256-1007183 REVERSE	-1.769
not assigned.unknown	AT2G04800	unknown protein | chr2:1687340-1687817 REVERSE	-1.151
not assigned.unknown	AT2G14247	Expressed protein | chr2:6034348-6034835 FORWARD	-1.525
not assigned.unknown	AT2G15020	unknown protein | chr2:6491434-6493352 REVERSE	1.177
not assigned.unknown	AT2G15830	unknown protein | chr2:6894118-6894551 FORWARD	-1.963
not assigned.unknown	AT2G15890	MEE14 | MEE14 (maternal effect embryo arrest 14) | chr2:6920369-6922025 REVERSE	-1.96
not assigned.unknown	AT2G20670	unknown protein | chr2:8911860-8913534 REVERSE	1.401
not assigned.unknown	AT2G23690	unknown protein | chr2:10072277-10075969 FORWARD	1.681
not assigned.unknown	AT2G25200	unknown protein | chr2:10736483-10737654 REVERSE	1.253
not assigned.unknown	AT2G25780	unknown protein | chr2:10995141-10996024 FORWARD	1.425
not assigned.unknown	AT2G28400	unknown protein | chr2:12148304-12149052 REVERSE	1.125
not assigned.unknown	AT2G32200	unknown protein | chr2:13676488-13677231 FORWARD	1.785
not assigned.unknown	AT2G32280	unknown protein | chr2:13713036-13714211 FORWARD	-1.616
not assigned.unknown	AT2G33175	unknown protein | chr2:14062754-14063275 REVERSE	-1.282
not assigned.unknown	AT2G34600	JAZ7, TIFY5B | JAZ7 (JASMONATE-ZIM-DOMAIN PROTEIN 7) | chr2:14573080-14573856 FORWARD	1.846
not assigned.unknown	AT2G36470	unknown protein | chr2:15299362-15300990 REVERSE	-1.043
not assigned.unknown	AT2G37210	Encodes a protein of unknown function. It has been crystallized and shown to be structurally almost identical to the protein encoded by At5g11950. | chr2:15623991-15626940 REVERSE	-1.39
not assigned.unknown	AT2G38465	unknown protein | chr2:16106263-16106913 REVERSE	-1.321
not assigned.unknown	AT2G40000	HSPRO2, ATHSPRO2 | HSPRO2 (ARABIDOPSIS ORTHOLOG OF SUGAR BEET HS1 PRO-1 2) | chr2:16700510-16702028 REVERSE	1.051
not assigned.unknown	AT3G01345	Expressed protein | chr3:129138-130749 FORWARD	-1.731
not assigned.unknown	AT3G06070	unknown protein | chr3:1831057-1831923 REVERSE	1.041
not assigned.unknown	AT3G09032	unknown protein | chr3:2757435-2758097 REVERSE	-1.45
not assigned.unknown	AT3G09450	unknown protein | chr3:2907548-2910091 FORWARD	4.999
not assigned.unknown	AT3G10930	unknown protein | chr3:3420130-3420832 REVERSE	1.545
not assigned.unknown	AT3G12320	unknown protein | chr3:3923735-3925465 FORWARD	2.341
not assigned.unknown	AT3G15240	unknown protein | chr3:5133606-5135902 FORWARD	-2.447
not assigned.unknown	AT3G18250	unknown protein | chr3:6258067-6258417 REVERSE	1.184
not assigned.unknown	AT3G19680	unknown protein | chr3:6840281-6842320 FORWARD	1.820
not assigned.unknown	AT3G20340	Expression of the gene is downregulated in the presence of paraquat, an inducer of photoxidative stress. | chr3:7092900-7093501 REVERSE	-1.635
not assigned.unknown	AT3G22235	FUNCTIONS IN: molecular_function unknown; INVOLVED IN: biological_process unknown; BEST Arabidopsis thaliana protein match is: PCC1 (PATHOGEN AND CIRCADIAN CONTROLLED 1) (TAIR:AT3G22231.1); Has 1 Blast hits to 1 proteins in 1 species: Archae - 0; Bacteria - 0; Metazoa - 0; Fungi - 0; Plants - 1; Viruses - 0; Other Eukaryotes - 0 (source: NCBI BLink). | chr3:7854419-7855791 REVERSE	1.161
not assigned.unknown	AT3G41762	unknown protein.	-2.944
not assigned.unknown	AT3G49580	LSU1 | LSU1 (RESPONSE TO LOW SULFUR 1) | chr3:18375269-18375777 REVERSE	3.328
not assigned.unknown	AT3G50120	unknown protein | chr3:18585000-18587312 REVERSE	-1.588
not assigned.unknown	AT3G50800	unknown protein | chr3:18882304-18882999 REVERSE	1.500
not assigned.unknown	AT3G54500	FUNCTIONS IN: molecular_function unknown; INVOLVED IN: biological_process unknown; LOCATED IN: cellular_component unknown; EXPRESSED IN: 22 plant structures; EXPRESSED DURING: 13 growth stages; BEST Arabidopsis thaliana protein match is: dentin sialophosphoprotein-related (TAIR:AT5G64170.2); Has 108 Blast hits to 102 proteins in 33 species: Archae - 0; Bacteria - 4; Metazoa - 36; Fungi - 7; Plant…	3.196
not assigned.unknown	AT3G54730	unknown protein | chr3:20259259-20260422 FORWARD	-2.161
not assigned.unknown	AT3G55240	Overexpression leads to PEL (Pseudo-Etiolation in Light) phenotype. | chr3:20473541-20474763 REVERSE	1.159
not assigned.unknown	AT3G59370	unknown protein | chr3:21941865-21942571 REVERSE	-1.705
not assigned.unknown	AT3G61920	unknown protein | chr3:22932496-22933362 REVERSE	-2.233
not assigned.unknown	AT4G04330	unknown protein | chr4:2116553-2118597 REVERSE	-1.268
not assigned.unknown	AT4G04423	endo-1,3(4)-beta-glucanase | chr4:2203424-2204264 FORWARD	1.659
not assigned.unknown	AT4G04745	unknown protein | chr4:2412754-2413328 REVERSE	1.957
not assigned.unknown	AT4G14270	Protein containing PAM2 motif which mediates interaction with the PABC domain of polyadenyl binding proteins. | chr4:8218378-8219229 FORWARD	-1.409
not assigned.unknown	AT4G16146	FUNCTIONS IN: molecular_function unknown; INVOLVED IN: biological_process unknown; LOCATED IN: cellular_component unknown; EXPRESSED IN: 24 plant structures; EXPRESSED DURING: 13 growth stages; CONTAINS InterPro DOMAIN/s: Lg106-like (InterPro:IPR012482); BEST Arabidopsis thaliana protein match is: unknown protein (TAIR:AT1G69510.3); Has 94 Blast hits to 94 proteins in 12 species: Archae - 0; Bact…	-3.317
not assigned.unknown	AT4G21215	unknown protein | chr4:11310385-11313709 REVERSE	-1.142
not assigned.unknown	AT4G23720	unknown protein | chr4:12358675-12359857 FORWARD	-1.047
not assigned.unknown	AT4G29780	unknown protein | chr4:14579704-14581700 FORWARD	1.624
not assigned.unknown	AT4G29905	unknown protein | chr4:14627064-14627430 REVERSE	1.131
not assigned.unknown	AT4G29950	microtubule-associated protein | chr4:14657045-14660573 FORWARD	1.010
not assigned.unknown	AT4G33980	unknown protein | chr4:16282796-16285058 REVERSE	-3.337
not assigned.unknown	AT4G33985	unknown protein | chr4:16288112-16288913 REVERSE	-1.415
not assigned.unknown	AT4G37240	unknown protein | chr4:17524461-17525159 FORWARD	1.346
not assigned.unknown	AT5G03120	unknown protein | chr5:733979-734943 FORWARD	1.874
not assigned.unknown	AT5G06980	unknown protein | chr5:2167536-2169391 FORWARD	4.320
not assigned.unknown	AT5G06990	unknown protein | chr5:2169602-2170606 FORWARD	3.304
not assigned.unknown	AT5G08150	unknown protein | chr5:2622030-2622720 REVERSE	1.798
not assigned.unknown	AT5G17350	unknown protein | chr5:5718772-5719608 FORWARD	1.633
not assigned.unknown	AT5G19160	unknown protein | chr5:6430486-6432728 FORWARD	-1.089
not assigned.unknown	AT5G19190	unknown protein | chr5:6457260-6458031 FORWARD	1.198
not assigned.unknown	AT5G19240	unknown protein | chr5:6470129-6471062 FORWARD	1.466
not assigned.unknown	AT5G19970	unknown protein | chr5:6747550-6748641 FORWARD	1.060
not assigned.unknown	AT5G22390	unknown protein | chr5:7418116-7419249 REVERSE	1.672
not assigned.unknown	AT5G22430	unknown protein | chr5:7433790-7434935 FORWARD	-5.692
not assigned.unknown	AT5G25240	FUNCTIONS IN: molecular_function unknown; INVOLVED IN: biological_process unknown; LOCATED IN: cellular_component unknown; EXPRESSED IN: 23 plant structures; EXPRESSED DURING: 13 growth stages; BEST Arabidopsis thaliana protein match is: NHL repeat-containing protein (TAIR:AT5G14890.1); Has 23 Blast hits to 23 proteins in 7 species: Archae - 0; Bacteria - 0; Metazoa - 0; Fungi - 0; Plants - 23; V…	1.621
not assigned.unknown	AT5G37478	FUNCTIONS IN: molecular_function unknown; INVOLVED IN: biological_process unknown; LOCATED IN: cellular_component unknown; CONTAINS InterPro DOMAIN/s: Targeting for Xklp2 (InterPro:IPR009675); BEST Arabidopsis thaliana protein match is: unknown protein (TAIR:AT5G15510.1); Has 39 Blast hits to 39 proteins in 8 species: Archae - 0; Bacteria - 0; Metazoa - 0; Fungi - 0; Plants - 39; Viruses - 0; Oth…	-2.481
not assigned.unknown	AT5G39410	binding / catalytic | chr5:15768193-15770410 REVERSE	-1.683
not assigned.unknown	AT5G39890	unknown protein | chr5:15974393-15976270 FORWARD	-1.551
not assigned.unknown	AT5G40180	unknown protein | chr5:16067923-16068206 FORWARD	-1.976
not assigned.unknown	AT5G41590	unknown protein | chr5:16632086-16633896 REVERSE	-1.589
not assigned.unknown	AT5G42610	unknown protein | chr5:17062480-17064047 FORWARD	-1.379
not assigned.unknown	AT5G44005	unknown protein | chr5:17704903-17705558 REVERSE	-1.47
not assigned.unknown	AT5G44575	unknown protein | chr5:17973838-17974998 FORWARD	1.636
not assigned.unknown	AT5G49015	Expressed protein | chr5:19869139-19870329 FORWARD	-1.41
not assigned.unknown	AT5G55570	unknown protein | chr5:22514475-22515458 REVERSE	1.031
not assigned.unknown	AT5G57123	unknown protein | chr5:23126922-23127654 REVERSE	-1.536
not assigned.unknown	AT5G59305	unknown protein | chr5:23923201-23923910 FORWARD	-2.169
not assigned.unknown	AT5G64850	unknown protein | chr5:25921409-25923358 FORWARD	1.030
